# Supplementary material for: Fibroblast-derived matrix models desmoplastic properties and forms a prognostic signature in cancer progression
Source: Front Immunol. 2023 Jul 18;14:1154528. doi: 10.3389/fimmu.2023.1154528 (PMC10395327; doi:10.3389/fimmu.2023.1154528)
Supplement: Supplementary file 2 [file Table_1.xlsx]

## Sheet: Signature, Matrisome
Gene Symbol	Long Signature	Matrisome proteins	Core/Associated	Group	Significant in one of the comparisons	logFC	adj.P.Val	Abundance_Norm: pancreas, PDX1Cre/healthy, PANIN_R1	Abundance_Norm: pancreas, PDX1Cre/healthy, PANIN_R2	Abundance_Norm: pancreas, PDX1Cre/healthy, PANIN_R3	Abundance_Norm: pancreas, KPC, PANIN_R1	Abundance_Norm: pancreas, KPC, PANIN_R2	Abundance_Norm: pancreas, KPC, PANIN_R3	logFC	adj.P.Val	Abundance_Norm: pancreas, PDX1Cre/healthy, earlytumor_R1	Abundance_Norm: pancreas, PDX1Cre/healthy, earlytumor_R2	Abundance_Norm: pancreas, PDX1Cre/healthy, earlytumor_R3	Abundance_Norm: pancreas, KPC, earlytumor_R1	Abundance_Norm: pancreas, KPC, earlytumor_R2	Abundance_Norm: pancreas, KPC, earlytumor_R3	logFC	adj.P.Val	Abundance_Norm: pancreas, PDX1Cre/healthy, latetumor_R1	Abundance_Norm: pancreas, PDX1Cre/healthy, latetumor_R2	Abundance_Norm: pancreas, PDX1Cre/healthy, latetumor_R3	Abundance_Norm: pancreas, KPC, latetumor_R1	Abundance_Norm: pancreas, KPC, latetumor_R2	Abundance_Norm: pancreas, KPC, latetumor_R3	logFC	adj.P.Val	Abundance_Norm: liver, PDX1Cre/healthy, PANIN_R1	Abundance_Norm: liver, PDX1Cre/healthy, PANIN_R2	Abundance_Norm: liver, PDX1Cre/healthy, PANIN_R3	Abundance_Norm: liver, KPC, PANIN_R1	Abundance_Norm: liver, KPC, PANIN_R2	Abundance_Norm: liver, KPC, PANIN_R3	logFC	adj.P.Val	Abundance_Norm: liver, PDX1Cre/healthy, met_R1	Abundance_Norm: liver, PDX1Cre/healthy, met_R2	Abundance_Norm: liver, PDX1Cre/healthy, met_R3	Abundance_Norm: liver, KPC, met_R1	Abundance_Norm: liver, KPC, met_R2	Abundance_Norm: liver, KPC, met_R3	logFC	adj.P.Val	Abundance_Norm: liver, C57Bl6/healthy, met_R1	Abundance_Norm: liver, C57Bl6/healthy, met_R2
Col1a1		Matrisome proteins	Core matrisome	Collagens	x	1.84366	0.124833	3.46193e+09	1.69507e+09	8.64366e+08	8.92696e+09	6.35598e+09	4.13339e+09	2.22684	0.144831	7.71798e+08	2.37851e+09	7.91794e+08	5.3485e+09	1.62468e+10	1.71578e+09	2.10369	0.200901	9.78635e+08	2.56508e+08	8.24852e+08	3.60682e+08	3.68263e+09	1.23777e+10	2.30613	0.362324	6.52657e+08	5.1366e+07	7.52219e+08	1.27515e+09	1.30221e+09	1.83698e+09	1.01807	0.453356	2.85577e+08	3.77371e+08	7.06248e+08	2.65327e+08	3.67763e+09	6.47898e+08	2.33816	0.0265643	3.14607e+08	3.46513e+08
Col1a2		Matrisome proteins	Core matrisome	Collagens	x	1.74801	0.147813	4.17574e+08	2.02079e+08	1.00325e+08	9.98353e+08	7.85786e+08	4.08965e+08	2.78217	0.0852911	4.34137e+07	2.29502e+08	1.91319e+08	7.43143e+08	2.07009e+09	4.03327e+08	2.84561	0.0625237	1.34266e+08	5.3991e+07	1.6296e+08	1.42946e+08	1.50361e+09	2.04129e+09	1.26256	0.608136	1.14975e+08	2.26492e+07	3.90829e+08	2.36666e+08	2.10454e+08	2.82199e+08	1.57822	0.237043	4.99243e+07	5.83746e+07	1.40569e+08	6.33749e+07	7.5682e+08	2.27399e+08	3.26623	0.0135753	5.54079e+07	5.01675e+07
Col5a2		Matrisome proteins	Core matrisome	Collagens	x	0.558279	0.541622	2.21228e+08	1.14061e+08	1.16227e+08	2.46029e+08	2.62519e+08	1.44981e+08	0.978054	0.520546	4.64324e+07	1.61315e+08	6.81155e+07	2.77372e+08	4.04343e+08	3.47696e+07	0.918714	0.411212	1.11766e+08	4.28705e+07	9.19077e+07	5.02257e+07	1.41093e+08	4.19827e+08	2.11291	0.402671	1.88425e+07	2.07754e+06	3.43555e+07	5.21381e+07	3.26858e+07	6.38727e+07	2.45738	0.0541988	1.12283e+07	1.76016e+07	3.87027e+07	6.02932e+07	2.8145e+08	7.46741e+07	2.79245	0.0147672	1.02043e+07	1.34371e+07
Col6a1		Matrisome proteins	Core matrisome	Collagens		0.299675	0.777491	1.84719e+10	6.82405e+09	7.97796e+09	1.60984e+10	1.46624e+10	7.94496e+09	1.39966	0.275609	6.22694e+09	9.68935e+09	2.68882e+09	1.5432e+10	2.89183e+10	6.67658e+09	0.511999	0.686487	9.34068e+09	4.00813e+09	8.49502e+09	2.62527e+09	9.58539e+09	3.66507e+10	0.843088	0.667549	5.14892e+09	3.44653e+09	1.12574e+10	1.44642e+10	4.54597e+09	1.75387e+10	0.639883	0.582232	2.962e+09	3.92839e+09	7.97143e+09	2.24098e+09	1.38081e+10	1.13406e+10	1.06978	0.189457	5.39924e+09	4.58238e+09
Col6a2		Matrisome proteins	Core matrisome	Collagens		0.110528	0.918738	1.18687e+10	5.05812e+09	6.15326e+09	1.06739e+10	8.67936e+09	5.01766e+09	1.52944	0.257856	4.03331e+09	8.57556e+09	1.63977e+09	1.02362e+10	2.43989e+10	5.46286e+09	0.295527	0.806318	6.8372e+09	3.39493e+09	7.59216e+09	2.13654e+09	6.49414e+09	2.34817e+10	0.634143	0.712054	3.46146e+09	3.40109e+09	7.18793e+09	7.99368e+09	4.10669e+09	9.63675e+09	0.462479	0.737346	2.29889e+09	2.94452e+09	5.60461e+09	1.07251e+09	8.7235e+09	1.06083e+10	0.834911	0.311811	3.92155e+09	3.41914e+09
Col8a1		Matrisome proteins	Core matrisome	Collagens		1.79648	0.167657	4.11199e+06	742874	3.847e+06	6.13476e+06	9.30497e+06	8.62896e+06	1.77564	0.322088	3.45349e+06	2.39926e+06	2.43484e+06	1.79527e+07	4.31187e+07	1.0461e+06	4.34894	0.025889	471144	1.85959e+06	3.44845e+06	9.79489e+06	1.41632e+07	1.84299e+08	1.08733	0.602059	1.7922e+06	1.09149e+06	3.51476e+06	1.42579e+06	5.94777e+06	7.77766e+06	3.29261	0.0133548	3.41915e+06	4.79308e+06	6.82001e+06	2.67491e+07	9.08974e+07	4.32493e+07	-1.03095	0.32603	1.3479e+07	3.76592e+07
Col12a1		Matrisome proteins	Core matrisome	Collagens	x	0.166455	0.865167	1.31789e+09	5.38126e+08	6.38196e+08	7.35285e+08	8.78557e+08	9.9041e+08	1.20297	0.417679	1.20607e+09	6.39539e+08	1.13728e+09	1.69857e+09	9.6616e+09	6.52179e+08	2.21114	0.0338648	5.7308e+08	3.89069e+08	4.45119e+08	1.46232e+09	1.4992e+09	4.49445e+09	1.11066	0.449702	4.17626e+08	4.23251e+08	5.21373e+08	9.45069e+08	7.6801e+08	1.27857e+09	2.23719	0.155114	6.66165e+08	5.31448e+08	4.94472e+08	7.70572e+08	1.6627e+10	1.432e+09	3.09918	0.0154807	9.33967e+08	1.0067e+09
Col14a1		Matrisome proteins	Core matrisome	Collagens	x	-0.00228469	0.998365	9.20752e+08	1.77896e+08	1.4246e+08	3.67378e+08	2.67271e+08	2.36523e+08	2.19361	0.111827	1.16824e+08	2.45602e+08	2.43827e+08	4.57316e+08	2.2339e+09	6.55527e+08	1.61357	0.143312	2.3981e+08	1.26987e+08	2.40375e+08	2.62009e+08	4.49419e+08	1.78134e+09	0.0631406	0.968562	8.70532e+08	9.04752e+08	1.05125e+09	9.34107e+08	8.82051e+08	1.14591e+09	-0.395532	0.624817	6.62496e+08	5.91194e+08	1.52467e+09	6.18099e+08	7.15754e+08	5.93016e+08	2.22357	0.0359313	4.95222e+08	2.16791e+08
Col16a1		Matrisome proteins	Core matrisome	Collagens		NaN	NaN	NaN	NaN	NaN	NaN	NaN	NaN	NaN	NaN	NaN	NaN	NaN	NaN	NaN	NaN	NaN	NaN	NaN	NaN	NaN	NaN	NaN	NaN	NaN	NaN	NaN	NaN	NaN	NaN	NaN	NaN	NaN	NaN	NaN	NaN	NaN	NaN	NaN	NaN	NaN	NaN	NaN	NaN
Dpt		Matrisome proteins	Core matrisome	ECM Glycoproteins	x	-0.0362094	0.976328	2.19986e+09	9.36718e+08	1.15388e+09	1.59705e+09	1.51642e+09	9.10598e+08	0.654073	0.722473	5.7351e+08	1.47177e+09	1.99543e+08	1.34409e+09	3.00319e+09	1.62588e+08	0.223186	0.860284	8.71085e+08	2.99638e+08	8.40856e+08	1.99883e+08	7.38743e+08	2.3641e+09	0.571567	0.754287	1.68025e+08	8.64654e+07	2.56911e+08	1.44586e+08	1.8977e+08	4.465e+08	0.196662	0.915736	9.0049e+07	3.76885e+08	2.90655e+08	5.04595e+07	1.0888e+09	2.70258e+08	2.24984	0.02993	6.93331e+07	8.30579e+07
Emilin1		Matrisome proteins	Core matrisome	ECM Glycoproteins	x	0.290988	0.818849	7.77265e+08	1.6459e+08	1.52635e+08	3.73587e+08	2.44529e+08	3.91465e+08	2.37674	0.10706	1.60504e+08	2.2709e+08	7.71505e+07	3.00425e+08	2.05441e+09	6.38276e+08	1.00405	0.232551	2.63002e+08	9.26913e+07	1.40382e+08	2.44653e+08	3.22047e+08	3.5042e+08	0.581736	0.715925	3.29285e+08	3.00599e+08	6.02047e+08	7.03928e+08	4.04876e+08	7.00973e+08	0.292069	0.73621	3.54167e+08	4.59689e+08	7.60992e+08	4.23677e+08	1.00967e+09	5.31625e+08	1.43797	0.0949637	4.19598e+08	5.71365e+08
Fbn1		Matrisome proteins	Core matrisome	ECM Glycoproteins		1.36475	0.136858	1.18811e+10	8.94681e+09	1.03437e+10	2.71462e+10	3.61847e+10	1.91186e+10	0.48489	0.821513	7.28083e+09	9.91788e+09	1.94812e+09	2.15557e+10	2.49707e+10	7.16348e+08	1.03499	0.39159	1.01433e+10	3.3443e+09	5.64309e+09	4.56396e+09	7.85344e+09	4.59505e+10	0.504782	0.753014	4.46677e+08	1.67841e+08	2.94562e+08	4.18566e+08	4.41193e+08	3.41618e+08	2.5205	0.140087	2.21492e+08	1.99407e+08	2.80559e+08	4.43585e+08	1.02602e+10	5.14316e+08	1.38777	0.104105	2.3279e+08	1.9285e+08
Fn1		Matrisome proteins	Core matrisome	ECM Glycoproteins		0.294786	0.813544	3.97938e+09	7.24866e+08	9.62186e+08	1.40047e+09	1.90554e+09	1.91982e+09	2.00769	0.125303	1.28162e+09	8.8968e+08	7.95298e+08	1.77315e+09	8.5005e+09	3.91259e+09	0.751893	0.464796	1.75596e+09	5.88347e+08	7.61791e+08	6.94796e+08	1.45791e+09	3.71041e+09	0.85978	0.583088	2.3908e+09	2.41485e+09	2.95304e+09	4.26188e+09	3.08946e+09	7.73887e+09	1.16037	0.152787	2.82659e+09	2.64732e+09	4.26705e+09	6.77715e+09	1.12327e+10	4.68369e+09	1.44352	0.100963	4.3852e+09	2.71685e+09
Ltbp1		Matrisome proteins	Core matrisome	ECM Glycoproteins	x	1.60491	0.200956	4.8618e+07	3.25343e+07	7.79847e+06	6.37949e+07	6.46222e+07	8.42084e+07	1.96235	0.134601	4.83448e+07	3.65761e+07	1.50861e+07	6.32442e+07	1.96648e+08	1.26937e+08	0.523213	0.641646	6.40499e+07	1.25845e+07	1.96204e+07	1.66307e+07	3.38481e+07	8.33922e+07	-1.09109	0.641261	7.67988e+07	1.40185e+07	1.51303e+08	2.67067e+07	1.46642e+07	4.30201e+07	0.00631833	0.996602	4.61019e+07	5.23785e+07	9.35119e+07	3.56321e+07	1.80867e+08	3.55013e+07	3.64368	0.00492572	1.04973e+07	1.01246e+07
Mfap2		Matrisome proteins	Core matrisome	ECM Glycoproteins	x	1.00982	0.228452	1.70364e+08	1.16902e+08	1.61766e+08	2.77281e+08	3.78087e+08	2.50919e+08	0.330771	0.885091	1.00161e+08	1.7199e+08	3.0903e+07	2.08388e+08	5.78011e+08	8.79247e+06	0.83496	0.445498	1.3854e+08	4.39974e+07	7.71515e+07	5.11238e+07	1.42579e+08	3.66194e+08	2.10063	0.347712	4.3722e+06	1.65002e+06	1.04478e+07	2.24145e+07	7.67308e+06	3.45758e+07	3.50686	0.0985985	7.53895e+06	4.31247e+06	7.68378e+06	8.58024e+06	6.6943e+08	6.38883e+07	2.59086	0.0414148	4.39085e+07	1.28647e+07
Mfap5		Matrisome proteins	Core matrisome	ECM Glycoproteins	x	1.25796	0.237702	1.35585e+08	3.61472e+07	5.18925e+07	1.19626e+08	2.03805e+08	1.42692e+08	2.02852	0.186101	6.72345e+07	1.27412e+08	1.41934e+07	1.49457e+08	5.29321e+08	1.04375e+08	2.32864	0.0812658	6.50785e+07	1.40907e+07	2.18423e+07	4.81749e+07	1.25683e+08	4.19321e+08	0.15439	0.939546	1.15005e+07	7.03351e+06	1.01739e+07	2.33094e+07	5.40978e+06	8.99682e+06	3.21863	0.108683	1.33568e+07	7.23769e+06	6.99788e+06	1.24395e+07	7.33198e+08	5.9835e+07	2.0223	0.0613098	6.19162e+06	3.98779e+06
Postn		Matrisome proteins	Core matrisome	ECM Glycoproteins	x	-0.985806	0.605598	1.21293e+07	1.40625e+06	543947	2.47762e+06	786159	613252	1.99987	0.257003	3.92763e+08	4.61174e+08	2.67171e+08	5.37705e+08	1.23327e+10	4.66924e+08	1.99296	0.1893	6.36404e+08	2.53701e+08	5.83446e+08	5.5496e+08	8.74511e+08	1.22419e+10	0.896278	0.553548	4.5407e+08	2.87522e+08	3.00162e+08	4.51325e+08	7.03475e+08	7.95849e+08	1.27593	0.465795	2.91884e+08	3.36163e+08	7.18859e+08	2.84367e+08	8.46424e+09	4.16121e+08	3.77189	0.00367802	3.70216e+08	3.33551e+08
Tgfbi		Matrisome proteins	Core matrisome	ECM Glycoproteins	x	-0.464166	0.690851	8.34015e+08	2.06265e+08	2.05486e+08	1.97996e+08	2.58921e+08	2.62649e+08	1.76158	0.232765	1.83547e+08	2.98609e+08	1.51041e+08	2.92287e+08	3.1011e+09	3.5603e+08	0.82107	0.61732	2.5757e+08	2.1157e+08	2.6655e+08	9.25645e+07	2.09489e+08	4.13069e+09	0.534154	0.747436	2.94755e+08	1.83059e+08	4.48773e+08	5.90017e+08	2.79578e+08	4.4576e+08	2.15421	0.190871	1.04002e+08	2.15246e+08	4.78123e+08	2.30027e+08	5.28711e+09	7.76187e+08	2.04843	0.0396691	2.79603e+08	3.38916e+08
Thbs1		Matrisome proteins	Core matrisome	ECM Glycoproteins		-0.536452	0.535204	2.19316e+08	1.03841e+08	1.44726e+08	1.02236e+08	1.13301e+08	9.3257e+07	-0.0997849	0.937852	1.51415e+08	1.61191e+08	2.04528e+08	2.79414e+08	1.09459e+08	1.32631e+08	0.220213	0.783192	1.14694e+08	7.85033e+07	1.45034e+08	1.74095e+08	9.46481e+07	1.25278e+08	-0.129941	0.956019	7.98671e+07	6.13196e+07	4.93464e+07	1.65791e+08	2.42855e+07	4.58107e+07	1.13211	0.156434	5.38754e+07	1.06575e+08	1.35314e+08	2.04773e+08	2.19771e+08	1.81779e+08	0.322592	0.791662	2.22402e+08	7.17008e+07
Thbs2		Matrisome proteins	Core matrisome	ECM Glycoproteins		NaN	NaN	NaN	NaN	NaN	NaN	NaN	NaN	1.63855	0.191766	1.4571e+06	1.90296e+06	5.69525e+06	9.4525e+06	1.078e+07	4.67764e+06	1.18311	0.476291	8.0046e+06	1.20936e+06	1.68127e+06	1.74916e+07	733179	1.48575e+07	-0.669482	0.756062	643369	554857	3.04228e+06	315097	734710	1.16595e+06	0.72912	0.627794	4.49986e+06	3.89973e+06	1.26226e+06	1.4275e+06	2.19399e+07	3.22129e+06	NaN	NaN	NaN	NaN
Thsd4		Matrisome proteins	Core matrisome	ECM Glycoproteins		0.740786	0.619996	3.67616e+06	748053	432195	1.04529e+06	1.50692e+06	3.52109e+06	1.08505	0.408968	884194	628769	1.50464e+06	3.8189e+06	3.19845e+06	653877	NaN	NaN	NaN	NaN	NaN	NaN	NaN	NaN	NaN	NaN	NaN	NaN	NaN	NaN	NaN	NaN	1.00872	0.206666	1.16666e+06	1.03818e+06	1.4048e+06	1.35634e+06	3.1953e+06	3.19829e+06	NaN	NaN	NaN	NaN
Tnc		Matrisome proteins	Core matrisome	ECM Glycoproteins		NaN	NaN	NaN	NaN	NaN	NaN	NaN	NaN	NaN	NaN	NaN	NaN	NaN	NaN	NaN	NaN	NaN	NaN	NaN	NaN	NaN	NaN	NaN	NaN	NaN	NaN	NaN	NaN	NaN	NaN	NaN	NaN	NaN	NaN	NaN	NaN	NaN	NaN	NaN	NaN	NaN	NaN	NaN	NaN
Tsku		Matrisome proteins	Core matrisome	ECM Glycoproteins		NaN	NaN	NaN	NaN	NaN	NaN	NaN	NaN	NaN	NaN	NaN	NaN	NaN	NaN	NaN	NaN	NaN	NaN	NaN	NaN	NaN	NaN	NaN	NaN	NaN	NaN	NaN	NaN	NaN	NaN	NaN	NaN	NaN	NaN	NaN	NaN	NaN	NaN	NaN	NaN	NaN	NaN	NaN	NaN
Vwa1		Matrisome proteins	Core matrisome	ECM Glycoproteins	x	-1.67682	0.124833	2.40003e+08	7.06346e+07	9.70197e+07	3.94036e+07	3.27209e+07	3.90314e+07	0.0577794	0.978315	9.78047e+07	6.77903e+07	1.27132e+07	3.83396e+07	1.5355e+08	1.61459e+07	-1.3581	0.17015	1.25678e+08	4.16567e+07	4.18012e+07	1.2656e+07	2.54677e+07	4.0305e+07	2.17396	0.276127	3.30689e+06	5.2389e+06	1.37633e+07	1.55585e+07	2.56759e+07	5.48488e+07	3.15258	0.00951004	4.07832e+06	7.04047e+06	6.89947e+06	4.11305e+07	4.57678e+07	7.4001e+07	0.0809553	0.950962	1.95894e+07	2.63897e+07
Aspn		Matrisome proteins	Core matrisome	Proteoglycans		-0.574972	0.59223	1.81537e+09	4.87662e+08	6.28893e+08	7.20213e+08	5.13298e+08	4.55597e+08	-0.867477	0.575576	7.54517e+08	1.21194e+09	3.36191e+08	5.40663e+08	1.10896e+09	8.44275e+07	0.365492	0.691465	6.13721e+08	2.00315e+08	3.90413e+08	2.63726e+08	7.63347e+08	5.09805e+08	0.909671	0.586807	8.04235e+07	8.41277e+07	6.4751e+07	7.18812e+07	1.65355e+08	2.44372e+08	0.487581	0.681577	4.95697e+07	7.70948e+07	3.56176e+08	1.37693e+08	2.50758e+08	1.0866e+08	0.697995	0.539249	1.07805e+08	5.0254e+07
Adamts2		Matrisome proteins	Matrisome-associated	ECM Regulators		NaN	NaN	NaN	NaN	NaN	NaN	NaN	NaN	NaN	NaN	NaN	NaN	NaN	NaN	NaN	NaN	NaN	NaN	NaN	NaN	NaN	NaN	NaN	NaN	NaN	NaN	NaN	NaN	NaN	NaN	NaN	NaN	NaN	NaN	NaN	NaN	NaN	NaN	NaN	NaN	NaN	NaN	NaN	NaN
Adamtsl4		Matrisome proteins	Matrisome-associated	ECM Regulators		NaN	NaN	NaN	NaN	NaN	NaN	NaN	NaN	NaN	NaN	NaN	NaN	NaN	NaN	NaN	NaN	NaN	NaN	NaN	NaN	NaN	NaN	NaN	NaN	NaN	NaN	NaN	NaN	NaN	NaN	NaN	NaN	2.99663	0.0233983	775353	294496	692958	5.56867e+06	7.22048e+06	2.00076e+06	6.13379	0.000442433	315645	158622
Bmp1		Matrisome proteins	Matrisome-associated	ECM Regulators		NaN	NaN	NaN	NaN	NaN	NaN	NaN	NaN	NaN	NaN	NaN	NaN	NaN	NaN	NaN	NaN	NaN	NaN	NaN	NaN	NaN	NaN	NaN	NaN	NaN	NaN	NaN	NaN	NaN	NaN	NaN	NaN	NaN	NaN	NaN	NaN	NaN	NaN	NaN	NaN	NaN	NaN	NaN	NaN
Cd109		Matrisome proteins	Matrisome-associated	ECM Regulators		NaN	NaN	NaN	NaN	NaN	NaN	NaN	NaN	NaN	NaN	NaN	NaN	NaN	NaN	NaN	NaN	NaN	NaN	NaN	NaN	NaN	NaN	NaN	NaN	NaN	NaN	NaN	NaN	NaN	NaN	NaN	NaN	NaN	NaN	NaN	NaN	NaN	NaN	NaN	NaN	NaN	NaN	NaN	NaN
Lox		Matrisome proteins	Matrisome-associated	ECM Regulators		0.960077	0.377942	9.90819e+06	2.23026e+06	2.98756e+06	6.90139e+06	9.08214e+06	7.75494e+06	1.75431	0.169952	2.68915e+06	3.25545e+06	2.18086e+06	5.59468e+06	2.37895e+07	5.50798e+06	0.956148	0.522288	2.13108e+06	2.08069e+06	2.53655e+06	669432	5.22705e+06	2.34734e+07	-0.567068	0.81276	1.83727e+06	616175	491577	877048	151794	1.28552e+06	2.11584	0.160536	1.75304e+06	1.37042e+06	1.46355e+06	2.26924e+06	3.91663e+07	3.22148e+06	0.9224	0.399797	656818	4.76165e+06
Loxl2		Matrisome proteins	Matrisome-associated	ECM Regulators	x	-0.497179	0.616722	2.83871e+06	2.3703e+06	1.23377e+06	1.95425e+06	1.68689e+06	895554	NaN	NaN	NaN	NaN	NaN	NaN	NaN	NaN	1.56298	0.067596	1.37958e+06	780216	1.15789e+06	2.6657e+06	2.8905e+06	4.17213e+06	NaN	NaN	NaN	NaN	NaN	NaN	NaN	NaN	NaN	NaN	NaN	NaN	NaN	NaN	NaN	NaN	2.62407	0.0211661	1.18343e+06	716466
Mmp19		Matrisome proteins	Matrisome-associated	ECM Regulators		NaN	NaN	NaN	NaN	NaN	NaN	NaN	NaN	NaN	NaN	NaN	NaN	NaN	NaN	NaN	NaN	NaN	NaN	NaN	NaN	NaN	NaN	NaN	NaN	NaN	NaN	NaN	NaN	NaN	NaN	NaN	NaN	NaN	NaN	NaN	NaN	NaN	NaN	NaN	NaN	NaN	NaN	NaN	NaN
Serpine1		Matrisome proteins	Matrisome-associated	ECM Regulators		NaN	NaN	NaN	NaN	NaN	NaN	NaN	NaN	NaN	NaN	NaN	NaN	NaN	NaN	NaN	NaN	NaN	NaN	NaN	NaN	NaN	NaN	NaN	NaN	NaN	NaN	NaN	NaN	NaN	NaN	NaN	NaN	NaN	NaN	NaN	NaN	NaN	NaN	NaN	NaN	NaN	NaN	NaN	NaN
Timp1		Matrisome proteins	Matrisome-associated	ECM Regulators		NaN	NaN	NaN	NaN	NaN	NaN	NaN	NaN	NaN	NaN	NaN	NaN	NaN	NaN	NaN	NaN	NaN	NaN	NaN	NaN	NaN	NaN	NaN	NaN	NaN	NaN	NaN	NaN	NaN	NaN	NaN	NaN	NaN	NaN	NaN	NaN	NaN	NaN	NaN	NaN	NaN	NaN	NaN	NaN
Angptl4		Matrisome proteins	Matrisome-associated	Secreted Factors		NaN	NaN	NaN	NaN	NaN	NaN	NaN	NaN	NaN	NaN	NaN	NaN	NaN	NaN	NaN	NaN	NaN	NaN	NaN	NaN	NaN	NaN	NaN	NaN	NaN	NaN	NaN	NaN	NaN	NaN	NaN	NaN	NaN	NaN	NaN	NaN	NaN	NaN	NaN	NaN	NaN	NaN	NaN	NaN
Crlf1		Matrisome proteins	Matrisome-associated	Secreted Factors		NaN	NaN	NaN	NaN	NaN	NaN	NaN	NaN	2.74514	0.0556254	902368	430641	911406	4.87509e+06	5.53767e+06	3.95373e+06	NaN	NaN	NaN	NaN	NaN	NaN	NaN	NaN	NaN	NaN	NaN	NaN	NaN	NaN	NaN	NaN	NaN	NaN	NaN	NaN	NaN	NaN	NaN	NaN	NaN	NaN	NaN	NaN
A2m		Matrisome proteins	Matrisome-associated	ECM Regulators		NaN	NaN	NaN	NaN	NaN	NaN	NaN	NaN	NaN	NaN	NaN	NaN	NaN	NaN	NaN	NaN	NaN	NaN	NaN	NaN	NaN	NaN	NaN	NaN	NaN	NaN	NaN	NaN	NaN	NaN	NaN	NaN	NaN	NaN	NaN	NaN	NaN	NaN	NaN	NaN	NaN	NaN	NaN	NaN
Acan		Matrisome proteins	Core matrisome	Proteoglycans	x	NaN	NaN	NaN	NaN	NaN	NaN	NaN	NaN	NaN	NaN	NaN	NaN	NaN	NaN	NaN	NaN	NaN	NaN	NaN	NaN	NaN	NaN	NaN	NaN	NaN	NaN	NaN	NaN	NaN	NaN	NaN	NaN	NaN	NaN	NaN	NaN	NaN	NaN	NaN	NaN	2.43087	0.0564589	274620	544002
Adam9		Matrisome proteins	Matrisome-associated	ECM Regulators		NaN	NaN	NaN	NaN	NaN	NaN	NaN	NaN	NaN	NaN	NaN	NaN	NaN	NaN	NaN	NaN	NaN	NaN	NaN	NaN	NaN	NaN	NaN	NaN	NaN	NaN	NaN	NaN	NaN	NaN	NaN	NaN	NaN	NaN	NaN	NaN	NaN	NaN	NaN	NaN	NaN	NaN	NaN	NaN
Adam10		Matrisome proteins	Matrisome-associated	ECM Regulators	x	NaN	NaN	NaN	NaN	NaN	NaN	NaN	NaN	0.435146	0.777076	678829	2.22825e+06	4.51712e+06	6.0897e+06	1.32694e+06	2.08986e+06	2.36013	0.0270441	877392	351525	1.10195e+06	4.42297e+06	2.6303e+06	3.95367e+06	2.40424	0.43772	1.41872e+06	79346.1	366522	3.73708e+06	4.6437e+06	352674	1.44208	0.196928	1.2522e+06	1.5573e+06	653500	8.48494e+06	2.1964e+06	1.37171e+06	1.76656	0.251666	4.13668e+06	786116
Adamts1		Matrisome proteins	Matrisome-associated	ECM Regulators		NaN	NaN	NaN	NaN	NaN	NaN	NaN	NaN	NaN	NaN	NaN	NaN	NaN	NaN	NaN	NaN	NaN	NaN	NaN	NaN	NaN	NaN	NaN	NaN	NaN	NaN	NaN	NaN	NaN	NaN	NaN	NaN	NaN	NaN	NaN	NaN	NaN	NaN	NaN	NaN	NaN	NaN	NaN	NaN
Adamts5		Matrisome proteins	Matrisome-associated	ECM Regulators		NaN	NaN	NaN	NaN	NaN	NaN	NaN	NaN	NaN	NaN	NaN	NaN	NaN	NaN	NaN	NaN	NaN	NaN	NaN	NaN	NaN	NaN	NaN	NaN	NaN	NaN	NaN	NaN	NaN	NaN	NaN	NaN	NaN	NaN	NaN	NaN	NaN	NaN	NaN	NaN	NaN	NaN	NaN	NaN
Adamtsl1		Matrisome proteins	Matrisome-associated	ECM Regulators	x	1.26477	0.228011	5.28713e+06	5.08724e+06	1.55619e+07	1.57578e+07	2.54507e+07	1.44801e+07	2.75696	0.0899875	1.80961e+06	7.69598e+06	1.30581e+06	7.30506e+06	4.14678e+07	1.85428e+07	0.949992	0.3454	3.93999e+06	1.51515e+07	6.21314e+06	9.82753e+06	9.06851e+06	3.00061e+07	NaN	NaN	NaN	NaN	NaN	NaN	NaN	NaN	-3.2499	0.0537291	3.14188e+07	5.57528e+07	2.16555e+08	2.55188e+06	2.57272e+07	6.71148e+06	-0.336892	0.806079	4.6822e+06	4.20385e+06
Aebp1		Matrisome proteins	Core matrisome	ECM Glycoproteins	x	-1.14304	0.448642	1.9159e+07	2.26148e+06	2.23802e+06	3.48789e+06	1.28447e+06	2.00941e+06	2.72008	0.0673711	2.50546e+06	2.16544e+06	976244	1.00869e+07	2.42234e+07	6.20128e+06	2.64199	0.0304917	3.17746e+06	666594	2.09814e+06	6.2118e+06	9.9952e+06	1.7407e+07	NaN	NaN	NaN	NaN	NaN	NaN	NaN	NaN	4.34563	0.00873021	744336	215116	631425	8.37638e+06	1.80167e+07	5.63018e+06	1.81433	0.0923229	3.19551e+06	1.42125e+06
Agrn		Matrisome proteins	Core matrisome	ECM Glycoproteins	x	-0.360915	0.677242	2.97111e+08	2.01151e+08	2.16585e+08	1.45667e+08	1.85307e+08	2.26401e+08	0.194641	0.91124	5.12979e+08	2.2601e+08	4.97568e+07	1.06478e+08	5.5751e+08	1.45662e+08	-0.985091	0.299875	4.13497e+08	1.91327e+08	1.63405e+08	5.55985e+07	1.84691e+08	1.62322e+08	0.2623	0.863987	1.32836e+08	1.02297e+08	1.48409e+08	1.46604e+08	1.35761e+08	1.74823e+08	0.464185	0.687633	1.30932e+08	1.15136e+08	1.78197e+08	7.54603e+07	5.9756e+08	1.56407e+08	2.12076	0.037096	1.1064e+08	6.99589e+07
Agt		Matrisome proteins	Matrisome-associated	ECM Regulators		NaN	NaN	NaN	NaN	NaN	NaN	NaN	NaN	NaN	NaN	NaN	NaN	NaN	NaN	NaN	NaN	NaN	NaN	NaN	NaN	NaN	NaN	NaN	NaN	1.56355	0.421521	480682	473108	349362	2.82769e+06	439705	1.65015e+06	NaN	NaN	NaN	NaN	NaN	NaN	NaN	NaN	NaN	NaN	NaN	NaN
Ambp		Matrisome proteins	Matrisome-associated	ECM Regulators		0.957689	0.250654	2.30348e+07	1.45726e+07	1.50104e+07	2.75575e+07	3.88501e+07	3.44795e+07	1.21999	0.262571	1.54767e+07	1.62221e+07	1.04572e+07	2.62459e+07	4.37097e+07	2.89286e+07	0.739148	0.480997	2.11285e+07	5.64124e+06	1.07216e+07	6.98876e+06	3.02852e+07	2.80796e+07	1.56682	0.371243	8.70607e+06	9.53815e+06	2.21813e+07	1.98399e+07	4.30827e+07	5.60284e+07	2.84277	0.0185832	7.9391e+06	1.13262e+07	1.41241e+07	5.95117e+07	5.1198e+07	1.53901e+08	0.748988	0.374086	7.95531e+06	1.53062e+07
Angptl2		Matrisome proteins	Matrisome-associated	Secreted Factors		-0.874846	0.529929	6.46638e+06	1.64713e+06	1.1194e+06	1.07914e+06	2.78562e+06	643149	1.48054	0.211697	1.52711e+06	1.50268e+06	1.3457e+06	3.18626e+06	8.7644e+06	2.40293e+06	NaN	NaN	NaN	NaN	NaN	NaN	NaN	NaN	-0.670182	0.709621	1.18592e+06	596791	1.35301e+06	800664	924134	321189	2.19509	0.168109	1.92172e+06	645676	2.39776e+06	5.10719e+06	3.36263e+07	1.66344e+06	NaN	NaN	NaN	NaN
Angptl6		Matrisome proteins	Matrisome-associated	Secreted Factors		NaN	NaN	NaN	NaN	NaN	NaN	NaN	NaN	NaN	NaN	NaN	NaN	NaN	NaN	NaN	NaN	NaN	NaN	NaN	NaN	NaN	NaN	NaN	NaN	3.29522	0.250182	2.00663e+06	172662	2.9346e+06	1.51323e+07	7.30242e+06	8.70407e+06	-1.53776	0.124007	2.55245e+06	6.43539e+06	9.79566e+06	1.969e+06	1.20057e+06	2.78097e+06	0.676352	0.583724	1.28725e+06	1.01749e+06
Anxa1		Matrisome proteins	Matrisome-associated	ECM-affiliated Proteins	x	2.06082	0.152369	4.32609e+08	7.16605e+07	6.66367e+07	3.23952e+08	6.57643e+08	7.0425e+08	2.34097	0.0971268	1.04228e+08	1.16539e+08	3.90222e+08	7.36852e+08	1.60694e+09	5.20584e+08	3.27779	0.0372632	1.10641e+08	1.2971e+08	2.69709e+08	6.92362e+08	6.35029e+08	8.03142e+09	0.0685561	0.973525	2.52245e+08	1.46979e+08	3.968e+08	5.26168e+08	1.88722e+08	1.70851e+08	2.01986	0.158703	4.7029e+08	2.61851e+08	3.8576e+08	5.29875e+08	7.51034e+09	7.96189e+08	3.88236	0.00466814	1.20738e+08	4.87411e+07
Anxa11		Matrisome proteins	Matrisome-associated	ECM-affiliated Proteins		1.34861	0.305822	7.86726e+08	1.02081e+08	1.46385e+08	4.95158e+08	5.90116e+08	6.64509e+08	0.501557	0.697926	2.13792e+08	3.40806e+08	3.38563e+08	4.38446e+08	8.50012e+08	1.87823e+08	0.329979	0.722656	3.90896e+08	3.3118e+08	7.0909e+08	2.81241e+08	5.91648e+08	1.09568e+09	1.37056	0.450296	2.68023e+08	1.26435e+08	1.09541e+08	2.40227e+08	8.59449e+08	3.10823e+08	-0.285803	0.790544	5.73616e+08	2.06943e+08	4.85885e+08	1.85772e+08	6.89466e+08	2.48546e+08	1.43979	0.157792	2.23509e+08	9.1632e+07
Anxa13		Matrisome proteins	Matrisome-associated	ECM-affiliated Proteins	x	1.54086	0.0985061	1.26155e+07	1.55841e+07	1.49472e+07	4.05259e+07	4.79576e+07	3.72473e+07	0.454798	0.703936	2.27777e+07	1.8707e+07	1.95401e+07	3.96141e+07	3.51957e+07	1.53754e+07	2.66295	0.01737	7.28704e+06	3.36051e+06	9.16466e+06	3.11006e+07	4.82267e+07	3.80099e+07	0.361741	0.848483	1.89167e+07	3.89134e+07	1.55633e+07	1.58734e+07	2.583e+07	5.9284e+07	-1.14056	0.35953	1.91906e+07	2.51187e+07	1.94648e+07	3.9529e+06	3.97204e+07	5.57673e+06	0.547988	0.541849	3.37348e+07	3.63616e+07
Anxa2		Matrisome proteins	Matrisome-associated	ECM-affiliated Proteins		2.61954	0.133358	3.10313e+09	2.50126e+08	2.73381e+08	3.11291e+09	4.06537e+09	3.89171e+09	2.02363	0.235618	3.89684e+08	6.26697e+08	1.99825e+09	3.7563e+09	1.38413e+10	6.30963e+08	1.92855	0.147801	1.0131e+09	1.11967e+09	2.31185e+09	1.87481e+09	3.14076e+09	2.45675e+10	0.92846	0.625834	9.57912e+08	2.94526e+08	3.41038e+08	9.05306e+08	1.5811e+09	4.63425e+08	1.92621	0.261968	1.7228e+09	5.80035e+08	1.29278e+09	1.11423e+09	3.17716e+10	2.00326e+09	3.27483	0.0108352	4.37511e+08	2.55468e+08
Anxa3		Matrisome proteins	Matrisome-associated	ECM-affiliated Proteins	x	3.25896	0.0581321	1.46107e+08	2.00892e+07	3.00251e+07	4.88889e+08	4.69557e+08	3.36788e+08	-0.819895	0.523079	2.49858e+08	6.85836e+08	3.17503e+08	5.28377e+08	1.84949e+08	1.01211e+08	-0.464644	0.63934	1.0134e+09	3.24995e+08	4.88691e+08	5.45506e+08	1.72618e+08	6.50418e+08	-0.717577	0.687036	9.84594e+07	5.14949e+07	1.48802e+08	6.54455e+07	8.2721e+07	3.134e+07	0.239523	0.89059	8.10653e+07	1.20852e+08	2.03676e+08	3.43314e+07	7.34068e+08	1.30291e+08	1.817	0.0797193	3.4529e+07	2.80829e+07
Anxa4		Matrisome proteins	Matrisome-associated	ECM-affiliated Proteins		1.90298	0.176954	3.15682e+09	4.59308e+08	4.89146e+08	2.46097e+09	3.0534e+09	4.93697e+09	-0.0237605	0.989839	8.3116e+08	9.47629e+08	2.00325e+09	1.98213e+09	2.57817e+09	2.93871e+08	0.628082	0.560134	1.05306e+09	1.19429e+09	3.76006e+09	1.99058e+09	1.32345e+09	6.62652e+09	1.21171	0.41684	2.37958e+08	2.88661e+08	2.18141e+08	7.21602e+08	6.45191e+08	3.99869e+08	0.881247	0.540218	1.73335e+09	3.73556e+08	5.18199e+08	4.67901e+08	5.18787e+09	8.63855e+08	1.8497	0.0857782	4.04479e+08	1.69758e+08
Anxa5		Matrisome proteins	Matrisome-associated	ECM-affiliated Proteins	x	3.56658	0.0364197	2.64599e+08	7.22382e+07	7.33103e+07	1.01035e+09	1.18138e+09	1.95257e+09	1.41964	0.475702	4.84494e+07	6.07173e+07	2.18378e+09	1.16326e+09	3.59623e+08	2.94002e+08	3.50894	0.0314589	1.03318e+08	7.112e+07	5.1947e+08	1.24371e+09	7.17483e+08	6.31077e+09	0.750635	0.731314	2.24026e+08	7.66167e+07	6.04432e+08	4.44846e+08	2.05334e+08	5.40992e+08	2.29343	0.0322829	1.65147e+08	3.42766e+08	3.84152e+08	1.22504e+09	2.18123e+09	9.58715e+08	0.0429022	0.969952	1.12149e+09	1.81851e+08
Anxa6		Matrisome proteins	Matrisome-associated	ECM-affiliated Proteins		1.85992	0.230181	7.1255e+09	7.51482e+08	8.67069e+08	3.46985e+09	6.74174e+09	9.49241e+09	-0.110389	0.944496	1.22161e+09	1.29531e+09	6.95671e+09	2.58256e+09	3.59563e+09	9.42308e+08	0.0310252	0.978561	2.46471e+09	2.46318e+09	7.85589e+09	2.84991e+09	1.59866e+09	1.11657e+10	1.73455	0.336659	1.14323e+09	5.08387e+08	7.14368e+08	2.59053e+09	4.5837e+09	1.28854e+09	-0.0116168	0.993305	9.01116e+09	1.53628e+09	2.88019e+09	1.60312e+09	7.67175e+09	3.16462e+09	0.627642	0.460638	6.92384e+08	3.94585e+08
Anxa7		Matrisome proteins	Matrisome-associated	ECM-affiliated Proteins		1.89075	0.188977	2.7571e+08	4.7111e+07	4.03496e+07	1.77399e+08	2.94746e+08	5.11127e+08	1.09266	0.401359	6.67515e+07	7.40507e+07	3.96481e+08	2.63621e+08	3.44154e+08	2.09533e+08	1.60599	0.0962397	9.04258e+07	6.01086e+07	2.0508e+08	2.61074e+08	2.47326e+08	4.86937e+08	1.42277	0.395038	1.31045e+08	5.57992e+07	9.59416e+07	4.00478e+08	1.84336e+08	1.83128e+08	1.30377	0.197495	3.78066e+08	1.1914e+08	1.35108e+08	2.43641e+08	8.49316e+08	4.42498e+08	1.17514	0.190809	2.48301e+08	8.86514e+07
Anxa8		Matrisome proteins	Matrisome-associated	ECM-affiliated Proteins		NaN	NaN	NaN	NaN	NaN	NaN	NaN	NaN	NaN	NaN	NaN	NaN	NaN	NaN	NaN	NaN	4.48843	0.0126277	367492	59020.9	313102	2.04127e+06	9.42496e+06	3.99221e+06	NaN	NaN	NaN	NaN	NaN	NaN	NaN	NaN	NaN	NaN	NaN	NaN	NaN	NaN	NaN	NaN	0.601372	0.599326	2.28727e+06	4.08977e+06
Bgn		Matrisome proteins	Core matrisome	Proteoglycans		-0.785367	0.525241	1.95783e+09	3.85253e+08	3.67744e+08	4.88588e+08	3.09656e+08	3.58086e+08	1.21745	0.356035	6.70148e+08	7.28295e+08	3.1358e+08	1.07189e+09	3.50422e+09	5.12332e+08	1.2422	0.134381	4.28189e+08	2.3323e+08	4.92001e+08	6.78609e+08	1.10027e+09	8.71133e+08	0.63279	0.719765	6.9075e+08	5.13682e+08	1.93237e+09	1.01018e+09	1.58442e+09	1.597e+09	-0.615782	0.626579	9.81989e+08	1.01265e+09	1.87875e+09	2.49158e+08	2.6941e+09	7.73462e+08	1.5181	0.107822	4.5045e+08	2.28333e+08
Bmper		Matrisome proteins	Core matrisome	ECM Glycoproteins	x	NaN	NaN	NaN	NaN	NaN	NaN	NaN	NaN	3.50128	0.0509169	1.10018e+06	968718	220690	3.36737e+06	1.29191e+07	7.8505e+06	NaN	NaN	NaN	NaN	NaN	NaN	NaN	NaN	NaN	NaN	NaN	NaN	NaN	NaN	NaN	NaN	NaN	NaN	NaN	NaN	NaN	NaN	NaN	NaN	NaN	NaN	NaN	NaN
C1qa		Matrisome proteins	Matrisome-associated	ECM-affiliated Proteins		0.60103	0.602671	5.04478e+07	9.31049e+06	2.07056e+07	3.5246e+07	3.30502e+07	2.9134e+07	1.79462	0.244276	2.00254e+07	2.72395e+07	4.6082e+07	3.8161e+07	5.16782e+08	5.32221e+07	3.40934	0.0524311	1.69888e+07	2.58385e+07	2.00364e+07	6.62801e+07	8.83255e+07	1.80186e+09	0.0823222	0.964232	3.43346e+07	5.9829e+07	4.00803e+07	6.49201e+07	2.92377e+07	5.14751e+07	2.19958	0.0382016	4.02089e+07	5.39014e+07	4.61801e+07	2.25603e+08	3.95567e+08	1.08699e+08	2.31829	0.0489339	5.66086e+07	3.47129e+07
C1qb		Matrisome proteins	Matrisome-associated	ECM-affiliated Proteins	x	1.32573	0.194892	5.66233e+07	1.59179e+07	3.09873e+07	8.43719e+07	6.77482e+07	7.69524e+07	2.66615	0.128202	3.35857e+07	4.83815e+07	1.68081e+07	6.76202e+07	1.1764e+09	8.77989e+07	3.8631	0.0419391	2.69821e+07	1.43637e+07	1.79345e+07	6.22614e+07	1.36861e+08	2.51341e+09	1.07647	0.575769	2.99468e+07	1.63589e+07	3.42543e+07	1.26871e+08	2.22911e+07	5.56515e+07	2.60938	0.0348282	3.16495e+07	3.85536e+07	2.42586e+07	1.19877e+08	5.02416e+08	1.11688e+08	3.34687	0.00635389	4.41009e+07	3.05861e+07
C1qc		Matrisome proteins	Matrisome-associated	ECM-affiliated Proteins	x	0.383818	0.711573	2.00433e+07	7.49553e+06	1.0331e+07	1.14107e+07	1.26383e+07	2.39074e+07	2.58956	0.140786	1.12153e+07	1.16215e+07	4.51521e+06	2.29792e+07	3.16385e+08	1.76523e+07	4.28473	0.0192709	6.67437e+06	4.71811e+06	4.85297e+06	2.54665e+07	7.28814e+07	6.09676e+08	1.46132	0.617069	9.10959e+06	1.29114e+06	1.6052e+07	4.70649e+07	4.0426e+06	2.07181e+07	3.47998	0.0209945	9.62479e+06	1.05252e+07	5.06364e+06	8.357e+07	2.42361e+08	3.51806e+07	4.1684	0.00369721	1.3331e+07	4.68039e+06
Ccl6		Matrisome proteins	Matrisome-associated	Secreted Factors	x	-0.483705	0.721482	8.29945e+06	972475	2.33116e+06	2.22648e+06	1.85467e+06	1.66642e+06	NaN	NaN	NaN	NaN	NaN	NaN	NaN	NaN	NaN	NaN	NaN	NaN	NaN	NaN	NaN	NaN	NaN	NaN	NaN	NaN	NaN	NaN	NaN	NaN	3.20929	0.0274366	5.44388e+06	1.28366e+06	1.03172e+06	1.14479e+07	1.48163e+07	3.36305e+07	NaN	NaN	NaN	NaN
Cela1		Matrisome proteins	Matrisome-associated	ECM Regulators	x	0.350352	0.68188	1.95004e+10	1.9056e+10	1.45055e+10	2.79522e+10	2.07847e+10	1.92242e+10	-3.4031	0.101445	1.56712e+10	2.87257e+10	5.88156e+10	1.60747e+10	3.97683e+09	3.4985e+08	-3.0372	0.0126277	2.4571e+10	4.91992e+10	4.51406e+10	5.95282e+09	4.99206e+09	3.31956e+09	0.895128	0.611767	3.10897e+08	3.28443e+08	1.87243e+08	6.54149e+08	2.32939e+08	8.07133e+08	0.388915	0.694018	3.7822e+08	2.15212e+08	3.18302e+08	2.11349e+08	9.2374e+08	2.97938e+08	-0.471643	0.607174	3.12037e+08	1.07139e+09
Cela2a		Matrisome proteins	Matrisome-associated	ECM Regulators	x	-0.158786	0.858657	3.8759e+10	5.67725e+10	4.18094e+10	5.37621e+10	3.73718e+10	3.29129e+10	-2.84764	0.11644	3.66093e+10	4.42734e+10	8.15158e+10	2.69248e+10	1.22868e+10	1.0708e+09	-2.75935	0.0144879	4.42579e+10	7.22053e+10	7.58697e+10	6.24929e+09	1.01347e+10	1.23324e+10	0.441333	0.796983	1.32168e+09	1.23445e+09	4.75777e+08	1.0847e+09	1.72986e+09	1.03573e+09	0.515121	0.635764	1.12404e+09	7.00804e+08	1.11196e+09	7.13015e+08	4.10513e+09	8.73461e+08	-1.5864	0.0803773	2.30097e+09	3.58381e+09
Cela3b		Matrisome proteins	Matrisome-associated	ECM Regulators	x	0.588692	0.467133	8.81632e+07	1.01018e+08	7.38536e+07	1.35912e+08	1.51954e+08	1.08326e+08	-1.99483	0.39801	8.97201e+07	9.14034e+07	5.73519e+09	4.93224e+08	4.92223e+07	3.05974e+07	1.09411	0.405456	1.22868e+08	2.60583e+08	2.75616e+08	6.81746e+08	1.42356e+09	8.84658e+07	2.1081	0.381883	2.75943e+07	4.56395e+07	1.66369e+07	2.61556e+07	2.67788e+08	2.3971e+08	1.65176	0.0728778	3.61599e+07	1.26842e+07	1.66684e+07	4.95198e+07	7.8657e+07	6.08916e+07	-2.49777	0.0263654	1.47312e+08	2.56942e+08
Clec10a		Matrisome proteins	Matrisome-associated	ECM-affiliated Proteins	x	-0.515065	0.570811	9.60676e+06	1.49123e+07	9.82145e+06	1.06151e+07	9.17886e+06	4.94805e+06	0.419283	0.80407	1.46262e+07	1.2862e+07	2.59013e+07	6.32511e+07	4.42682e+07	4.16154e+06	1.81956	0.168266	6.89475e+06	1.21193e+07	1.23434e+07	1.23637e+07	2.12447e+07	1.72685e+08	-0.192928	0.920988	9.76015e+06	1.31671e+07	2.32654e+07	7.76626e+06	1.37241e+07	1.87815e+07	2.09788	0.0444217	1.27937e+07	1.70113e+07	8.70212e+06	3.23628e+07	1.02877e+08	4.46244e+07	-0.148729	0.867843	1.38373e+07	1.47877e+07
Clec11a		Matrisome proteins	Matrisome-associated	ECM-affiliated Proteins	x	3.02008	0.0650718	248571	182116	516583	1.20404e+06	1.69517e+06	6.11633e+06	NaN	NaN	NaN	NaN	NaN	NaN	NaN	NaN	NaN	NaN	NaN	NaN	NaN	NaN	NaN	NaN	NaN	NaN	NaN	NaN	NaN	NaN	NaN	NaN	NaN	NaN	NaN	NaN	NaN	NaN	NaN	NaN	NaN	NaN	NaN	NaN
Clec4f		Matrisome proteins	Matrisome-associated	ECM-affiliated Proteins	x	1.66479	0.147132	2.69933e+07	1.59387e+07	1.1785e+07	2.6822e+07	6.56265e+07	9.18177e+07	1.48052	0.209097	9.53161e+06	2.149e+07	9.06218e+06	2.53322e+07	2.76676e+07	5.75487e+07	0.788201	0.431858	1.70615e+07	1.45293e+07	2.03493e+07	1.18786e+07	8.01375e+07	2.72913e+07	2.36108	0.204655	1.56507e+07	1.24051e+07	1.52153e+07	9.66676e+07	4.52399e+07	9.15963e+07	3.57242	0.0348282	5.95446e+07	1.65667e+07	1.85653e+07	6.69318e+08	7.71746e+07	5.96887e+08	1.05958	0.332691	6.83554e+07	1.20093e+07
Coch		Matrisome proteins	Core matrisome	ECM Glycoproteins		NaN	NaN	NaN	NaN	NaN	NaN	NaN	NaN	-1.1131	0.429725	1.16299e+07	2.83198e+06	1.27004e+07	1.41538e+06	3.14227e+06	9.29255e+06	NaN	NaN	NaN	NaN	NaN	NaN	NaN	NaN	NaN	NaN	NaN	NaN	NaN	NaN	NaN	NaN	NaN	NaN	NaN	NaN	NaN	NaN	NaN	NaN	NaN	NaN	NaN	NaN
Col10a1		Matrisome proteins	Core matrisome	Collagens	x	NaN	NaN	NaN	NaN	NaN	NaN	NaN	NaN	NaN	NaN	NaN	NaN	NaN	NaN	NaN	NaN	NaN	NaN	NaN	NaN	NaN	NaN	NaN	NaN	-1.75905	0.362324	1.2968e+07	1.73225e+07	3.92229e+06	4.31207e+06	3.09796e+06	1.70093e+06	NaN	NaN	NaN	NaN	NaN	NaN	NaN	NaN	-1.72963	0.083819	3.97869e+06	8.87837e+06
Col11a1		Matrisome proteins	Core matrisome	Collagens		NaN	NaN	NaN	NaN	NaN	NaN	NaN	NaN	NaN	NaN	NaN	NaN	NaN	NaN	NaN	NaN	NaN	NaN	NaN	NaN	NaN	NaN	NaN	NaN	NaN	NaN	NaN	NaN	NaN	NaN	NaN	NaN	NaN	NaN	NaN	NaN	NaN	NaN	NaN	NaN	NaN	NaN	NaN	NaN
Col15a1		Matrisome proteins	Core matrisome	Collagens	x	-0.453132	0.619996	4.99354e+08	5.60127e+08	7.12369e+08	2.69505e+08	4.67754e+08	6.16021e+08	-2.03267	0.174134	6.34642e+08	3.097e+08	4.22414e+08	1.42899e+08	3.27331e+08	2.59123e+07	-1.59246	0.0722169	7.21336e+08	2.99908e+08	3.40584e+08	1.51298e+08	1.42352e+08	1.24743e+08	1.03859	0.60581	1.16287e+07	5.19784e+06	2.80752e+07	1.50322e+07	4.48035e+07	2.18416e+07	1.67506	0.250074	1.03039e+07	1.3808e+07	4.6341e+07	4.01028e+07	2.58489e+08	2.07115e+07	0.907053	0.304969	4.97795e+07	3.46302e+07
Col18a1		Matrisome proteins	Core matrisome	Collagens	x	-0.219997	0.865641	6.26566e+08	1.14458e+08	1.34868e+08	1.89756e+08	2.21573e+08	1.4559e+08	0.436545	0.714747	9.93873e+07	1.50951e+08	1.38607e+08	1.12346e+08	2.72809e+08	1.6818e+08	0.372985	0.692632	1.27644e+08	5.48701e+07	1.88179e+08	7.80939e+07	2.22023e+08	1.65094e+08	-0.42201	0.814584	2.743e+08	8.49401e+07	2.08699e+08	2.05493e+08	9.54519e+07	1.03077e+08	-1.41539	0.0778482	2.94567e+08	2.57541e+08	2.93823e+08	9.08157e+07	1.59104e+08	8.12915e+07	0.7365	0.392103	1.34974e+08	1.67652e+08
Col28a1		Matrisome proteins	Core matrisome	Collagens	x	0.652288	0.799597	4.07067e+08	9.17739e+06	7.17701e+06	8.72919e+07	5.6028e+07	2.12826e+07	2.5695	0.0879364	5.85818e+06	2.40092e+07	1.24886e+07	7.30826e+07	1.54408e+08	3.25584e+07	1.18718	0.355521	1.67197e+07	4.86924e+06	7.75641e+07	6.70995e+07	3.41426e+07	3.25436e+07	1.39656	0.481941	4.65784e+06	9.41155e+06	2.79587e+07	3.27595e+07	4.68673e+07	1.45672e+07	-0.374485	0.735747	8.80467e+06	3.82136e+07	4.21306e+07	1.28127e+07	3.03708e+07	1.672e+07	0.223608	0.785632	1.5418e+07	1.53407e+07
Col2a1		Matrisome proteins	Core matrisome	Collagens		1.86362	0.135296	6.08502e+07	3.67644e+07	1.81472e+07	2.42621e+08	1.14546e+08	7.04053e+07	1.49318	0.285425	2.29326e+07	5.61172e+07	1.56616e+07	6.85416e+07	2.31622e+08	2.83224e+07	0.927745	0.591455	3.59444e+07	4.44296e+06	1.58506e+07	3.13644e+06	5.72989e+07	9.69621e+07	2.66396	0.300315	7.69233e+06	662425	1.00057e+07	2.1831e+07	2.02099e+07	2.94175e+07	2.15957	0.124218	3.84529e+06	4.71999e+06	1.0095e+07	7.09701e+06	9.05807e+07	2.54184e+07	0.903786	0.297838	5.32603e+06	4.00851e+06
Col3a1		Matrisome proteins	Core matrisome	Collagens	x	1.04344	0.283116	4.49622e+07	1.55262e+07	2.1554e+07	5.44546e+07	6.36628e+07	3.80047e+07	1.94228	0.232415	1.12885e+07	3.95769e+07	1.0015e+07	2.22547e+07	3.25151e+08	3.50971e+07	2.53098	0.0344627	1.58289e+07	6.27979e+06	8.87309e+06	3.22601e+07	3.67787e+07	1.43519e+08	-0.0883524	0.966832	3.37368e+07	8.58359e+06	2.48997e+07	2.89724e+07	1.34416e+07	1.54078e+07	0.995201	0.413747	1.74649e+07	2.42053e+07	2.46569e+07	2.84162e+07	1.69362e+08	1.71549e+07	5.69522	0.000590285	7.91216e+06	6.16363e+06
Col4a1		Matrisome proteins	Core matrisome	Collagens		0.0314263	0.978037	7.78666e+08	9.53412e+08	8.49179e+08	1.16515e+09	1.16166e+09	4.97223e+08	0.991431	0.364035	3.13539e+08	5.81122e+08	3.29501e+08	9.50336e+08	8.61048e+08	5.76583e+08	0.454049	0.633938	4.74477e+08	1.87952e+08	5.26975e+08	2.66981e+08	4.89279e+08	9.24831e+08	0.356225	0.822403	4.00618e+08	3.80094e+08	2.04124e+08	3.15113e+08	4.48439e+08	4.61369e+08	0.0519061	0.967717	7.95944e+07	1.20695e+08	3.85578e+08	6.79666e+07	2.76562e+08	2.19519e+08	0.340261	0.701439	9.9109e+07	1.89814e+08
Col4a2		Matrisome proteins	Core matrisome	Collagens		0.154354	0.867922	2.86251e+09	2.68099e+09	2.73203e+09	4.36274e+09	3.36417e+09	1.96918e+09	0.826117	0.457899	1.26312e+09	1.76491e+09	9.2508e+08	3.44844e+09	2.13326e+09	1.5622e+09	0.015894	0.988607	1.65467e+09	7.23333e+08	2.10715e+09	6.07871e+08	1.25001e+09	3.43062e+09	0.653572	0.657768	8.52009e+08	7.07732e+08	7.56479e+08	9.57158e+08	1.23831e+09	1.49806e+09	-0.317815	0.780204	2.80602e+08	4.94966e+08	1.08832e+09	1.91453e+08	6.70154e+08	6.08373e+08	-0.653387	0.450664	4.18436e+08	8.22743e+08
Col4a3		Matrisome proteins	Core matrisome	Collagens		-0.200021	0.847866	4.45393e+07	7.60737e+07	6.43853e+07	6.66561e+07	7.84179e+07	2.75342e+07	1.28505	0.267788	1.30074e+07	4.11952e+07	3.4612e+07	7.91233e+07	6.28977e+07	5.39307e+07	0.21849	0.867536	2.38893e+07	5.70894e+06	3.01524e+07	5.02459e+06	3.23474e+07	3.98525e+07	1.73053	0.467973	2.5579e+07	1.73345e+06	1.77581e+07	2.91188e+07	2.55864e+07	3.86222e+07	-0.687134	0.511846	4.76086e+06	8.40734e+06	2.34749e+07	4.00792e+06	1.05863e+07	5.30568e+06	NaN	NaN	NaN	NaN
Col4a4		Matrisome proteins	Core matrisome	Collagens		NaN	NaN	NaN	NaN	NaN	NaN	NaN	NaN	1.14717	0.334053	885414	2.24123e+06	1.04794e+06	1.46796e+06	3.84288e+06	4.00493e+06	NaN	NaN	NaN	NaN	NaN	NaN	NaN	NaN	0.994966	0.667943	3.11846e+06	335514	2.39804e+06	3.62262e+06	1.55461e+06	3.52701e+06	-1.31695	0.126206	3.96044e+06	2.8187e+06	4.08988e+06	1.33215e+06	2.54104e+06	872195	NaN	NaN	NaN	NaN
Col5a1		Matrisome proteins	Core matrisome	Collagens	x	0.353648	0.68474	6.41221e+07	3.76398e+07	4.79623e+07	7.20207e+07	6.38936e+07	5.24826e+07	1.87831	0.173059	2.50507e+07	4.62473e+07	2.361e+07	5.89449e+07	3.70665e+08	6.22102e+07	1.02609	0.281549	5.23062e+07	2.89097e+07	4.1599e+07	7.57306e+07	3.86905e+07	1.81325e+08	-0.4014	0.814433	3.01504e+07	3.58617e+07	2.67266e+07	2.58511e+07	4.03254e+07	1.20312e+07	0.542704	0.617503	2.64899e+07	3.44629e+07	2.80762e+07	2.55428e+07	1.34034e+08	2.31418e+07	2.02845	0.0484229	3.78784e+07	3.35383e+07
Col6a4		Matrisome proteins	Core matrisome	Collagens	x	-1.06917	0.606398	4.86029e+08	1.93617e+07	1.54273e+07	2.68191e+07	2.96391e+07	1.97708e+07	2.52465	0.126807	1.04738e+07	2.81933e+07	3.86489e+07	4.60333e+07	5.85198e+08	8.07239e+07	3.79012	0.0144879	6.24905e+06	9.69882e+06	1.82699e+07	6.54433e+07	1.05813e+08	4.23334e+08	0.656087	0.676468	2.70125e+07	5.2031e+07	2.66845e+07	6.38792e+07	6.01026e+07	3.82242e+07	0.415173	0.655745	3.60805e+07	2.60351e+07	1.04054e+08	5.32887e+07	7.3571e+07	5.91137e+07	0.147322	0.872705	5.29564e+07	2.96247e+07
Col6a5		Matrisome proteins	Core matrisome	Collagens	x	-0.754815	0.501846	2.83734e+09	7.33975e+08	9.18243e+08	9.62374e+08	8.77585e+08	4.7125e+08	0.673461	0.57438	1.05895e+09	1.12763e+09	7.44374e+08	1.28585e+09	3.29068e+09	8.5222e+08	1.80395	0.202163	8.35469e+08	3.49172e+08	6.38976e+08	4.92428e+08	1.58055e+09	1.0196e+10	0.911646	0.627456	1.09842e+09	4.8868e+08	1.63167e+09	1.56214e+09	1.0655e+09	3.50305e+09	-0.694915	0.37951	1.10117e+09	1.13776e+09	1.75306e+09	4.72957e+08	9.86324e+08	1.10992e+09	1.97066	0.0480983	5.84694e+08	2.66191e+08
Col6a6		Matrisome proteins	Core matrisome	Collagens		-0.0793862	0.93596	1.91929e+09	2.07683e+09	1.69384e+09	2.56572e+09	1.73219e+09	1.288e+09	0.520104	0.675529	1.38525e+09	1.80336e+09	6.7138e+08	2.11192e+09	2.45319e+09	9.54708e+08	0.0716613	0.940133	2.61168e+09	7.49552e+08	2.16186e+09	1.11943e+09	2.06665e+09	2.12326e+09	1.22294	0.461409	3.05563e+08	3.62887e+08	8.61866e+08	1.09495e+09	6.87574e+08	1.61446e+09	0.709658	0.494361	3.93795e+08	3.68657e+08	1.35094e+09	5.13133e+08	1.66107e+09	1.00646e+09	1.13323	0.202895	2.58388e+08	1.71712e+08
Col7a1		Matrisome proteins	Core matrisome	Collagens	x	2.68858	0.0400041	1.39615e+07	6.3218e+06	8.1907e+06	5.20448e+07	4.95055e+07	7.5179e+07	1.18538	0.305119	4.05016e+07	2.34003e+07	2.58706e+07	9.98095e+07	8.76324e+07	3.29735e+07	2.75698	0.04222	2.35426e+07	1.39732e+07	1.52881e+07	1.11991e+08	3.52241e+07	3.93808e+08	2.15155	0.233827	5.55016e+06	1.00938e+07	1.32583e+07	4.41258e+07	2.70849e+07	5.45097e+07	3.06295	0.0778482	2.45531e+07	1.68958e+07	2.46313e+07	7.58364e+07	1.25458e+09	6.26784e+07	4.10915	0.00367802	1.50652e+07	7.70495e+06
Col8a2		Matrisome proteins	Core matrisome	Collagens	x	3.12516	0.050022	4.68016e+06	2.03931e+06	897097	1.71744e+07	2.10646e+07	1.572e+07	-1.58576	0.326014	1.49551e+07	1.65143e+07	3.9267e+07	2.49879e+07	1.16466e+07	1.23217e+06	-1.9093	0.27124	1.84584e+07	1.2399e+07	1.72313e+07	4.91249e+06	477381	3.17297e+07	NaN	NaN	NaN	NaN	NaN	NaN	NaN	NaN	NaN	NaN	NaN	NaN	NaN	NaN	NaN	NaN	NaN	NaN	NaN	NaN
Colec12		Matrisome proteins	Matrisome-associated	ECM-affiliated Proteins	x	NaN	NaN	NaN	NaN	NaN	NaN	NaN	NaN	0.598089	0.695882	854867	6.07105e+06	8.09238e+06	8.55464e+06	4.68364e+06	3.63565e+06	1.80766	0.108292	1.81035e+06	2.6087e+06	3.86954e+06	3.06505e+06	2.00114e+07	1.27823e+07	1.77965	0.330466	901340	1.51029e+06	2.91132e+06	3.52447e+06	9.63401e+06	4.72409e+06	7.0265	0.00521283	1.26705e+06	1.01733e+06	695043	4.18572e+08	2.70605e+07	1.75275e+08	NaN	NaN	NaN	NaN
Creld1		Matrisome proteins	Core matrisome	ECM Glycoproteins	x	-1.23116	0.174397	1.10226e+06	793282	498995	327553	341821	301218	1.07001	0.342546	456960	1.27464e+06	532243	1.39989e+06	1.26015e+06	1.62618e+06	NaN	NaN	NaN	NaN	NaN	NaN	NaN	NaN	-0.582892	0.817755	1.42744e+07	2.54698e+06	5.29725e+06	1.49293e+07	2.41241e+06	1.59126e+06	-1.06904	0.142665	2.33065e+06	3.03749e+06	3.20691e+06	1.577e+06	1.51782e+06	1.02705e+06	1.93173	0.0860535	1.15263e+06	822379
Creld2		Matrisome proteins	Core matrisome	ECM Glycoproteins		NaN	NaN	NaN	NaN	NaN	NaN	NaN	NaN	1.27163	0.55227	758482	532839	2.42683e+07	2.17713e+07	2.61774e+06	2.42197e+06	1.90531	0.151608	1.94849e+06	960241	2.48372e+06	2.52168e+07	5.64002e+06	1.71743e+06	1.32545	0.627456	1.00968e+06	291316	3.50191e+06	822124	2.62588e+06	7.51006e+06	0.464561	0.818118	387660	2.49964e+06	1.11102e+06	177476	4.27067e+06	3.73213e+06	NaN	NaN	NaN	NaN
Crlf3		Matrisome proteins	Matrisome-associated	Secreted Factors		NaN	NaN	NaN	NaN	NaN	NaN	NaN	NaN	NaN	NaN	NaN	NaN	NaN	NaN	NaN	NaN	NaN	NaN	NaN	NaN	NaN	NaN	NaN	NaN	NaN	NaN	NaN	NaN	NaN	NaN	NaN	NaN	NaN	NaN	NaN	NaN	NaN	NaN	NaN	NaN	NaN	NaN	NaN	NaN
Cspg4		Matrisome proteins	Matrisome-associated	ECM-affiliated Proteins		-0.108149	0.95902	1.0224e+07	2.70077e+06	641539	1.11998e+06	2.6872e+06	4.70058e+06	1.53052	0.21666	354760	426403	843020	875742	1.09353e+06	3.21061e+06	NaN	NaN	NaN	NaN	NaN	NaN	NaN	NaN	1.28935	0.456417	3.84931e+06	904059	1.3887e+06	3.5351e+06	3.84687e+06	5.18894e+06	-0.103604	0.948955	1.85274e+06	7.30182e+06	4.63023e+06	1.72805e+06	1.60364e+07	1.82231e+06	0.021068	0.98518	931859	424530
Cst3		Matrisome proteins	Matrisome-associated	ECM Regulators	x	1.85945	0.225669	1.09691e+07	2.11273e+06	799714	8.27612e+06	1.1626e+07	9.20342e+06	0.521708	0.698012	5.14746e+06	5.22488e+06	5.5308e+06	1.2419e+07	1.36775e+07	2.59127e+06	2.03876	0.0618286	9.31367e+06	3.24653e+06	2.14509e+06	1.49228e+07	1.10287e+07	2.73394e+07	NaN	NaN	NaN	NaN	NaN	NaN	NaN	NaN	-0.84789	0.28899	4.41308e+06	1.62741e+06	2.40284e+06	1.6153e+06	1.60514e+06	1.14151e+06	0.24514	0.783373	9.95619e+06	1.02834e+07
Cstb		Matrisome proteins	Matrisome-associated	ECM Regulators	x	2.53698	0.0511961	1.99513e+07	1.52379e+07	7.26286e+06	7.04828e+07	6.33874e+07	9.66144e+07	1.24886	0.435771	1.08378e+07	1.02121e+07	5.28852e+07	1.85568e+08	3.06498e+07	1.38132e+07	2.6127	0.0405151	1.0423e+07	1.18499e+07	1.27145e+07	1.60347e+08	1.10452e+08	2.02897e+07	0.582466	0.798694	1.02334e+07	2.56901e+06	1.9895e+07	1.81644e+07	5.51403e+06	1.75331e+07	1.27472	0.146687	1.02519e+07	9.12917e+06	1.67133e+07	1.50861e+07	4.23565e+07	3.46728e+07	3.16229	0.0161129	2.93373e+06	6.66247e+06
Ctsa		Matrisome proteins	Matrisome-associated	ECM Regulators	x	2.2001	0.139284	2.66455e+07	6.69235e+06	5.98492e+06	2.10859e+07	4.52662e+07	1.08488e+08	3.46135	0.0394901	4.9907e+06	4.83411e+06	8.88736e+06	6.69413e+07	6.13346e+07	6.97851e+07	4.91758	0.0172616	5.39999e+06	4.1545e+06	5.45797e+06	1.12563e+08	1.05038e+09	2.85899e+07	2.19812	0.421521	8.13865e+06	5.12221e+06	6.40027e+07	4.86429e+07	2.6151e+07	2.02674e+08	3.05431	0.0272965	6.36715e+06	3.3974e+07	2.85578e+07	2.1731e+08	1.45966e+08	1.11635e+08	1.53118	0.172343	1.29967e+08	4.80399e+07
Ctsb		Matrisome proteins	Matrisome-associated	ECM Regulators	x	1.11586	0.42408	1.43498e+08	4.60796e+07	9.59296e+07	6.58404e+07	1.75992e+08	5.57245e+08	1.54206	0.206228	3.52882e+07	1.12051e+08	1.22448e+08	1.88761e+08	1.83604e+08	3.45001e+08	2.30902	0.0249292	3.87505e+07	7.50314e+07	9.80835e+07	3.75206e+08	3.90165e+08	2.37056e+08	1.10041	0.62901	4.12854e+07	4.8169e+07	1.42714e+08	3.77595e+08	4.33063e+07	1.71089e+08	1.54486	0.113577	6.32259e+07	1.81593e+08	7.0202e+07	4.65079e+08	1.80108e+08	2.3902e+08	2.0178	0.0734532	1.88385e+08	4.81839e+07
Ctsc		Matrisome proteins	Matrisome-associated	ECM Regulators	x	0.0155786	0.990865	1.24646e+07	1.0771e+07	1.26752e+07	7.20715e+06	8.62976e+06	2.82616e+07	1.3124	0.322629	5.36713e+06	4.28458e+06	2.77671e+07	3.4066e+07	1.82875e+07	1.57009e+07	3.58375	0.0662674	9.39497e+06	1.01712e+06	1.3217e+07	5.2248e+07	3.36827e+08	1.23699e+07	1.64402	0.410752	7.3706e+06	2.93973e+06	1.74993e+07	1.28626e+07	3.33115e+07	2.7015e+07	1.76099	0.0665182	5.46351e+06	1.09778e+07	1.57752e+07	3.42033e+07	4.60884e+07	2.33687e+07	-2.78853	0.131155	1.28566e+08	9.57739e+07
Ctsd		Matrisome proteins	Matrisome-associated	ECM Regulators		0.388993	0.704351	3.0104e+08	1.44166e+08	1.70322e+08	1.89695e+08	4.39013e+08	1.99305e+08	-0.383408	0.816347	2.32782e+08	1.31424e+08	1.07068e+09	7.03078e+08	1.16115e+08	1.80777e+08	1.34918	0.204054	1.55343e+08	1.86574e+08	2.69017e+08	1.07341e+09	7.11356e+08	1.68849e+08	-1.16639	0.530157	9.04704e+08	1.93541e+08	1.97514e+08	1.60652e+08	1.19279e+08	1.59615e+08	0.971996	0.248177	1.95464e+08	4.83099e+08	2.7649e+08	4.16814e+08	9.21061e+08	5.13277e+08	0.726089	0.395192	1.49123e+08	1.01922e+08
Ctsf		Matrisome proteins	Matrisome-associated	ECM Regulators		0.424824	0.638755	1.02898e+07	6.62095e+06	1.24882e+07	9.14472e+06	1.34786e+07	1.66981e+07	0.160595	0.903102	1.13921e+07	1.55138e+07	2.49418e+07	1.10894e+07	1.7417e+07	3.18712e+07	0.412261	0.615212	1.90006e+07	1.1414e+07	1.92172e+07	1.95042e+07	1.43528e+07	3.50863e+07	NaN	NaN	NaN	NaN	NaN	NaN	NaN	NaN	-0.0792198	0.929389	1.2431e+07	1.45233e+07	1.72132e+07	1.88962e+07	1.56918e+07	8.88881e+06	0.8619	0.383935	5.40455e+06	2.00558e+06
Ctsg		Matrisome proteins	Matrisome-associated	ECM Regulators	x	0.874624	0.302984	3.69359e+07	2.07617e+07	3.66916e+07	4.81577e+07	6.36621e+07	5.65714e+07	1.62929	0.206228	1.57306e+07	4.3245e+07	1.46865e+07	1.53303e+08	5.06999e+07	3.80569e+07	2.0375	0.0514886	4.38576e+07	1.43018e+07	1.62666e+07	5.21873e+07	1.16977e+08	1.15641e+08	1.42039	0.461409	2.10595e+07	1.86619e+07	4.18955e+07	1.93554e+08	4.55059e+07	3.58457e+07	2.05609	0.0346656	2.92474e+07	2.14154e+07	1.92047e+07	5.77422e+07	1.106e+08	1.35459e+08	0.636658	0.479986	6.1457e+07	2.9265e+07
Ctsh		Matrisome proteins	Matrisome-associated	ECM Regulators	x	1.85936	0.127874	1.6249e+07	6.20594e+06	4.02031e+06	3.83963e+07	1.71038e+07	2.94902e+07	2.27067	0.0959831	2.51928e+06	7.21321e+06	1.26768e+07	3.20146e+07	2.91282e+07	2.77568e+07	3.36452	0.0296864	3.61838e+06	5.22524e+06	5.46783e+06	1.88771e+07	2.42324e+08	2.46928e+07	0.229888	0.932214	6.7093e+06	1.20126e+07	5.52085e+07	4.92459e+07	9.25685e+06	1.57433e+07	-0.732983	0.381193	1.47726e+07	2.44224e+07	3.84411e+07	9.5325e+06	2.11057e+07	1.50136e+07	1.82212	0.0781091	3.06412e+06	7.7303e+06
Ctsk		Matrisome proteins	Matrisome-associated	ECM Regulators		NaN	NaN	NaN	NaN	NaN	NaN	NaN	NaN	NaN	NaN	NaN	NaN	NaN	NaN	NaN	NaN	NaN	NaN	NaN	NaN	NaN	NaN	NaN	NaN	0.840135	0.601215	1.34921e+06	1.25354e+06	1.02168e+06	3.35743e+06	1.26339e+06	2.33725e+06	NaN	NaN	NaN	NaN	NaN	NaN	NaN	NaN	NaN	NaN	NaN	NaN
Ctsl		Matrisome proteins	Matrisome-associated	ECM Regulators		1.05521	0.260166	1.3973e+07	9.06515e+06	4.79944e+06	1.65765e+07	1.79868e+07	1.82961e+07	-0.638469	0.620351	6.51634e+06	1.02963e+07	2.96214e+07	1.36444e+07	6.53326e+06	5.91034e+06	-0.0752916	0.93245	9.44071e+06	6.73783e+06	2.0314e+07	1.32997e+07	7.8411e+06	1.05952e+07	1.61501	0.362324	3.19397e+06	4.29914e+06	1.26925e+07	1.75343e+07	1.31616e+07	2.17049e+07	0.898545	0.236194	1.04618e+07	8.806e+06	7.55794e+06	2.52961e+07	1.14119e+07	1.56258e+07	1.25316	0.14687	4.59582e+06	3.278e+06
Ctss		Matrisome proteins	Matrisome-associated	ECM Regulators		-0.254809	0.829821	3.87418e+07	1.23141e+07	1.87209e+07	1.21733e+07	1.23185e+07	3.50612e+07	0.199297	0.907761	3.49676e+07	3.71062e+07	7.31949e+06	2.94707e+07	6.52807e+07	7.47141e+06	0.313262	0.750267	2.71257e+07	1.38703e+07	7.72471e+06	9.82662e+06	1.65857e+07	3.42069e+07	-1.23496	0.64063	7.20409e+06	1.72588e+07	1.25519e+07	2.66414e+07	3.45657e+06	1.29961e+06	-0.598336	0.532159	2.58916e+07	8.62519e+06	8.55126e+06	5.89053e+06	1.44859e+07	6.44924e+06	NaN	NaN	NaN	NaN
Ctsz		Matrisome proteins	Matrisome-associated	ECM Regulators	x	-0.45506	0.799597	1.74095e+07	1.34405e+07	2.16022e+08	2.04523e+07	3.62301e+07	2.64805e+07	1.92899	0.151842	7.71049e+06	1.78138e+07	3.6745e+07	3.99557e+07	5.71482e+07	1.22041e+08	2.99666	0.0147146	1.27074e+07	8.53243e+06	1.51784e+07	1.44877e+08	1.22127e+08	4.72935e+07	1.03823	0.570662	3.43369e+07	2.07177e+07	8.11599e+07	8.86132e+07	4.82442e+07	1.16981e+08	3.31338	0.00864632	2.76063e+07	4.74628e+07	4.03005e+07	3.92903e+08	5.18577e+08	2.54599e+08	3.52861	0.0192296	7.72429e+07	2.57806e+07
Cxcl12		Matrisome proteins	Matrisome-associated	Secreted Factors		NaN	NaN	NaN	NaN	NaN	NaN	NaN	NaN	NaN	NaN	NaN	NaN	NaN	NaN	NaN	NaN	1.52611	0.208852	529169	301100	451750	542155	629851	5.03569e+06	0.56559	0.751801	2.51157e+06	691793	1.05296e+06	2.72819e+06	1.57547e+06	1.37983e+06	NaN	NaN	NaN	NaN	NaN	NaN	NaN	NaN	NaN	NaN	NaN	NaN
Cyr61		Matrisome proteins	Core matrisome	ECM Glycoproteins		NaN	NaN	NaN	NaN	NaN	NaN	NaN	NaN	NaN	NaN	NaN	NaN	NaN	NaN	NaN	NaN	NaN	NaN	NaN	NaN	NaN	NaN	NaN	NaN	NaN	NaN	NaN	NaN	NaN	NaN	NaN	NaN	NaN	NaN	NaN	NaN	NaN	NaN	NaN	NaN	NaN	NaN	NaN	NaN
Dcn		Matrisome proteins	Core matrisome	Proteoglycans		0.439668	0.725022	7.34286e+09	1.38356e+09	2.00211e+09	4.15607e+09	4.91294e+09	2.48535e+09	0.32723	0.862815	2.98829e+09	4.50278e+09	8.84191e+08	5.8937e+09	8.33554e+09	4.7824e+08	0.675846	0.527264	3.36709e+09	1.18016e+09	2.02135e+09	1.14741e+09	3.78481e+09	7.5409e+09	1.4712	0.453246	6.04958e+08	2.60776e+08	9.27632e+08	7.53272e+08	1.1813e+09	3.50495e+09	-0.0585919	0.9651	5.89566e+08	4.89709e+08	1.94311e+09	3.01561e+08	1.70625e+09	9.65244e+08	1.36179	0.151594	4.32291e+08	1.2957e+08
Dmbt1		Matrisome proteins	Core matrisome	ECM Glycoproteins	x	-0.218289	0.818718	8.85673e+09	1.97092e+10	1.91592e+10	1.53099e+10	1.23972e+10	1.11916e+10	-0.257848	0.909266	1.12745e+10	1.16648e+10	5.11164e+09	3.36344e+10	1.96546e+10	5.94882e+08	1.03746	0.27143	7.84219e+09	9.28109e+09	7.18232e+09	9.3713e+09	4.1336e+10	1.16706e+10	0.371682	0.837971	3.26996e+08	1.42884e+08	3.77431e+08	6.26351e+08	2.85052e+08	2.13936e+08	1.2017	0.501543	2.53095e+08	2.91577e+08	3.29107e+08	1.76612e+08	6.22979e+09	2.6861e+08	1.60706	0.0857782	3.77188e+08	2.82e+08
Ecm1		Matrisome proteins	Core matrisome	ECM Glycoproteins	x	0.719422	0.572878	7.55252e+07	2.20807e+07	1.16955e+07	2.81709e+07	6.04277e+07	5.11435e+07	2.52401	0.0695099	2.4761e+07	1.31207e+07	1.98487e+07	5.53417e+07	1.77267e+08	1.2508e+08	2.8655	0.0145945	1.32525e+07	6.40771e+06	1.68697e+07	6.95922e+07	1.09748e+08	7.26033e+07	2.52815	0.270596	8.26799e+07	4.18123e+07	9.53342e+07	1.16858e+08	5.6625e+08	9.55955e+08	0.753402	0.330588	5.31991e+07	7.26999e+07	1.18189e+08	1.14889e+08	1.78442e+08	1.06814e+08	2.56735	0.0214942	8.41703e+07	4.4958e+07
Efemp1		Matrisome proteins	Core matrisome	ECM Glycoproteins		0.813129	0.329315	5.53467e+06	5.74987e+06	4.07865e+06	1.0017e+07	1.05301e+07	6.67462e+06	0.53436	0.808165	1.15182e+06	3.55224e+06	3.36535e+07	5.71115e+06	3.89893e+07	1.87855e+06	NaN	NaN	NaN	NaN	NaN	NaN	NaN	NaN	2.79547	0.323375	2.0275e+06	78644.5	291850	3.32832e+06	3.11247e+06	1.50323e+06	2.50009	0.317914	610859	4.45269e+07	1.76306e+06	3.97968e+06	1.37678e+08	1.58463e+07	NaN	NaN	NaN	NaN
Efemp2		Matrisome proteins	Core matrisome	ECM Glycoproteins	x	NaN	NaN	NaN	NaN	NaN	NaN	NaN	NaN	NaN	NaN	NaN	NaN	NaN	NaN	NaN	NaN	NaN	NaN	NaN	NaN	NaN	NaN	NaN	NaN	NaN	NaN	NaN	NaN	NaN	NaN	NaN	NaN	NaN	NaN	NaN	NaN	NaN	NaN	NaN	NaN	3.01503	0.0340801	503334	679248
Egfl7		Matrisome proteins	Matrisome-associated	Secreted Factors	x	-1.59554	0.233372	9.64282e+07	1.92914e+07	1.52974e+07	1.60673e+07	1.01556e+07	6.31863e+06	2.40277	0.123426	6.84844e+06	1.08761e+07	7.45911e+06	1.73673e+07	1.9204e+08	2.46347e+07	1.66499	0.227303	1.88354e+07	5.86216e+06	5.21607e+06	7.84833e+06	1.96394e+07	1.19155e+08	0.310148	0.842717	1.484e+07	2.51402e+07	1.28461e+07	2.20998e+07	1.99662e+07	2.07005e+07	2.3692	0.0416432	7.04585e+06	7.81402e+06	2.65421e+07	3.81762e+07	7.17768e+07	7.3548e+07	0.858377	0.313579	1.34751e+07	2.3412e+07
Egln1		Matrisome proteins	Matrisome-associated	ECM Regulators		NaN	NaN	NaN	NaN	NaN	NaN	NaN	NaN	NaN	NaN	NaN	NaN	NaN	NaN	NaN	NaN	NaN	NaN	NaN	NaN	NaN	NaN	NaN	NaN	NaN	NaN	NaN	NaN	NaN	NaN	NaN	NaN	NaN	NaN	NaN	NaN	NaN	NaN	NaN	NaN	NaN	NaN	NaN	NaN
Elane		Matrisome proteins	Matrisome-associated	ECM Regulators	x	0.559904	0.524946	1.40206e+08	1.07046e+08	1.39026e+08	2.65756e+08	2.03039e+08	1.23883e+08	1.18958	0.294796	7.76435e+07	1.12728e+08	6.57767e+07	3.45335e+08	1.20275e+08	1.64472e+08	0.517825	0.628419	7.1871e+07	3.512e+07	1.10579e+08	3.49422e+07	1.15973e+08	2.02171e+08	0.346225	0.876765	1.03452e+08	1.72665e+07	7.76641e+07	1.18011e+08	4.14186e+07	5.83065e+07	2.72483	0.133999	4.16147e+07	6.40103e+07	7.92199e+07	9.80422e+08	4.52757e+07	1.37348e+09	2.31638	0.044131	1.14663e+07	2.61538e+06
Eln		Matrisome proteins	Core matrisome	ECM Glycoproteins	x	3.58577	0.0792645	9.38761e+06	1.01398e+06	670410	2.11093e+07	1.43652e+07	3.64263e+07	NaN	NaN	NaN	NaN	NaN	NaN	NaN	NaN	NaN	NaN	NaN	NaN	NaN	NaN	NaN	NaN	NaN	NaN	NaN	NaN	NaN	NaN	NaN	NaN	NaN	NaN	NaN	NaN	NaN	NaN	NaN	NaN	NaN	NaN	NaN	NaN
Emilin2		Matrisome proteins	Core matrisome	ECM Glycoproteins		0.764728	0.497281	3.52541e+07	1.01226e+07	1.33901e+07	3.32765e+07	4.31794e+07	1.63114e+07	1.90837	0.197975	1.61522e+07	2.23258e+07	5.219e+06	2.91569e+07	1.62804e+08	2.09726e+07	1.54083	0.116021	1.97916e+07	7.51419e+06	9.25499e+06	1.91043e+07	2.80984e+07	6.31591e+07	1.71605	0.341229	1.87893e+07	2.74686e+07	1.29257e+07	3.16944e+07	6.34365e+07	1.17659e+08	0.724166	0.565988	1.85376e+07	1.86446e+07	1.99535e+07	7.88871e+06	9.21183e+07	4.27817e+07	0.0602461	0.95598	3.88652e+07	1.01522e+08
F10		Matrisome proteins	Matrisome-associated	ECM Regulators	x	0.224558	0.798634	2.54993e+07	3.2787e+07	3.91349e+07	2.9874e+07	3.70837e+07	4.71101e+07	1.11836	0.303968	2.59605e+07	1.22889e+07	2.3803e+07	4.70942e+07	3.9992e+07	4.12574e+07	1.15077	0.142905	2.01113e+07	1.08411e+07	1.30953e+07	3.19654e+07	3.10258e+07	3.1512e+07	-0.489231	0.85175	4.80057e+07	5.33534e+06	7.11622e+07	3.44618e+07	1.02698e+07	1.86203e+07	-1.79148	0.0405486	5.73881e+07	5.09867e+07	5.03283e+07	2.25043e+07	1.22248e+07	1.29039e+07	1.90133	0.0864043	4.46358e+06	6.39713e+06
F13a1		Matrisome proteins	Matrisome-associated	ECM Regulators	x	3.0048	0.0517723	7.64715e+07	2.19127e+07	2.50709e+07	3.68137e+08	3.76018e+08	1.56948e+08	-0.330156	0.823035	2.58307e+08	6.69721e+08	2.0726e+08	3.63594e+08	5.37075e+08	9.24131e+07	-0.759821	0.450846	9.88491e+08	3.29117e+08	4.37597e+08	2.89795e+08	1.43844e+08	7.03443e+08	-0.112056	0.952606	1.60202e+08	5.82028e+07	6.11068e+07	8.02116e+07	8.41969e+07	6.683e+07	1.72128	0.271087	5.69249e+07	7.97706e+07	1.58428e+08	6.19341e+07	1.50464e+09	2.76748e+08	-0.973298	0.342051	7.14172e+08	3.63941e+08
F13b		Matrisome proteins	Matrisome-associated	ECM Regulators	x	0.275344	0.81	8.71311e+06	3.96496e+06	3.29915e+06	3.81966e+06	4.58225e+06	1.15444e+07	2.82223	0.0570982	1.0737e+06	3.47715e+06	1.40939e+06	8.62881e+06	1.70528e+07	1.26507e+07	NaN	NaN	NaN	NaN	NaN	NaN	NaN	NaN	1.147	0.435871	1.12261e+07	6.46885e+06	8.49395e+06	1.57129e+07	1.90222e+07	2.24129e+07	-0.809754	0.367662	5.77532e+06	1.63372e+07	1.62109e+07	4.76157e+06	5.62374e+06	1.06048e+07	1.73019	0.128069	1.44546e+07	1.79105e+06
F2		Matrisome proteins	Matrisome-associated	ECM Regulators	x	1.96078	0.254117	1.17362e+07	9.97106e+06	870162	9.23893e+06	2.81714e+07	2.30779e+07	1.13248	0.356035	5.80694e+06	9.23037e+06	1.89951e+07	2.8181e+07	1.09397e+07	3.47996e+07	2.90505	0.0344627	6.93862e+06	2.39688e+06	4.25462e+06	4.41623e+07	7.44742e+07	9.04152e+06	0.664862	0.747436	3.46531e+07	6.52417e+06	2.59048e+07	4.75721e+07	1.53433e+07	3.19747e+07	1.10382	0.269087	1.06278e+07	2.62773e+07	2.89554e+07	5.441e+07	1.97149e+07	7.48396e+07	3.29885	0.0179306	2.75871e+07	5.70664e+06
F7		Matrisome proteins	Matrisome-associated	ECM Regulators		NaN	NaN	NaN	NaN	NaN	NaN	NaN	NaN	NaN	NaN	NaN	NaN	NaN	NaN	NaN	NaN	NaN	NaN	NaN	NaN	NaN	NaN	NaN	NaN	1.11817	0.667943	1.09449e+06	65411.2	800864	668212	774590	1.13305e+06	NaN	NaN	NaN	NaN	NaN	NaN	NaN	NaN	NaN	NaN	NaN	NaN
F9		Matrisome proteins	Matrisome-associated	ECM Regulators	x	NaN	NaN	NaN	NaN	NaN	NaN	NaN	NaN	NaN	NaN	NaN	NaN	NaN	NaN	NaN	NaN	1.49857	0.0841589	637467	947038	385093	1.94207e+06	1.79261e+06	1.50655e+06	1.84745	0.461409	2.05645e+06	185064	3.53163e+06	3.00461e+06	4.52515e+06	4.60687e+06	0.684984	0.368205	2.75236e+06	2.05521e+06	4.58627e+06	5.67433e+06	5.11319e+06	3.71549e+06	1.89888	0.0999637	2.38208e+06	1.47451e+06
Fbln1		Matrisome proteins	Core matrisome	ECM Glycoproteins		NaN	NaN	NaN	NaN	NaN	NaN	NaN	NaN	NaN	NaN	NaN	NaN	NaN	NaN	NaN	NaN	NaN	NaN	NaN	NaN	NaN	NaN	NaN	NaN	1.05979	0.503574	595180	398219	837060	1.54429e+06	725260	1.60467e+06	NaN	NaN	NaN	NaN	NaN	NaN	NaN	NaN	NaN	NaN	NaN	NaN
Fbln2		Matrisome proteins	Core matrisome	ECM Glycoproteins	x	0.188288	0.882352	4.15075e+07	8.49908e+06	9.53491e+06	1.72646e+07	1.31572e+07	2.19047e+07	1.45424	0.335833	1.15906e+07	1.73589e+07	9.43598e+06	1.77263e+07	1.74424e+08	1.26329e+07	2.55635	0.0310989	1.27058e+07	6.3794e+06	1.26618e+07	2.44053e+07	7.13861e+07	1.19892e+08	0.866933	0.573798	9.48466e+06	5.7523e+06	1.34266e+07	1.51569e+07	1.93109e+07	1.51821e+07	4.09717	0.0428385	4.02942e+06	6.86461e+06	6.87231e+06	2.43602e+07	7.60744e+08	5.14222e+07	3.99193	0.00488315	1.22419e+07	1.43417e+07
Fbln5		Matrisome proteins	Core matrisome	ECM Glycoproteins		-0.245888	0.898182	1.1401e+08	8.04121e+06	6.08455e+06	1.44062e+07	1.74523e+07	1.33055e+07	1.28106	0.337	5.23297e+06	5.22427e+06	8.59071e+06	5.09731e+06	4.35369e+07	1.51886e+07	2.63949	0.187843	5.90702e+06	165757	8.48127e+06	3.89348e+06	1.39483e+07	3.69949e+07	-0.891167	0.712306	1.33799e+07	1.93551e+07	1.76108e+06	3.05614e+06	6.77552e+06	3.45231e+06	0.42706	0.601086	5.86545e+06	9.14893e+06	1.45604e+07	8.78248e+06	1.38405e+07	1.56225e+07	-1.37411	0.345158	2.67833e+07	7.94659e+06
Fbn2		Matrisome proteins	Core matrisome	ECM Glycoproteins	x	1.90445	0.0839238	2.05902e+08	1.578e+08	1.6434e+08	7.53396e+08	9.38484e+08	3.96233e+08	1.80357	0.265331	1.63224e+08	2.00142e+08	5.52335e+07	7.97506e+08	1.22702e+09	7.84382e+07	1.79383	0.205193	2.06962e+08	9.95932e+07	1.41147e+08	1.65334e+08	2.49784e+08	2.93669e+09	1.5785	0.489611	5.63481e+07	8.83436e+06	7.75906e+07	2.17902e+08	5.67495e+07	8.32095e+07	2.17239	0.0613204	5.19791e+07	6.63664e+07	1.10344e+08	2.46848e+08	8.336e+08	1.69436e+08	2.92151	0.0140989	6.62667e+07	2.87982e+07
Fcna		Matrisome proteins	Matrisome-associated	ECM-affiliated Proteins		NaN	NaN	NaN	NaN	NaN	NaN	NaN	NaN	NaN	NaN	NaN	NaN	NaN	NaN	NaN	NaN	2.01538	0.145419	871431	453854	322604	825207	967476	1.05606e+07	4.68583	0.111163	302169	231924	1.61962e+06	1.61591e+07	1.02383e+07	1.16972e+07	0.638351	0.643829	1.90356e+06	2.72099e+06	1.35805e+06	1.91529e+06	1.01901e+06	1.3592e+07	NaN	NaN	NaN	NaN
Fga		Matrisome proteins	Core matrisome	ECM Glycoproteins	x	0.422931	0.813544	5.15384e+09	3.32767e+08	3.67941e+08	9.69648e+08	1.42027e+09	1.1041e+09	3.36079	0.043376	7.85041e+08	4.79914e+08	6.57141e+08	4.07651e+09	9.56201e+09	6.88607e+09	3.02147	0.0143219	6.79757e+08	3.41268e+08	7.41359e+08	2.73057e+09	7.12479e+09	4.73274e+09	2.18213	0.381596	1.87613e+09	5.17742e+08	4.8556e+09	1.15936e+10	2.53904e+09	1.49757e+10	1.25391	0.222586	4.78906e+09	4.37082e+09	2.9255e+09	2.13242e+10	3.68575e+09	1.05683e+10	1.65799	0.123236	9.09101e+09	3.55353e+09
Fgb		Matrisome proteins	Core matrisome	ECM Glycoproteins	x	0.245998	0.884954	1.01973e+10	7.92487e+08	1.03536e+09	2.27243e+09	3.15212e+09	1.94821e+09	2.88013	0.0534492	1.72048e+09	1.31738e+09	1.1553e+09	6.16818e+09	1.69436e+10	9.99804e+09	2.63802	0.027616	1.64413e+09	7.03941e+08	1.09669e+09	2.76461e+09	1.22688e+10	9.02583e+09	1.56018	0.461409	3.74919e+09	1.83154e+09	7.70022e+09	1.89421e+10	3.58841e+09	1.99486e+10	1.08189	0.249587	8.62577e+09	7.29564e+09	5.95919e+09	2.77687e+10	6.42337e+09	1.99422e+10	1.65807	0.12471	1.03264e+10	4.24387e+09
Fgf1		Matrisome proteins	Matrisome-associated	Secreted Factors		2.39483	0.345006	4.70979e+06	82111.6	127234	2.83839e+06	4.61388e+06	546528	NaN	NaN	NaN	NaN	NaN	NaN	NaN	NaN	NaN	NaN	NaN	NaN	NaN	NaN	NaN	NaN	NaN	NaN	NaN	NaN	NaN	NaN	NaN	NaN	1.11256	0.377591	335564	624045	3.91995e+06	1.88152e+06	2.04545e+06	2.15631e+06	NaN	NaN	NaN	NaN
Fgf2		Matrisome proteins	Matrisome-associated	Secreted Factors	x	-0.247033	0.928043	1.76379e+07	574543	4.17033e+07	8.22854e+06	9.32012e+06	3.29687e+06	0.0796908	0.972353	3.32029e+06	6.45376e+06	1.53742e+06	4.84863e+06	1.77111e+07	452779	0.880727	0.532967	4.10457e+06	743012	5.19832e+06	2.87367e+06	1.75669e+06	1.96052e+07	NaN	NaN	NaN	NaN	NaN	NaN	NaN	NaN	2.03659	0.0563609	3.0983e+06	1.23555e+06	2.7619e+06	6.11153e+06	1.75913e+07	6.79151e+06	2.98814	0.0457688	988093	231653
Fgf7		Matrisome proteins	Matrisome-associated	Secreted Factors		NaN	NaN	NaN	NaN	NaN	NaN	NaN	NaN	NaN	NaN	NaN	NaN	NaN	NaN	NaN	NaN	NaN	NaN	NaN	NaN	NaN	NaN	NaN	NaN	NaN	NaN	NaN	NaN	NaN	NaN	NaN	NaN	NaN	NaN	NaN	NaN	NaN	NaN	NaN	NaN	NaN	NaN	NaN	NaN
Fgg		Matrisome proteins	Core matrisome	ECM Glycoproteins	x	0.33848	0.832553	7.24132e+09	6.95221e+08	7.47999e+08	1.94966e+09	2.47452e+09	1.57786e+09	2.99201	0.048773	1.05832e+09	9.20494e+08	9.65716e+08	4.7649e+09	1.27751e+10	7.78259e+09	2.49502	0.0325232	9.96753e+08	6.62099e+08	1.16591e+09	1.98979e+09	9.40337e+09	7.36735e+09	1.58657	0.435871	2.40572e+09	1.46138e+09	5.4387e+09	1.26048e+10	2.97878e+09	1.37959e+10	1.26613	0.180675	5.09122e+09	4.32927e+09	3.72828e+09	1.95504e+10	4.47621e+09	1.30651e+10	1.33797	0.186489	9.73591e+09	3.87997e+09
Fgl1		Matrisome proteins	Core matrisome	ECM Glycoproteins	x	NaN	NaN	NaN	NaN	NaN	NaN	NaN	NaN	NaN	NaN	NaN	NaN	NaN	NaN	NaN	NaN	NaN	NaN	NaN	NaN	NaN	NaN	NaN	NaN	0.249643	0.922636	1.22301e+06	810583	950271	4.4633e+06	357118	993247	1.44985	0.284422	1.00202e+06	1.00497e+06	660226	9.79892e+06	618753	2.23551e+06	4.04871	0.00275896	198326	288133
Fgl2		Matrisome proteins	Core matrisome	ECM Glycoproteins		-1.31644	0.257819	2.76979e+07	2.63597e+07	3.8024e+07	4.96439e+06	2.80223e+07	1.29184e+07	-1.23008	0.409683	3.36129e+07	3.20133e+07	5.55961e+06	8.21649e+06	2.03051e+07	2.77791e+06	-0.581818	0.565351	2.97254e+07	4.40485e+07	1.47104e+07	3.02266e+07	7.17899e+06	2.64727e+07	-0.409709	0.876765	4.98505e+06	5.19242e+06	4.85222e+07	1.68473e+07	4.81974e+06	6.59816e+06	-1.28233	0.430992	1.56766e+06	7.63709e+06	2.97896e+06	1.91722e+06	241098	5.36189e+06	-0.198541	0.81706	6.03572e+06	1.03513e+07
Gpc4		Matrisome proteins	Matrisome-associated	ECM-affiliated Proteins		NaN	NaN	NaN	NaN	NaN	NaN	NaN	NaN	NaN	NaN	NaN	NaN	NaN	NaN	NaN	NaN	NaN	NaN	NaN	NaN	NaN	NaN	NaN	NaN	NaN	NaN	NaN	NaN	NaN	NaN	NaN	NaN	NaN	NaN	NaN	NaN	NaN	NaN	NaN	NaN	NaN	NaN	NaN	NaN
Grem1		Matrisome proteins	Matrisome-associated	ECM-affiliated Proteins		NaN	NaN	NaN	NaN	NaN	NaN	NaN	NaN	NaN	NaN	NaN	NaN	NaN	NaN	NaN	NaN	NaN	NaN	NaN	NaN	NaN	NaN	NaN	NaN	NaN	NaN	NaN	NaN	NaN	NaN	NaN	NaN	NaN	NaN	NaN	NaN	NaN	NaN	NaN	NaN	NaN	NaN	NaN	NaN
Habp2		Matrisome proteins	Matrisome-associated	ECM Regulators	x	2.05947	0.091291	609819	1.27535e+06	355568	3.55992e+06	2.43914e+06	2.30653e+06	0.363195	0.819278	391958	1.69546e+06	4.05578e+06	3.0048e+06	1.98758e+06	960415	NaN	NaN	NaN	NaN	NaN	NaN	NaN	NaN	NaN	NaN	NaN	NaN	NaN	NaN	NaN	NaN	NaN	NaN	NaN	NaN	NaN	NaN	NaN	NaN	NaN	NaN	NaN	NaN
Hapln1		Matrisome proteins	Core matrisome	Proteoglycans	x	-1.0245	0.305822	5.27116e+06	8.60242e+06	1.56779e+07	6.62575e+06	3.39952e+06	3.74931e+06	-1.217	0.380777	7.44084e+06	2.33012e+07	8.73845e+06	1.31846e+07	1.62607e+06	5.62558e+06	-1.00464	0.276972	9.36744e+06	2.86177e+06	8.8847e+06	4.46091e+06	3.15702e+06	2.09369e+06	-0.0897147	0.984579	3.70628e+06	604758	5.9108e+06	5.84939e+06	150352	1.25005e+07	-1.74064	0.0422196	3.71258e+06	4.39349e+06	3.3259e+06	905542	1.55443e+06	1.03267e+06	NaN	NaN	NaN	NaN
Hcfc1		Matrisome proteins	Matrisome-associated	Secreted Factors	x	0.211198	0.87647	5.14265e+07	1.24653e+07	8.9266e+06	1.25144e+07	2.26758e+07	3.12849e+07	1.35718	0.279358	3.24974e+07	1.57906e+07	2.72252e+07	2.46173e+07	7.37991e+07	1.29294e+08	3.18925	0.0260207	8.24202e+06	9.98896e+06	1.17761e+07	4.56446e+07	3.67481e+08	4.38647e+07	1.24467	0.424748	1.43478e+07	1.07745e+07	2.53881e+07	4.74615e+07	3.52432e+07	3.12206e+07	2.14169	0.0258729	1.70675e+07	2.04674e+07	2.09497e+07	6.10884e+07	1.21416e+08	8.47844e+07	3.76109	0.0196625	4.31261e+07	1.26478e+07
Hmcn2		Matrisome proteins	Core matrisome	ECM Glycoproteins		2.07811	0.159119	1.8797e+07	4.76852e+06	6.25772e+06	1.18317e+07	4.89478e+07	7.29172e+07	1.01243	0.46924	1.09759e+07	9.22849e+06	4.23061e+06	1.55445e+07	4.65554e+07	4.86119e+06	NaN	NaN	NaN	NaN	NaN	NaN	NaN	NaN	-0.231455	0.956019	2.82779e+06	770141	5.91329e+06	2.22804e+07	420159	850129	NaN	NaN	NaN	NaN	NaN	NaN	NaN	NaN	NaN	NaN	NaN	NaN
Hpx		Matrisome proteins	Matrisome-associated	ECM-affiliated Proteins	x	1.39674	0.123255	2.44933e+08	1.82271e+08	2.43907e+08	4.76949e+08	5.70398e+08	7.30673e+08	1.14444	0.387355	3.72068e+08	2.28613e+08	8.19609e+07	1.01064e+09	2.95274e+08	2.52373e+08	2.56639	0.0279341	2.06781e+08	1.03575e+08	1.13432e+08	1.38833e+09	1.0869e+09	3.34584e+08	0.572534	0.752542	1.95626e+08	7.55974e+07	3.31605e+08	2.82353e+08	1.87101e+08	3.05306e+08	-0.499945	0.686674	4.83102e+08	2.52282e+08	3.28614e+08	9.0886e+08	1.28007e+08	1.21726e+08	1.32053	0.124561	1.51379e+08	1.36389e+08
Hrg		Matrisome proteins	Matrisome-associated	ECM Regulators	x	1.2542	0.42559	4.74802e+07	3.41802e+06	6.56798e+06	2.56094e+07	3.57285e+07	1.58111e+07	0.546801	0.722473	1.09554e+07	1.28224e+07	9.10106e+07	1.84969e+07	5.24775e+07	4.10608e+07	1.78677	0.0622627	1.58973e+07	9.70227e+06	1.45172e+07	4.07527e+07	2.69682e+07	8.36922e+07	0.152698	0.932214	3.42413e+07	3.38482e+07	7.40668e+07	5.95965e+07	3.80667e+07	5.19807e+07	-0.0829202	0.941254	3.48898e+07	4.9167e+07	4.62757e+07	3.58523e+07	2.08859e+07	8.92215e+07	0.372827	0.673449	5.36596e+07	2.08721e+07
Hspg2		Matrisome proteins	Core matrisome	Proteoglycans		-0.256627	0.753179	7.59806e+09	6.90209e+09	7.89776e+09	5.80074e+09	6.17154e+09	6.78505e+09	-0.0612159	0.963467	7.7977e+09	4.40119e+09	2.88157e+09	4.04751e+09	5.0621e+09	4.24975e+09	-0.834013	0.343234	8.18435e+09	3.43467e+09	5.21654e+09	1.60568e+09	3.70182e+09	4.35502e+09	0.747701	0.63094	3.15024e+09	2.0478e+09	4.55185e+09	5.28752e+09	4.1485e+09	6.33749e+09	0.121949	0.897753	2.92941e+09	2.78299e+09	6.37608e+09	2.68818e+09	4.34878e+09	5.72996e+09	0.332468	0.687128	3.0215e+09	3.61621e+09
Htra1		Matrisome proteins	Matrisome-associated	ECM Regulators	x	-2.04103	0.302984	6.28325e+07	2.08385e+06	2.90618e+06	1.86812e+06	1.76882e+06	1.65217e+06	-1.79953	0.249914	3.4537e+06	6.39227e+06	3.07604e+06	1.01606e+06	5.48628e+06	288800	0.642946	0.607846	2.49522e+06	1.38896e+06	5.28429e+06	1.11081e+06	5.05082e+06	1.24286e+07	1.02691	0.731001	1.89663e+06	205042	1.32295e+06	770814	681444	8.28668e+06	2.21609	0.124276	347519	3.88394e+06	2.56603e+06	6.70736e+06	1.29766e+07	3.99142e+06	2.13886	0.0924606	3.87146e+06	1.97233e+06
Htra3		Matrisome proteins	Matrisome-associated	ECM Regulators		NaN	NaN	NaN	NaN	NaN	NaN	NaN	NaN	NaN	NaN	NaN	NaN	NaN	NaN	NaN	NaN	NaN	NaN	NaN	NaN	NaN	NaN	NaN	NaN	NaN	NaN	NaN	NaN	NaN	NaN	NaN	NaN	NaN	NaN	NaN	NaN	NaN	NaN	NaN	NaN	NaN	NaN	NaN	NaN
Hyal2		Matrisome proteins	Matrisome-associated	ECM Regulators		NaN	NaN	NaN	NaN	NaN	NaN	NaN	NaN	NaN	NaN	NaN	NaN	NaN	NaN	NaN	NaN	NaN	NaN	NaN	NaN	NaN	NaN	NaN	NaN	0.407951	0.800866	2.33597e+06	947687	1.18641e+06	1.39994e+06	2.29119e+06	1.91255e+06	NaN	NaN	NaN	NaN	NaN	NaN	NaN	NaN	-0.497194	0.633502	854404	404835
Igfbp7		Matrisome proteins	Core matrisome	ECM Glycoproteins		0.350926	0.850878	2.68658e+08	1.59285e+07	1.58238e+07	5.95565e+07	4.72583e+07	4.9911e+07	0.32818	0.863128	3.2569e+07	1.99958e+07	1.0765e+07	5.37438e+06	1.54206e+08	1.6738e+07	0.297416	0.81406	3.78381e+07	1.37175e+07	1.73837e+07	6.46493e+06	3.19154e+07	8.11667e+07	2.2125	0.232117	1.18891e+07	6.4794e+06	1.21232e+07	2.57221e+07	5.42147e+07	6.66749e+07	1.75379	0.0708863	1.60358e+07	1.69653e+07	2.7296e+07	4.32773e+07	1.30678e+08	5.03642e+07	-0.890905	0.390654	1.56242e+08	6.74947e+07
Igsf10		Matrisome proteins	Core matrisome	ECM Glycoproteins		NaN	NaN	NaN	NaN	NaN	NaN	NaN	NaN	NaN	NaN	NaN	NaN	NaN	NaN	NaN	NaN	NaN	NaN	NaN	NaN	NaN	NaN	NaN	NaN	NaN	NaN	NaN	NaN	NaN	NaN	NaN	NaN	NaN	NaN	NaN	NaN	NaN	NaN	NaN	NaN	NaN	NaN	NaN	NaN
Il16		Matrisome proteins	Matrisome-associated	Secreted Factors		NaN	NaN	NaN	NaN	NaN	NaN	NaN	NaN	2.61905	0.12656	3.04096e+06	256326	1.05502e+06	1.88719e+06	7.4838e+06	1.3501e+07	NaN	NaN	NaN	NaN	NaN	NaN	NaN	NaN	NaN	NaN	NaN	NaN	NaN	NaN	NaN	NaN	NaN	NaN	NaN	NaN	NaN	NaN	NaN	NaN	NaN	NaN	NaN	NaN
Il1rn		Matrisome proteins	Matrisome-associated	Secreted Factors	x	2.15365	0.394544	1.045e+07	992235	606858	1.29289e+06	6.33585e+06	6.76692e+07	3.39299	0.0476322	2.58908e+06	563474	1.48087e+06	1.31411e+07	1.09434e+07	1.74151e+07	NaN	NaN	NaN	NaN	NaN	NaN	NaN	NaN	1.10896	0.472561	5.00635e+06	2.91645e+06	3.06117e+06	5.09755e+06	7.05595e+06	1.24691e+07	2.6649	0.0735533	4.5183e+06	5.96427e+06	2.9683e+07	3.90603e+07	1.70712e+08	3.05976e+07	2.59991	0.0261079	1.15372e+07	5.33366e+06
Inhbe		Matrisome proteins	Matrisome-associated	Secreted Factors	x	-3.07427	0.0282931	5.63526e+06	5.7384e+06	3.06113e+06	430103	585531	657837	NaN	NaN	NaN	NaN	NaN	NaN	NaN	NaN	NaN	NaN	NaN	NaN	NaN	NaN	NaN	NaN	-1.95958	0.401308	6.3459e+06	3.42813e+06	4.36866e+06	4.05327e+06	300649	1.32543e+06	NaN	NaN	NaN	NaN	NaN	NaN	NaN	NaN	-0.11223	0.913257	1.92226e+06	3.05603e+06
Ins1		Matrisome proteins	Matrisome-associated	Secreted Factors		-0.584696	0.576436	1.12102e+08	6.87491e+07	9.42709e+07	1.21699e+08	3.26994e+07	5.41252e+07	-1.64618	0.594414	1.34683e+07	4.87348e+07	4.12952e+09	4.78455e+08	3.83897e+07	4.81229e+06	-1.21236	0.160088	3.11814e+08	3.00977e+08	5.6269e+08	1.70148e+08	2.49356e+08	1.00042e+08	-1.36831	0.477456	1.62127e+07	1.84242e+07	6.45037e+06	1.25764e+07	2.52694e+06	3.52351e+06	2.87763	0.281221	6.08989e+06	9.78306e+06	1.24419e+06	3.06346e+06	7.66887e+08	1.25252e+07	2.2507	0.114363	1.17032e+07	2.29297e+06
Ins2		Matrisome proteins	Matrisome-associated	Secreted Factors	x	3.08904	0.0833269	3.85256e+07	3.95214e+06	1.41113e+07	1.8348e+08	6.32686e+07	1.14038e+08	-2.20943	0.393954	3.07598e+07	9.00313e+07	3.29235e+09	3.58581e+08	3.84728e+07	6.68072e+06	-1.2275	0.226257	2.16727e+08	4.11621e+08	6.05535e+08	1.38944e+08	3.74979e+08	8.07521e+07	0.928026	0.719542	1.49516e+06	1.35115e+06	2.91719e+06	1.09738e+07	642413	5.75802e+06	3.05334	0.228968	2.72172e+07	3.44705e+06	1.79569e+06	3.44715e+06	5.02249e+08	5.56649e+07	NaN	NaN	NaN	NaN
Itih1		Matrisome proteins	Matrisome-associated	ECM Regulators	x	0.54827	0.576604	1.25966e+08	5.17764e+07	4.33308e+07	7.63264e+07	1.07173e+08	1.08034e+08	1.52325	0.169266	8.96233e+07	5.87024e+07	8.52574e+07	1.96636e+08	2.22596e+08	2.43368e+08	2.06993	0.0552307	9.11674e+07	4.08526e+07	6.3423e+07	2.86196e+08	1.18259e+08	5.16581e+08	0.129012	0.938836	1.34846e+08	1.32505e+08	2.11425e+08	1.69782e+08	1.57715e+08	1.8449e+08	0.120326	0.891231	1.34627e+08	1.31561e+08	2.90609e+08	1.96973e+08	1.60392e+08	2.09239e+08	0.0825802	0.926478	3.8542e+08	6.25732e+08
Itih2		Matrisome proteins	Matrisome-associated	ECM Regulators	x	-0.621965	0.53204	4.23238e+07	2.45132e+07	2.39249e+07	1.5829e+07	1.22855e+07	3.50186e+07	1.39534	0.256403	1.49761e+07	8.66095e+06	2.62061e+07	1.99104e+07	6.5606e+07	4.73647e+07	1.77704	0.051971	1.14366e+07	8.62639e+06	4.54764e+06	2.65959e+07	2.85078e+07	2.38212e+07	0.721332	0.655684	2.95767e+07	3.56262e+07	4.70396e+07	1.04286e+08	4.04426e+07	5.26679e+07	0.983384	0.166747	4.32821e+07	3.25383e+07	3.41285e+07	5.69427e+07	7.31095e+07	8.92261e+07	-0.550567	0.545061	2.28704e+08	8.06088e+07
Itih3		Matrisome proteins	Matrisome-associated	ECM Regulators	x	0.181371	0.884907	7.37474e+07	1.55771e+07	1.8823e+07	2.81058e+07	2.54667e+07	4.40499e+07	0.485103	0.695559	2.30931e+07	8.21099e+07	3.43748e+07	5.26899e+07	6.52812e+07	5.1963e+07	1.70416	0.0457486	2.76001e+07	1.82703e+07	2.37332e+07	6.69631e+07	7.62355e+07	8.11012e+07	0.361559	0.817755	2.66452e+07	1.83024e+07	2.75348e+07	4.53052e+07	2.25909e+07	2.78256e+07	1.66186	0.133506	1.72199e+07	1.7876e+07	3.01276e+07	1.685e+08	2.60444e+07	6.69511e+07	3.52217	0.00821741	1.91504e+07	1.07049e+07
Itih4		Matrisome proteins	Matrisome-associated	ECM Regulators	x	1.49857	0.124399	9.46687e+07	5.01883e+07	5.53503e+07	1.55751e+08	2.47553e+08	1.53876e+08	1.5743	0.169975	6.75682e+07	6.9834e+07	1.07666e+08	3.75046e+08	1.85162e+08	1.93192e+08	2.05951	0.0570934	5.9783e+07	4.99167e+07	4.53962e+07	5.1116e+08	2.02355e+08	9.48631e+07	1.17403	0.459973	7.99718e+07	5.66411e+07	1.22673e+08	2.64e+08	1.13476e+08	2.13091e+08	2.77711	0.0187712	9.17681e+07	7.48188e+07	1.46168e+08	1.17296e+09	6.78861e+08	4.05946e+08	-0.485384	0.574107	3.18366e+08	4.64011e+08
Itih5		Matrisome proteins	Matrisome-associated	ECM Regulators	x	-0.964349	0.379838	3.51898e+07	2.61806e+07	2.32898e+07	6.00985e+06	1.7026e+07	2.82287e+07	-0.759511	0.653446	4.1064e+07	8.47861e+06	2.72965e+06	2.40456e+06	1.50738e+07	5.40418e+06	-2.41472	0.0767383	3.67119e+07	9.39504e+06	7.78317e+06	1.19943e+06	1.65572e+06	8.91645e+06	NaN	NaN	NaN	NaN	NaN	NaN	NaN	NaN	NaN	NaN	NaN	NaN	NaN	NaN	NaN	NaN	1.88102	0.143988	1.27222e+06	672318
Kng1		Matrisome proteins	Matrisome-associated	ECM Regulators	x	1.77842	0.136452	3.41819e+07	8.91544e+06	8.36874e+06	4.81892e+07	4.10881e+07	5.20001e+07	3.14072	0.0547834	6.48763e+06	1.01349e+07	2.42806e+07	9.88703e+07	5.81772e+07	1.90415e+08	4.07679	0.0127189	8.19253e+06	5.67397e+06	1.35879e+07	1.82026e+08	3.48437e+08	4.78527e+07	1.02587	0.563123	3.98677e+07	3.033e+07	1.15814e+08	8.68697e+07	9.07996e+07	1.49884e+08	1.68364	0.0896974	4.51914e+07	6.09503e+07	8.54561e+07	4.30167e+08	1.15575e+08	1.56946e+08	1.98648	0.0446934	3.1595e+07	3.46389e+07
Lama1		Matrisome proteins	Core matrisome	ECM Glycoproteins	x	-0.58256	0.480521	8.00044e+06	7.42854e+06	8.47538e+06	3.8876e+06	6.26606e+06	6.15738e+06	1.61462	0.18257	3.39421e+06	6.25294e+06	3.9202e+06	9.3047e+06	2.80488e+07	9.15507e+06	1.15936	0.229706	5.32338e+06	3.05408e+06	4.55595e+06	4.32635e+06	9.08582e+06	2.09974e+07	-1.02232	0.624793	5.2031e+06	1.21261e+07	5.05175e+06	1.22054e+06	3.87034e+06	8.05157e+06	0.658285	0.34553	3.34717e+06	5.16464e+06	5.00392e+06	7.09421e+06	7.99281e+06	5.99673e+06	2.21326	0.0302723	6.12252e+06	5.80282e+06
Lama2		Matrisome proteins	Core matrisome	ECM Glycoproteins	x	-0.711295	0.450723	3.62563e+09	2.2341e+09	1.93926e+09	9.28523e+08	1.7405e+09	2.21458e+09	-2.04295	0.139535	6.35511e+09	1.58968e+09	9.34835e+08	6.07489e+08	5.04282e+08	4.4054e+08	-2.86438	0.0136457	4064173394	2.74611e+09	1.76138e+09	3.64932e+08	3.39597e+08	4.10748e+08	-0.245977	0.889182	4.37772e+08	1.58953e+08	3.53178e+08	2.70765e+08	2.36691e+08	2.29931e+08	0.898907	0.52057	4.79013e+08	6.21254e+08	5.37307e+08	3.51826e+09	2.10516e+08	1.39965e+09	1.21023	0.156758	9.52355e+07	8.02781e+07
Lama3		Matrisome proteins	Core matrisome	ECM Glycoproteins	x	0.731398	0.365699	5.08921e+07	5.69102e+07	4.46552e+07	8.8305e+07	1.00986e+08	6.63717e+07	0.288463	0.852465	8.78857e+07	7.51182e+07	4.07972e+07	4.34159e+07	2.94485e+08	3.83786e+07	0.272353	0.747583	8.29199e+07	3.88229e+07	6.01987e+07	4.22001e+07	8.83433e+07	9.15814e+07	1.93551	0.276127	1.77984e+07	1.82865e+07	1.68847e+07	2.98619e+07	1.08349e+08	9.50614e+07	3.36947	0.0133238	2.60785e+07	3.24191e+07	2.95316e+07	1.83051e+08	6.96966e+08	2.16033e+08	2.68981	0.0162868	3.64496e+07	4.7811e+07
Lama4		Matrisome proteins	Core matrisome	ECM Glycoproteins	x	-0.040074	0.976925	8.08116e+08	2.25728e+08	2.06433e+08	2.6044e+08	3.08856e+08	4.3071e+08	-0.421701	0.777718	8.51537e+08	2.56482e+08	1.18458e+08	1.72372e+08	4.36111e+08	1.43195e+08	-0.883529	0.305853	6.83168e+08	3.59021e+08	3.36244e+08	2.05532e+08	1.56006e+08	4.09617e+08	0.340488	0.82453	7.94292e+07	1.25379e+08	9.11455e+07	1.56238e+08	8.96326e+07	1.31577e+08	0.0902875	0.918851	1.08857e+08	1.05987e+08	9.72986e+07	6.71944e+07	1.58123e+08	1.27476e+08	1.64602	0.0783826	5.39145e+07	5.38127e+07
Lama5		Matrisome proteins	Core matrisome	ECM Glycoproteins	x	-0.238753	0.785127	8.83943e+08	6.4598e+08	4.94624e+08	6.12852e+08	5.80691e+08	4.83061e+08	0.130734	0.919566	6.60279e+08	5.68539e+08	3.99129e+08	5.07283e+08	9.4615e+08	4.0969e+08	-0.256523	0.775454	8.09318e+08	3.52704e+08	6.88577e+08	4.85453e+08	2.8239e+08	8.41051e+08	0.462874	0.758883	3.22218e+08	3.13384e+08	4.78802e+08	5.22335e+08	3.88186e+08	6.24326e+08	0.150276	0.893882	2.97082e+08	3.31072e+08	5.49977e+08	1.77596e+08	8.85789e+08	4.69994e+08	1.77083	0.0538276	2.3809e+08	2.96237e+08
Lamb2		Matrisome proteins	Core matrisome	ECM Glycoproteins		-0.441997	0.621928	2.62564e+09	1.47338e+09	1.18024e+09	1.09716e+09	1.27507e+09	1.30184e+09	-0.648159	0.620851	3.27251e+09	1.51668e+09	5.92799e+08	9.26981e+08	1.37303e+09	6.00601e+08	-0.712448	0.414268	1.89785e+09	8.8473e+08	1.11298e+09	4.1088e+08	8.11544e+08	1.27388e+09	0.804627	0.615075	5.69237e+08	3.66415e+08	6.93448e+08	7.48735e+08	7.29482e+08	1.4112e+09	-0.0621008	0.946642	6.08864e+08	5.28114e+08	7.85681e+08	3.86113e+08	5.83747e+08	9.85082e+08	1.08812	0.185971	2.52517e+08	3.09179e+08
Lamb3		Matrisome proteins	Core matrisome	ECM Glycoproteins	x	-0.168751	0.859643	1.02508e+08	1.0246e+08	1.24995e+08	7.01952e+07	8.09827e+07	1.62595e+08	0.987156	0.434431	1.98329e+08	1.14876e+08	4.10521e+07	1.86305e+08	3.29689e+08	1.18608e+08	-0.633244	0.596546	1.0724e+08	7.11457e+07	4.28003e+07	1.92776e+07	2.52389e+07	1.79867e+08	-0.424924	0.82453	4.37178e+07	7.30618e+07	8.25684e+07	1.25007e+08	2.9219e+07	2.98414e+07	1.17596	0.37951	1.3764e+08	5.87439e+07	5.2837e+07	8.13107e+07	7.53315e+08	8.04488e+07	2.45117	0.0255296	4.36744e+07	2.28105e+07
Lamc1		Matrisome proteins	Core matrisome	ECM Glycoproteins	x	-0.354637	0.700508	4.49887e+09	2.64759e+09	2.12882e+09	1.89677e+09	2.30599e+09	2.77303e+09	-1.08571	0.39801	5.90854e+09	2.19416e+09	1.18942e+09	1.17975e+09	2.06841e+09	6.60943e+08	-1.50159	0.111847	4.3619e+09	2.03353e+09	2.20082e+09	5.87998e+08	8.12509e+08	1.79986e+09	0.318315	0.847082	8.43924e+08	4.31151e+08	1.04706e+09	9.01676e+08	7.25448e+08	1.12905e+09	-0.344686	0.646604	7.96127e+08	7.9038e+08	9.81883e+08	4.42392e+08	8.91942e+08	7.64631e+08	1.83516	0.0500794	4.24011e+08	5.44766e+08
Lamc2		Matrisome proteins	Core matrisome	ECM Glycoproteins	x	1.08467	0.297945	7.60775e+06	4.03446e+06	4.54867e+06	1.96433e+07	1.20502e+07	5.62697e+06	2.65465	0.0942208	9.69688e+06	6.62162e+06	3.15296e+06	1.46724e+07	1.27496e+08	2.70212e+07	2.51835	0.0539317	1.03146e+07	2.05097e+07	8.37962e+06	1.93111e+07	1.53195e+08	1.1269e+08	2.54575	0.362324	4.39523e+06	6.19509e+06	1.76004e+07	7.40072e+06	1.5999e+08	8.058e+07	4.2351	0.0510088	2.72068e+06	1.10633e+07	1.51481e+07	3.74683e+08	4.63341e+08	1.75404e+07	2.08828	0.0523658	3.4053e+07	1.62267e+07
Lamc3		Matrisome proteins	Core matrisome	ECM Glycoproteins	x	-3.1034	0.0511961	2.693e+07	1.06546e+08	4.17774e+07	3.19365e+06	6.34984e+06	9.31138e+06	-3.70658	0.056412	1.67632e+08	3.4052e+07	1.06333e+07	4.86096e+06	2.16365e+06	2.59347e+06	-1.27429	0.225629	5.64514e+07	1.8806e+07	1.02331e+07	7.94937e+06	1.6108e+07	5.99527e+06	-0.592676	0.75824	1.14917e+07	5.18494e+06	1.08129e+07	2.87996e+06	4.73447e+06	1.37775e+07	2.24504	0.0833534	5.36381e+06	3.08136e+06	3.2287e+06	4.11469e+07	4.9214e+06	2.80733e+07	0.696415	0.390547	9.59521e+06	6.47753e+06
Lgals1		Matrisome proteins	Matrisome-associated	ECM-affiliated Proteins	x	-1.22035	0.257823	3.92539e+08	1.9584e+08	1.22313e+08	6.16304e+07	1.59025e+08	7.58426e+07	-1.00794	0.503681	3.73958e+08	1.81129e+08	1.10173e+08	3.79562e+08	8.72314e+07	2.77124e+07	0.210346	0.814985	4.01115e+08	2.44118e+08	1.71492e+08	4.8841e+08	3.37583e+08	1.57728e+08	1.73179	0.323375	2.04444e+07	1.00817e+07	3.35757e+07	4.79856e+07	9.32878e+07	5.66449e+07	2.56757	0.155114	8.71764e+06	8.11919e+06	7.61065e+07	5.03598e+07	5.47438e+08	4.07066e+07	2.47737	0.0363636	3.06251e+07	2.37528e+07
Lgals12		Matrisome proteins	Matrisome-associated	ECM-affiliated Proteins		-0.224462	0.850878	459925	2.07085e+06	873337	1.13839e+06	530363	863860	NaN	NaN	NaN	NaN	NaN	NaN	NaN	NaN	NaN	NaN	NaN	NaN	NaN	NaN	NaN	NaN	NaN	NaN	NaN	NaN	NaN	NaN	NaN	NaN	NaN	NaN	NaN	NaN	NaN	NaN	NaN	NaN	NaN	NaN	NaN	NaN
Lgals2		Matrisome proteins	Matrisome-associated	ECM-affiliated Proteins	x	2.04071	0.115061	7.59227e+06	1.83185e+07	1.24561e+07	2.61317e+07	1.15761e+08	3.98894e+07	0.688554	0.545558	2.57318e+07	1.27109e+07	2.14294e+07	4.07386e+07	3.84599e+07	1.8727e+07	1.82453	0.0976147	2.04636e+07	1.04129e+07	7.19036e+06	1.8904e+07	3.62216e+07	9.94267e+07	0.906327	0.565517	3.63114e+06	4.03139e+06	7.99158e+06	1.16525e+07	7.09422e+06	9.31754e+06	0.896443	0.449077	1.30828e+07	5.31966e+06	5.57736e+06	7.5883e+06	4.60421e+07	7.16611e+06	6.35312	0.00129206	5.61524e+06	2.61491e+06
Lgals3		Matrisome proteins	Matrisome-associated	ECM-affiliated Proteins	x	-3.93424	0.0177968	1.29229e+09	9.16019e+08	1.24554e+09	4.3767e+07	1.03117e+08	9.14476e+07	-1.06369	0.533566	1.23458e+09	1.02746e+09	8.30673e+07	2.85586e+08	5.13711e+08	7.86405e+07	-0.688584	0.569033	8.46585e+08	3.62799e+08	3.14009e+08	8.98118e+07	2.55788e+08	1.00279e+09	-0.947782	0.793144	1.29593e+08	1.15119e+07	2.36491e+08	2.28128e+08	8.99945e+06	2.39453e+07	-0.692979	0.653497	2.05651e+08	2.13494e+08	2.35072e+08	3.80725e+07	8.16574e+08	7.85756e+07	1.349	0.320959	7.39557e+07	7.17445e+07
Lgals4		Matrisome proteins	Matrisome-associated	ECM-affiliated Proteins	x	1.04577	0.231866	5.82093e+08	3.50798e+08	6.49675e+08	1.06961e+09	1.2996e+09	8.39721e+08	1.03068	0.504509	1.74658e+08	2.07456e+09	2.2222e+08	1.12285e+09	1.46309e+09	4.17931e+08	1.44434	0.142046	7.6305e+08	1.58702e+08	3.08307e+08	8.25792e+08	1.22561e+09	7.4347e+08	-1.85833	0.359306	3.70794e+08	6.0857e+08	1.10681e+08	1.39751e+08	6.04893e+07	6.19788e+07	-2.15523	0.043392	2.50495e+08	2.13135e+08	3.44702e+08	2.80274e+07	1.01248e+08	7.33774e+07	5.16342	0.00275896	2.01733e+07	2.55415e+07
Lgals7		Matrisome proteins	Matrisome-associated	ECM-affiliated Proteins		NaN	NaN	NaN	NaN	NaN	NaN	NaN	NaN	NaN	NaN	NaN	NaN	NaN	NaN	NaN	NaN	-1.15431	0.551752	4.35186e+07	442057	1.45782e+06	1.58482e+06	2.1548e+06	744776	NaN	NaN	NaN	NaN	NaN	NaN	NaN	NaN	NaN	NaN	NaN	NaN	NaN	NaN	NaN	NaN	NaN	NaN	NaN	NaN
Lgals8		Matrisome proteins	Matrisome-associated	ECM-affiliated Proteins	x	0.686502	0.431786	1.03619e+07	6.15765e+06	8.94591e+06	1.89079e+07	1.30466e+07	9.64522e+06	0.0699661	0.957962	9.32736e+06	1.63832e+07	1.17091e+07	1.84476e+07	1.37816e+07	8.14002e+06	0.0558391	0.964786	1.12687e+07	3.26494e+06	1.12147e+07	2.5558e+06	7.30505e+06	2.48208e+07	-0.318094	0.896813	1.48975e+07	3.02374e+06	9.53811e+06	1.55118e+07	2.58945e+06	5.52058e+06	-1.52187	0.0758179	7.58507e+06	6.0485e+06	9.59197e+06	1.64199e+06	3.05305e+06	3.70705e+06	1.92493	0.0524133	1.93893e+06	816584
Lgals9		Matrisome proteins	Matrisome-associated	ECM-affiliated Proteins		-1.01011	0.257734	6.45781e+08	7.02676e+08	8.11434e+08	4.46366e+08	4.68942e+08	2.15309e+08	0.134086	0.921043	4.17311e+08	8.16996e+08	3.86962e+08	3.39306e+08	5.05046e+08	1.01746e+09	-1.41426	0.221112	1.09638e+09	5.90938e+08	8.84841e+08	1.20252e+08	2.26752e+08	1.1105e+09	0.445604	0.773978	8.58784e+08	8.35284e+08	5.56843e+08	1.38814e+09	7.78537e+08	9.33592e+08	-1.14428	0.16092	8.66719e+08	8.06608e+08	7.93288e+08	2.2667e+08	3.47805e+08	6.51413e+08	0.316649	0.736463	9.4769e+08	3.41278e+08
Lgi2		Matrisome proteins	Core matrisome	ECM Glycoproteins		NaN	NaN	NaN	NaN	NaN	NaN	NaN	NaN	NaN	NaN	NaN	NaN	NaN	NaN	NaN	NaN	NaN	NaN	NaN	NaN	NaN	NaN	NaN	NaN	NaN	NaN	NaN	NaN	NaN	NaN	NaN	NaN	NaN	NaN	NaN	NaN	NaN	NaN	NaN	NaN	NaN	NaN	NaN	NaN
Loxl1		Matrisome proteins	Matrisome-associated	ECM Regulators	x	1.23899	0.487891	5.04499e+07	5.83972e+06	2.14324e+06	1.53776e+07	2.74366e+07	1.96801e+07	2.4586	0.1066	5.48765e+06	4.46683e+06	2.02631e+07	1.09219e+08	3.8578e+07	1.9579e+07	4.42457	0.0128399	5381487	1.1585e+06	4.77472e+06	1.83574e+08	2.82789e+07	5.67874e+07	1.31633	0.611767	2.41758e+06	1.13421e+06	9.95269e+06	2.30513e+06	1.96869e+07	9.28753e+06	1.3126	0.20673	4.79772e+06	1.92457e+06	6.80606e+06	4.66802e+06	1.70021e+07	1.21346e+07	0.995214	0.390235	1.53689e+06	753208
Loxl4		Matrisome proteins	Matrisome-associated	ECM Regulators		0.727161	0.551373	2.45299e+07	4.50969e+06	6.05171e+06	1.28862e+07	2.14423e+07	1.09904e+07	NaN	NaN	NaN	NaN	NaN	NaN	NaN	NaN	NaN	NaN	NaN	NaN	NaN	NaN	NaN	NaN	NaN	NaN	NaN	NaN	NaN	NaN	NaN	NaN	NaN	NaN	NaN	NaN	NaN	NaN	NaN	NaN	NaN	NaN	NaN	NaN
Ltbp2		Matrisome proteins	Core matrisome	ECM Glycoproteins	x	1.38388	0.346101	7.6206e+06	1.17434e+06	1.3857e+06	2.94338e+06	5.51222e+06	1.35847e+07	2.87935	0.106815	1.56573e+06	614225	3.62376e+06	7.74082e+06	5.14973e+07	3.48297e+06	2.79716	0.0255966	2.74504e+06	1.93613e+06	1.46201e+06	5.0922e+06	3.00278e+07	1.70644e+07	1.82945	0.408233	4.53679e+06	1.36707e+06	6.05753e+06	4.67481e+06	1.17573e+07	3.06848e+07	2.47647	0.12504	9.89361e+06	6.32394e+06	7.47799e+06	1.72186e+07	2.81046e+08	1.66659e+07	3.74405	0.00436175	2.56167e+06	4.23242e+06
Ltbp3		Matrisome proteins	Core matrisome	ECM Glycoproteins		NaN	NaN	NaN	NaN	NaN	NaN	NaN	NaN	NaN	NaN	NaN	NaN	NaN	NaN	NaN	NaN	NaN	NaN	NaN	NaN	NaN	NaN	NaN	NaN	NaN	NaN	NaN	NaN	NaN	NaN	NaN	NaN	NaN	NaN	NaN	NaN	NaN	NaN	NaN	NaN	NaN	NaN	NaN	NaN
Ltbp4		Matrisome proteins	Core matrisome	ECM Glycoproteins	x	0.93786	0.44822	9.42056e+07	2.22915e+07	1.82293e+07	4.23646e+07	1.00132e+08	6.34426e+07	1.83366	0.147229	2.37463e+07	2.19472e+07	2.46026e+07	8.98286e+07	1.69244e+08	3.81937e+07	0.734266	0.446776	3.53677e+07	2.38276e+07	1.98429e+07	7.66058e+07	1.61724e+07	6.21392e+07	0.623486	0.805044	1.36038e+07	1.77523e+06	2.68394e+07	2.21384e+07	1.034e+07	1.03534e+07	0.626292	0.713954	2.37384e+07	1.67045e+07	2.70889e+07	7.69602e+06	2.43657e+08	2.10682e+07	2.42071	0.0325725	7.48487e+06	4.93088e+06
Lum		Matrisome proteins	Core matrisome	Proteoglycans	x	0.99543	0.354209	1.84673e+08	1.03e+08	4.20927e+07	1.53354e+08	2.25791e+08	1.83236e+08	2.0497	0.0940469	5.53391e+07	3.94502e+07	3.67874e+07	2.24964e+08	1.96774e+08	1.28756e+08	2.23292	0.0339123	6.18473e+07	1.91593e+07	6.13883e+07	2.30842e+08	1.93465e+08	1.69199e+08	0.636634	0.752318	6.19654e+07	1.37247e+07	8.87155e+07	6.14979e+07	5.74873e+07	8.01971e+07	0.786731	0.399608	4.40244e+07	5.91285e+07	1.26035e+08	6.44725e+07	2.03529e+08	1.28372e+08	1.55675	0.0861753	2.22159e+07	1.64003e+07
Masp1		Matrisome proteins	Matrisome-associated	ECM Regulators	x	NaN	NaN	NaN	NaN	NaN	NaN	NaN	NaN	2.10361	0.173473	915794	313516	3.31139e+06	8.75284e+06	1.75533e+06	4.91256e+06	3.25	0.0234208	572157	532250	458599	1.31887e+06	1.34949e+07	6.75679e+06	0.678333	0.779893	4.74222e+06	715395	4.82375e+06	6.15237e+06	1.55106e+06	7.02807e+06	-1.58567	0.0833534	4.6183e+06	6.19182e+06	4.86356e+06	1.5981e+06	3.25657e+06	988293	1.29639	0.226086	3.27755e+06	806787
Masp2		Matrisome proteins	Matrisome-associated	ECM Regulators		0.00268046	0.998175	4.05904e+07	5.03063e+07	4.08958e+07	6.03044e+07	2.84094e+07	4.90157e+07	0.520174	0.726923	2.83309e+07	4.99694e+07	7.51877e+06	1.96864e+07	7.11118e+07	2.24267e+07	0.317878	0.687966	7.2745e+06	3.68777e+06	8.0529e+06	8.28273e+06	7.29396e+06	6.92556e+06	-1.83222	0.461409	1.66111e+07	1.95004e+06	1.34107e+07	4.38983e+06	668094	3.28056e+06	-0.736603	0.578087	4.5229e+06	1.65434e+07	8.72307e+06	3.09229e+06	2.00539e+07	2.27517e+06	NaN	NaN	NaN	NaN
Matn2		Matrisome proteins	Core matrisome	ECM Glycoproteins	x	-1.30641	0.406828	3.47602e+07	5.86615e+06	2.04826e+06	3.2386e+06	3.10012e+06	2.74968e+06	-1.29563	0.426099	7.71602e+06	4.05281e+06	6.76727e+06	3.18834e+06	1.06796e+07	420122	-0.934389	0.391589	9.36956e+06	2.9152e+06	7.71201e+06	1.13661e+06	7.20034e+06	3.68766e+06	NaN	NaN	NaN	NaN	NaN	NaN	NaN	NaN	3.2248	0.0142866	470342	1.70676e+06	825572	5.86817e+06	1.05403e+07	8.75529e+06	NaN	NaN	NaN	NaN
Mbl1		Matrisome proteins	Matrisome-associated	ECM-affiliated Proteins	x	0.525456	0.726639	2.90653e+07	3.93645e+06	3.67566e+06	1.3251e+07	1.48178e+07	6.38724e+06	2.19044	0.0815006	3.50052e+06	5.15724e+06	4.82194e+06	1.9124e+07	2.66874e+07	1.62201e+07	4.01759	0.0101781	2.33065e+06	2.41771e+06	5.75768e+06	2.36803e+07	9.41925e+07	6.17976e+07	0.932127	0.609377	2.23304e+07	6.50967e+06	2.10638e+07	3.05422e+07	1.76992e+07	3.93491e+07	-0.146088	0.897762	4.41463e+07	3.60883e+07	2.44082e+07	1.46558e+07	7.61979e+07	2.56988e+07	2.60486	0.0312288	1.06644e+07	3.30956e+06
Mbl2		Matrisome proteins	Matrisome-associated	ECM-affiliated Proteins	x	2.07759	0.167828	8.24522e+06	951629	1.31864e+06	6.75545e+06	1.51379e+07	7.60902e+06	1.17136	0.380698	1.56505e+06	1.46375e+06	6.42154e+06	6.79917e+06	2.44651e+06	1.01036e+07	2.75667	0.0183058	3.11233e+06	983137	2.25832e+06	1.6675e+07	1.51772e+07	8.42836e+06	1.42732	0.396462	4.3838e+06	4.54893e+06	1.20291e+07	1.91057e+07	1.21052e+07	2.0177e+07	-0.601006	0.393688	1.31347e+07	1.46118e+07	1.10359e+07	6.16558e+06	9.68675e+06	1.01629e+07	2.40966	0.0568952	5.36615e+06	2.84676e+06
Megf6		Matrisome proteins	Matrisome-associated	Secreted Factors	x	1.01942	0.316257	2.35918e+07	7.82475e+06	1.1129e+07	2.79571e+07	3.6077e+07	1.69667e+07	0.797286	0.496892	9.25385e+06	1.89406e+07	6.06057e+06	2.63091e+07	1.86847e+07	1.13412e+07	0.58445	0.611879	1.57567e+07	3.44131e+06	9.72032e+06	4.73734e+06	1.1959e+07	3.13655e+07	1.96591	0.453246	1.71685e+07	1.23777e+06	1.42148e+07	4.70634e+07	1.15556e+07	3.31158e+07	-0.667639	0.627574	5.82667e+06	8.01712e+06	1.90668e+07	1.45712e+06	1.55928e+07	9.78039e+06	2.61106	0.0261079	2.9213e+06	5.72824e+06
Mep1a		Matrisome proteins	Matrisome-associated	ECM Regulators	x	2.49473	0.0629866	815744	681135	1.05613e+06	7.2441e+06	6.47879e+06	2.23868e+06	0.317584	0.797462	3.21496e+06	5.63535e+06	9.18206e+06	4.96133e+06	8.09515e+06	8.01714e+06	-0.157177	0.8534	1.19205e+07	7.41745e+06	7.41184e+06	4.59771e+06	8.71007e+06	1.18023e+07	1.87651	0.402299	1.25787e+06	4.5399e+06	1.18358e+07	8.0707e+06	1.74334e+07	2.3782e+07	-2.4365	0.267473	6.08647e+06	3.3487e+08	5.39024e+06	2.84353e+06	2.38209e+06	1.02247e+07	0.431429	0.690839	6.33119e+06	6.79441e+06
Mep1b		Matrisome proteins	Matrisome-associated	ECM Regulators	x	0.851825	0.645668	583757	379469	651074	835642	192455	5.27187e+06	NaN	NaN	NaN	NaN	NaN	NaN	NaN	NaN	3.39079	0.0631223	178527	1.07121e+06	98154.5	6.3307e+06	469392	7.28936e+06	NaN	NaN	NaN	NaN	NaN	NaN	NaN	NaN	NaN	NaN	NaN	NaN	NaN	NaN	NaN	NaN	NaN	NaN	NaN	NaN
Mfap4		Matrisome proteins	Core matrisome	ECM Glycoproteins		-0.379731	0.775044	2.26272e+08	3.98955e+07	3.76591e+07	4.93497e+07	5.80077e+07	5.39167e+07	0.549354	0.693915	2.53427e+07	6.83519e+07	9.04868e+07	4.28198e+07	1.93606e+08	5.9257e+07	0.650794	0.479503	8.73684e+07	3.83515e+07	9.32462e+07	5.25433e+07	1.29837e+08	1.77246e+08	0.42789	0.79741	3.20457e+07	5.32834e+07	3.91499e+07	3.25258e+07	8.99944e+07	5.55997e+07	-0.519661	0.711502	3.29933e+07	4.06447e+07	1.21289e+08	1.04728e+07	1.18194e+08	4.4596e+07	-1.47198	0.395279	4.40177e+07	7.60282e+07
Mfge8		Matrisome proteins	Core matrisome	ECM Glycoproteins		-1.19198	0.603182	1.88619e+09	3.69119e+07	7.14584e+07	1.30439e+08	7.34892e+07	4.3522e+07	0.137699	0.933705	5.33817e+07	2.18822e+08	1.71809e+08	1.43729e+08	4.00488e+08	4.64248e+07	1.01754	0.414117	6.01801e+07	5.21889e+07	3.76765e+08	3.66956e+08	7.98787e+07	3.34954e+08	0.0441354	0.982538	2.26924e+07	1.26316e+07	3.97e+07	3.61793e+07	1.95883e+07	1.76007e+07	1.23151	0.242844	3.25534e+07	3.18045e+07	5.10323e+07	3.78187e+07	7.60191e+07	2.37937e+08	-0.848543	0.315224	1.21538e+08	7.05401e+07
Mmp10		Matrisome proteins	Matrisome-associated	ECM Regulators		NaN	NaN	NaN	NaN	NaN	NaN	NaN	NaN	NaN	NaN	NaN	NaN	NaN	NaN	NaN	NaN	NaN	NaN	NaN	NaN	NaN	NaN	NaN	NaN	NaN	NaN	NaN	NaN	NaN	NaN	NaN	NaN	NaN	NaN	NaN	NaN	NaN	NaN	NaN	NaN	NaN	NaN	NaN	NaN
Mmp12		Matrisome proteins	Matrisome-associated	ECM Regulators	x	NaN	NaN	NaN	NaN	NaN	NaN	NaN	NaN	1.89768	0.14645	1.10653e+06	1.25242e+06	324003	2.24664e+06	4.50944e+06	2.2929e+06	NaN	NaN	NaN	NaN	NaN	NaN	NaN	NaN	-2.63373	0.29927	2.5983e+06	7.54748e+06	2.20895e+06	1.54162e+06	930889	126271	4.32302	0.0751104	8.21096e+06	110921	3.42573e+06	1.96833e+07	8.81077e+07	1.44253e+07	0.238109	0.84476	2.01581e+06	1.31814e+06
Mmp14		Matrisome proteins	Matrisome-associated	ECM Regulators		NaN	NaN	NaN	NaN	NaN	NaN	NaN	NaN	NaN	NaN	NaN	NaN	NaN	NaN	NaN	NaN	NaN	NaN	NaN	NaN	NaN	NaN	NaN	NaN	NaN	NaN	NaN	NaN	NaN	NaN	NaN	NaN	NaN	NaN	NaN	NaN	NaN	NaN	NaN	NaN	NaN	NaN	NaN	NaN
Mmp9		Matrisome proteins	Matrisome-associated	ECM Regulators	x	NaN	NaN	NaN	NaN	NaN	NaN	NaN	NaN	5.24417	0.0394901	265174	271066	3.71267e+06	3.55985e+07	4.16857e+07	9.79116e+06	2.42008	0.147975	6.00797e+06	250190	1.69871e+06	2.80136e+06	5.70357e+06	2.4499e+07	1.5926	0.362324	1.23769e+06	3.19111e+06	5.08192e+06	7.58453e+06	7.58301e+06	9.57349e+06	1.9556	0.0517984	2.04089e+06	1.67371e+06	2.25645e+06	3.68237e+06	1.04152e+07	1.17277e+07	4.78684	0.00541892	1.67908e+06	3.4702e+06
Mmrn1		Matrisome proteins	Core matrisome	ECM Glycoproteins		-1.42333	0.540974	3.52427e+07	482233	3.59249e+06	702647	2.54284e+06	1.77122e+06	-0.110818	0.968422	4.56572e+06	4.07211e+06	3.31449e+06	170560	3.18452e+07	9.01044e+06	NaN	NaN	NaN	NaN	NaN	NaN	NaN	NaN	NaN	NaN	NaN	NaN	NaN	NaN	NaN	NaN	0.910367	0.37951	2.20486e+06	953017	2.43908e+06	3.60031e+06	1.37953e+06	6.85141e+06	-0.286689	0.834236	6.18736e+06	758821
Mmrn2		Matrisome proteins	Core matrisome	ECM Glycoproteins		0.200955	0.842985	9.47926e+06	3.96146e+06	5.79406e+06	9.75056e+06	4.75307e+06	7.12999e+06	0.709278	0.57239	1.35435e+07	4.50751e+06	3.05466e+06	5.97685e+06	1.38648e+07	9.83526e+06	0.494534	0.674913	8.67713e+06	1.07925e+06	1.95198e+06	2.83933e+06	2.3623e+06	7.62133e+06	0.654681	0.773077	5.31921e+06	1.32583e+06	6.47086e+06	1.55821e+07	3.65901e+06	3.12281e+06	-0.628464	0.510366	4.98355e+06	6.43065e+06	1.02712e+07	2.32452e+06	3.97717e+06	9.63712e+06	1.20229	0.180928	9.00042e+06	7.95156e+06
Muc2		Matrisome proteins	Matrisome-associated	ECM-affiliated Proteins	x	1.57658	0.250685	3.44482e+07	1.03157e+07	1.31084e+07	1.62492e+07	8.60823e+07	8.83632e+07	3.46113	0.106027	1.94836e+06	2.15635e+06	4.45845e+07	2.16922e+08	6.18388e+07	1.86518e+07	2.85967	0.0552307	7.83908e+06	1.70219e+07	1.30909e+07	1.77524e+07	1.31261e+08	2.86671e+08	0.905174	0.62901	8.56234e+06	7.78536e+06	8.22299e+06	7.85942e+06	1.10405e+07	4.14931e+07	3.23132	0.0197179	7.50752e+06	1.31301e+07	2.9973e+06	3.75372e+07	6.77762e+07	9.61905e+07	-5.90685	0.000442433	8.30821e+08	6.25332e+08
Muc6		Matrisome proteins	Matrisome-associated	ECM-affiliated Proteins	x	2.54932	0.0446808	9.07777e+06	1.2826e+07	1.06317e+07	6.01389e+07	4.33454e+07	9.5245e+07	2.32435	0.15105	9.90276e+06	1.33159e+07	1.01755e+07	2.86526e+07	3.00972e+08	1.95473e+07	1.64671	0.118303	2.56492e+07	1.5562e+07	1.19121e+07	1.95618e+07	8.20113e+07	9.09854e+07	2.41695	0.232117	6.44711e+06	1.41145e+06	4.30947e+06	2.08423e+07	1.91765e+07	1.4944e+07	2.9604	0.0406557	2.86959e+06	6.75569e+06	3.44609e+06	1.90994e+07	1.09499e+08	1.50624e+07	-0.33503	0.678877	2.70846e+07	3.74142e+07
Ngf		Matrisome proteins	Matrisome-associated	Secreted Factors		NaN	NaN	NaN	NaN	NaN	NaN	NaN	NaN	NaN	NaN	NaN	NaN	NaN	NaN	NaN	NaN	NaN	NaN	NaN	NaN	NaN	NaN	NaN	NaN	NaN	NaN	NaN	NaN	NaN	NaN	NaN	NaN	NaN	NaN	NaN	NaN	NaN	NaN	NaN	NaN	NaN	NaN	NaN	NaN
Ngly1		Matrisome proteins	Matrisome-associated	ECM Regulators	x	0.877653	0.541282	961352	446911	305855	3.26977e+06	576086	432728	NaN	NaN	NaN	NaN	NaN	NaN	NaN	NaN	0.888192	0.384143	1.26835e+06	2.82292e+06	4.35089e+06	1.09475e+07	2.49976e+06	3.60928e+06	-0.606598	0.780481	1.49688e+06	3.2195e+06	3.317e+06	2.05566e+06	523255	4.20963e+06	2.95617	0.0250093	2.09365e+06	3.16761e+06	2.56193e+06	8.48952e+06	4.64673e+07	2.01309e+07	2.55748	0.042555	2.57329e+06	400416
Nid1		Matrisome proteins	Core matrisome	ECM Glycoproteins	x	0.00209117	0.998317	2.0791e+09	9.64784e+08	8.97266e+08	1.05054e+09	1.25006e+09	1.37649e+09	-0.88254	0.47866	2.08803e+09	9.03371e+08	7.13456e+08	6.67649e+08	1.14698e+09	2.80449e+08	-1.17892	0.200901	1.62508e+09	8.07692e+08	8.67255e+08	2.38977e+08	4.9792e+08	8.24297e+08	0.644204	0.667549	2.86232e+08	3.15068e+08	3.99769e+08	4.43073e+08	4.60778e+08	6.74121e+08	0.388959	0.594687	2.58339e+08	2.40778e+08	3.64461e+08	2.72809e+08	4.13719e+08	4.50981e+08	1.43157	0.0943143	2.58447e+08	2.74376e+08
Nid2		Matrisome proteins	Core matrisome	ECM Glycoproteins		-0.0546319	0.971522	5.15267e+08	1.15652e+08	9.97712e+07	1.1886e+08	1.84936e+08	2.41432e+08	-1.06061	0.407199	5.37021e+08	1.24641e+08	1.60175e+08	9.1644e+07	2.03719e+08	6.32833e+07	-1.31606	0.12989	3.26857e+08	2.41326e+08	2.11039e+08	5.63752e+07	1.35165e+08	1.4153e+08	0.901911	0.586803	5.08062e+07	5.84355e+07	8.10588e+07	2.20417e+08	7.5513e+07	9.43265e+07	0.64509	0.615922	9.97422e+07	6.15587e+07	9.95277e+07	3.15903e+07	3.06186e+08	2.41628e+08	1.09804	0.184298	6.21811e+07	7.43147e+07
Ntn1		Matrisome proteins	Core matrisome	ECM Glycoproteins		0.171988	0.887484	2.88848e+07	7.41734e+06	1.00419e+07	8.52563e+06	1.78227e+07	2.02467e+07	NaN	NaN	NaN	NaN	NaN	NaN	NaN	NaN	-1.78679	0.129461	8.46143e+06	1.18992e+07	1.13053e+07	1.44448e+06	1.1489e+07	1.66964e+06	NaN	NaN	NaN	NaN	NaN	NaN	NaN	NaN	0.711614	0.519809	518948	291708	774837	324575	790956	2.00662e+06	NaN	NaN	NaN	NaN
Ogn		Matrisome proteins	Core matrisome	Proteoglycans	x	-0.834565	0.377803	6.04639e+08	2.10543e+08	2.50533e+08	1.85509e+08	1.89493e+08	1.59976e+08	0.0764944	0.955736	2.64038e+08	2.27152e+08	1.30686e+08	1.10434e+08	3.58269e+08	2.32264e+08	-0.358108	0.65869	2.66782e+08	1.62157e+08	2.16017e+08	1.05232e+08	1.71643e+08	2.45699e+08	-2.67172	0.243323	4.46967e+08	9.8501e+08	2.99884e+08	2.23831e+08	4.5231e+07	5.04095e+07	-3.90124	0.00497596	4.48399e+08	3.22376e+08	5.28027e+08	2.01288e+07	2.84113e+07	4.00138e+07	-0.829176	0.409076	7.51179e+07	1.58217e+07
P4ha1		Matrisome proteins	Matrisome-associated	ECM Regulators	x	0.150935	0.900293	4.98254e+06	4.25478e+06	1.08627e+07	3.81674e+06	1.33017e+07	6.20832e+06	1.9814	0.169366	6.23847e+06	5.21494e+06	1.70887e+06	2.93085e+07	4.85078e+06	2.40775e+07	1.30706	0.175159	8.57714e+06	2.31856e+06	2.34204e+06	9.9041e+06	6.28906e+06	1.13278e+07	0.596902	0.75824	4.73926e+06	5.62754e+06	1.63378e+07	1.66883e+07	5.39557e+06	1.67428e+07	0.31937	0.836196	7.40815e+06	1.1797e+07	9.98058e+06	5.35343e+06	6.30236e+07	5.02253e+06	4.01887	0.0107316	3.93961e+06	1.13598e+06
P4ha2		Matrisome proteins	Matrisome-associated	ECM Regulators		NaN	NaN	NaN	NaN	NaN	NaN	NaN	NaN	NaN	NaN	NaN	NaN	NaN	NaN	NaN	NaN	NaN	NaN	NaN	NaN	NaN	NaN	NaN	NaN	NaN	NaN	NaN	NaN	NaN	NaN	NaN	NaN	NaN	NaN	NaN	NaN	NaN	NaN	NaN	NaN	NaN	NaN	NaN	NaN
Pamr1		Matrisome proteins	Matrisome-associated	ECM Regulators		NaN	NaN	NaN	NaN	NaN	NaN	NaN	NaN	NaN	NaN	NaN	NaN	NaN	NaN	NaN	NaN	NaN	NaN	NaN	NaN	NaN	NaN	NaN	NaN	NaN	NaN	NaN	NaN	NaN	NaN	NaN	NaN	NaN	NaN	NaN	NaN	NaN	NaN	NaN	NaN	1.51328	0.170957	2.74721e+06	784058
Pcolce		Matrisome proteins	Core matrisome	ECM Glycoproteins		NaN	NaN	NaN	NaN	NaN	NaN	NaN	NaN	NaN	NaN	NaN	NaN	NaN	NaN	NaN	NaN	NaN	NaN	NaN	NaN	NaN	NaN	NaN	NaN	NaN	NaN	NaN	NaN	NaN	NaN	NaN	NaN	NaN	NaN	NaN	NaN	NaN	NaN	NaN	NaN	NaN	NaN	NaN	NaN
Pf4		Matrisome proteins	Matrisome-associated	Secreted Factors		-0.00215988	0.998506	4.49455e+07	5.13887e+06	1.09832e+07	4.8143e+06	2.94738e+07	1.77977e+07	-0.0971969	0.954156	2.15946e+07	6.98235e+07	4.02052e+07	7.11384e+07	9.33567e+06	7.45765e+07	0.301432	0.746656	1.11875e+07	1.68351e+07	2.39401e+07	3.07317e+07	2.96536e+07	9.26044e+06	1.24465	0.616854	2.86748e+07	2.90749e+06	3.16564e+07	2.77375e+07	2.13734e+07	5.92342e+07	-0.0399244	0.973436	3.0943e+07	4.45643e+07	3.50388e+07	8.62943e+07	1.21803e+07	4.23064e+07	-0.275482	0.806635	3.15681e+07	1.89733e+07
Plat		Matrisome proteins	Matrisome-associated	ECM Regulators		NaN	NaN	NaN	NaN	NaN	NaN	NaN	NaN	NaN	NaN	NaN	NaN	NaN	NaN	NaN	NaN	NaN	NaN	NaN	NaN	NaN	NaN	NaN	NaN	NaN	NaN	NaN	NaN	NaN	NaN	NaN	NaN	NaN	NaN	NaN	NaN	NaN	NaN	NaN	NaN	-0.819632	0.460373	1.021e+06	5.03696e+06
Plg		Matrisome proteins	Matrisome-associated	ECM Regulators	x	0.142383	0.878699	3.1419e+08	1.72126e+08	1.65057e+08	1.81727e+08	2.71339e+08	2.43402e+08	2.00953	0.118393	2.97407e+08	1.33896e+08	9.02679e+07	3.78598e+08	8.43075e+08	7.35176e+08	1.6318	0.0631223	2.41337e+08	1.2152e+08	1.18508e+08	5.15966e+08	3.90989e+08	5.12733e+08	0.0838726	0.959675	6.27236e+08	8.90827e+08	5.44396e+08	8.66536e+08	5.92229e+08	7.05679e+08	0.0500689	0.954112	7.0488e+08	6.67935e+08	7.66108e+08	1.02301e+09	4.96333e+08	7.88325e+08	1.51898	0.116865	4.87507e+08	1.76074e+08
Plod1		Matrisome proteins	Matrisome-associated	ECM Regulators		NaN	NaN	NaN	NaN	NaN	NaN	NaN	NaN	NaN	NaN	NaN	NaN	NaN	NaN	NaN	NaN	NaN	NaN	NaN	NaN	NaN	NaN	NaN	NaN	NaN	NaN	NaN	NaN	NaN	NaN	NaN	NaN	NaN	NaN	NaN	NaN	NaN	NaN	NaN	NaN	NaN	NaN	NaN	NaN
Plod2		Matrisome proteins	Matrisome-associated	ECM Regulators		NaN	NaN	NaN	NaN	NaN	NaN	NaN	NaN	NaN	NaN	NaN	NaN	NaN	NaN	NaN	NaN	NaN	NaN	NaN	NaN	NaN	NaN	NaN	NaN	NaN	NaN	NaN	NaN	NaN	NaN	NaN	NaN	NaN	NaN	NaN	NaN	NaN	NaN	NaN	NaN	NaN	NaN	NaN	NaN
Plod3		Matrisome proteins	Matrisome-associated	ECM Regulators	x	1.62903	0.208925	1.93626e+06	269554	684252	2.26637e+06	1.55096e+06	3.00647e+06	0.72037	0.507463	2.65417e+06	2.44691e+06	2.21718e+06	3.01209e+06	3.4683e+06	6.16485e+06	1.03755	0.405657	2.59625e+06	6.04097e+06	687604	1.66504e+06	7.01039e+06	7.99145e+06	1.28595	0.424928	1.04049e+06	2.21409e+06	2.11926e+06	3.65002e+06	3.04939e+06	6.35974e+06	2.57803	0.0469971	3.85181e+06	4.14663e+06	2.43752e+06	1.16485e+07	6.39636e+07	1.1125e+07	0.643877	0.574107	2.8153e+06	2.60293e+06
Plxna2		Matrisome proteins	Matrisome-associated	ECM-affiliated Proteins	x	3.50393	0.109763	1.54478e+07	715875	812286	1.23399e+07	3.20858e+07	3.31246e+07	2.21512	0.153385	3.14898e+06	1.74512e+06	1.20621e+07	2.32127e+07	4.31416e+07	6.62597e+06	1.66581	0.5179	3.52257e+06	2.26158e+06	7.78334e+06	2.55629e+07	340242	2.27726e+08	NaN	NaN	NaN	NaN	NaN	NaN	NaN	NaN	4.05601	0.0376556	1.0046e+07	1.68377e+06	3.61164e+06	2.89818e+07	3.49973e+08	2.77182e+07	-3.58193	0.0614401	857211	5.34489e+06
Plxnb2		Matrisome proteins	Matrisome-associated	ECM-affiliated Proteins	x	1.28099	0.253296	1.57918e+07	3.31419e+06	4.7676e+06	1.40373e+07	1.42016e+07	1.79613e+07	1.54502	0.235618	7.7639e+06	6.53318e+06	3.35725e+07	2.14018e+07	3.95389e+07	5.0004e+07	2.63716	0.0147189	6.55021e+06	5.6814e+06	1.1031e+07	4.69818e+07	4.02882e+07	5.22166e+07	0.44521	0.796983	2.56059e+07	1.07306e+07	2.85128e+07	4.02227e+07	1.96416e+07	2.50277e+07	0.47852	0.646604	2.49248e+07	3.62957e+07	1.9713e+07	3.21428e+07	9.17438e+07	1.63578e+07	2.20692	0.0479951	1.06626e+07	4.35433e+06
Prelp		Matrisome proteins	Core matrisome	Proteoglycans		-0.444537	0.727884	9.09151e+08	1.85551e+08	1.5637e+08	2.65826e+08	1.95001e+08	2.01913e+08	1.1882	0.417051	5.28375e+08	3.24245e+08	1.01241e+08	3.99541e+08	1.99646e+09	2.57277e+08	0.992916	0.322359	4.3903e+08	1.2724e+08	2.04992e+08	2.13941e+08	4.83918e+08	8.71933e+08	0.452681	0.783208	4.07013e+08	3.55531e+08	5.99561e+08	3.54496e+08	8.3331e+08	7.52856e+08	0.0643261	0.956367	5.53613e+08	4.34524e+08	1.07608e+09	4.07751e+08	1.56083e+09	4.64952e+08	0.980996	0.285417	3.41123e+08	1.12571e+08
Prg2		Matrisome proteins	Core matrisome	Proteoglycans	x	2.0122	0.0905074	1.50259e+08	5.58752e+07	7.14253e+07	5.09758e+08	3.06487e+08	2.5196e+08	2.93692	0.10706	3.7247e+07	1.61899e+08	1.14385e+08	3.45979e+08	3.86052e+09	2.31906e+08	2.42327	0.104353	5.81223e+07	3.97131e+07	4.23543e+07	6.01926e+07	1.76946e+08	1.41651e+09	1.05878	0.575769	7.75031e+07	5.1912e+07	8.95628e+07	3.90109e+08	7.06575e+07	1.1818e+08	2.01182	0.0911372	6.44226e+07	9.49667e+07	8.74441e+07	1.31941e+08	9.98455e+08	2.6637e+08	3.95516	0.00340878	1.69769e+08	1.6042e+08
Prg3		Matrisome proteins	Core matrisome	Proteoglycans	x	NaN	NaN	NaN	NaN	NaN	NaN	NaN	NaN	NaN	NaN	NaN	NaN	NaN	NaN	NaN	NaN	NaN	NaN	NaN	NaN	NaN	NaN	NaN	NaN	NaN	NaN	NaN	NaN	NaN	NaN	NaN	NaN	NaN	NaN	NaN	NaN	NaN	NaN	NaN	NaN	3.92674	0.00744725	366346	1.20355e+06
Prg4		Matrisome proteins	Core matrisome	Proteoglycans	x	-0.454416	0.602403	7.90571e+07	7.64377e+07	1.12583e+08	8.76245e+07	4.7513e+07	6.35194e+07	0.218415	0.885088	6.96119e+07	8.71828e+07	1.1242e+07	4.07802e+07	5.56373e+07	4.73578e+07	-2.01534	0.058476	9.49565e+07	4.4465e+07	5.80578e+07	8.97538e+06	1.16017e+07	3.56284e+07	-0.216833	0.913621	1.9882e+07	4.90751e+07	3.51674e+07	1.4807e+07	3.96995e+07	3.71867e+07	0.850713	0.335589	3.91165e+07	8.03464e+07	3.02372e+07	9.53023e+07	1.22115e+08	4.78925e+07	1.12734	0.2288	1.28777e+07	6.75083e+06
Prl2c2		Matrisome proteins	Matrisome-associated	Secreted Factors		NaN	NaN	NaN	NaN	NaN	NaN	NaN	NaN	NaN	NaN	NaN	NaN	NaN	NaN	NaN	NaN	NaN	NaN	NaN	NaN	NaN	NaN	NaN	NaN	NaN	NaN	NaN	NaN	NaN	NaN	NaN	NaN	NaN	NaN	NaN	NaN	NaN	NaN	NaN	NaN	NaN	NaN	NaN	NaN
Prss2		Matrisome proteins	Matrisome-associated	ECM Regulators	x	2.01037	0.0839238	1.89628e+08	1.1482e+08	7.97276e+07	3.23502e+08	6.29673e+08	5.57291e+08	-1.02398	0.672009	1.10705e+08	7.79374e+07	2.7386e+09	1.07118e+09	1.04348e+08	2.51391e+07	1.89197	0.174366	2.16832e+08	3.57667e+08	2.50044e+08	2.1975e+09	2.6305e+09	1.71501e+08	-0.278587	0.871482	2.39263e+07	6.14486e+07	2.67284e+07	2.38833e+07	3.51761e+07	2.62078e+07	3.21111	0.0392823	3.76398e+07	1.43543e+07	3.56134e+07	2.40857e+08	8.17432e+08	7.7617e+07	-2.30977	0.0464028	1.69562e+08	2.85043e+08
Pxdn		Matrisome proteins	Core matrisome	ECM Glycoproteins	x	1.27071	0.158234	5.98051e+06	3.25841e+06	3.8683e+06	1.18727e+07	1.08651e+07	8.20816e+06	1.12924	0.448119	4.13182e+06	3.01885e+06	3.46603e+07	1.61458e+07	2.74518e+07	1.02092e+07	NaN	NaN	NaN	NaN	NaN	NaN	NaN	NaN	0.0482907	0.979256	7.88518e+06	8.59891e+06	8.85211e+06	6.4359e+06	6.96388e+06	1.48065e+07	2.37627	0.0208071	6.06114e+06	3.38056e+06	3.66004e+06	1.66868e+07	2.92751e+07	2.14854e+07	0.556042	0.524526	5.42937e+07	2.425e+07
Pzp		Matrisome proteins	Matrisome-associated	ECM Regulators	x	0.382899	0.67756	9.06849e+08	4.07047e+08	4.65833e+08	7.36011e+08	7.41151e+08	6.98894e+08	1.06635	0.339058	6.64612e+08	5.70888e+08	2.87264e+08	1.11052e+09	1.23139e+09	7.31965e+08	2.1295	0.0343126	6.24623e+08	2.35258e+08	3.43517e+08	2.22183e+09	1.68493e+09	1.12966e+09	1.05212	0.655684	3.58761e+08	2.06865e+08	2.34268e+09	9.74691e+08	8.23491e+08	1.93124e+09	0.808544	0.337754	6.51512e+08	6.63353e+08	6.2902e+08	2.27381e+09	6.74611e+08	9.52166e+08	1.92479	0.0976161	1.40412e+09	2.18833e+08
Reg1		Matrisome proteins	Matrisome-associated	ECM-affiliated Proteins	x	2.40796	0.0808805	1.67909e+08	4.39845e+07	5.32776e+07	3.38284e+08	6.14999e+08	2.82729e+08	-1.16419	0.702918	8.83983e+07	4.01774e+07	2.11949e+09	1.00653e+09	1.75959e+08	3.77619e+06	3.71712	0.0160303	5.89788e+07	9.69271e+07	6.62967e+07	1.39413e+09	2.34855e+09	2.63284e+08	1.10742	0.475973	8.47161e+06	4.85973e+06	6.25169e+06	1.05199e+07	1.02081e+07	2.39727e+07	1.6762	0.0540329	6.97037e+06	4.08074e+06	7.36349e+06	1.9597e+07	2.44657e+07	1.42591e+07	-1.06223	0.342992	9.59081e+06	4.39344e+07
Reg2		Matrisome proteins	Matrisome-associated	ECM-affiliated Proteins	x	3.25438	0.0334855	2.55855e+07	1.28696e+07	1.25836e+07	1.8189e+08	2.29023e+08	8.64326e+07	4.36222	0.0670876	1.77993e+07	9.2235e+06	1.48421e+07	2.38517e+09	2.99514e+08	2.96713e+07	7.7581	0.00589513	1.57577e+07	5.84014e+06	1.01494e+07	2.93506e+09	5.59674e+09	5.76856e+08	2.45963	0.19985	3.8465e+06	4.85841e+06	4.39304e+06	1.61758e+07	3.22287e+07	2.62112e+07	2.00969	0.027719	5.69198e+06	7.97306e+06	8.31679e+06	2.60735e+07	3.67664e+07	2.57115e+07	0.473368	0.562414	1.05263e+07	1.50658e+07
Reg3a		Matrisome proteins	Matrisome-associated	ECM-affiliated Proteins	x	1.60925	0.184946	1.14008e+06	5.20146e+06	4.76368e+06	9.83285e+06	1.2395e+07	6.58227e+06	5.70664	0.0394901	1.35184e+06	759255	1.1538e+06	2.25661e+08	5.54954e+07	1.3469e+07	6.81822	0.00589513	3.19139e+06	909185	800798	1.43609e+08	2.92803e+08	7.94073e+07	1.11816	0.471556	4.65722e+06	4.00934e+06	2.44186e+06	5.37065e+06	6.82541e+06	1.27223e+07	5.82162	0.00379191	764548	1.24415e+06	216772	2.63277e+07	3.96796e+07	3.57063e+07	-0.379808	0.653525	6.76038e+06	1.28386e+07
Reg3b		Matrisome proteins	Matrisome-associated	ECM-affiliated Proteins	x	3.68847	0.050022	4.65243e+08	7.29255e+07	6.81899e+07	1.77834e+09	2.11542e+09	1.31791e+09	4.47104	0.074591	1.74001e+08	1.02436e+08	9.03375e+07	1.7147e+10	6.19322e+09	1.65394e+08	6.60763	0.00557772	9.63195e+07	1.52289e+08	1.10587e+08	6.52048e+09	2.25134e+10	1.02482e+10	-0.317265	0.846947	1.0132e+08	1.36547e+08	5.35065e+07	6.61382e+07	8.35985e+07	6.92177e+07	2.37884	0.141659	5.86436e+07	6.68735e+07	7.50518e+07	1.835e+08	2.29101e+09	9.85105e+07	0.254294	0.839277	7.77922e+08	2.14267e+08
Reg3g		Matrisome proteins	Matrisome-associated	ECM-affiliated Proteins	x	3.2036	0.0191355	1.28666e+07	1.22085e+07	1.3343e+07	1.20513e+08	1.44445e+08	9.41432e+07	4.60687	0.0508814	8.56706e+06	1.07221e+07	4.66248e+06	9.96754e+08	2.39602e+08	2.59456e+07	6.24654	0.00671128	1.49326e+07	1.63553e+07	7.23329e+06	4.57554e+08	2.78096e+09	6.07693e+08	-0.558664	0.737148	1.58594e+07	3.51121e+07	1.34415e+07	1.11344e+07	1.80993e+07	1.16236e+07	-0.0225977	0.982788	3.4322e+07	2.38995e+07	1.7896e+07	1.40325e+07	6.23626e+07	1.60049e+07	-0.749685	0.40524	3.71849e+07	2.96001e+07
S100a1		Matrisome proteins	Matrisome-associated	Secreted Factors		NaN	NaN	NaN	NaN	NaN	NaN	NaN	NaN	0.110791	0.934962	1.41476e+06	732533	2.91512e+06	1.39736e+06	1.23957e+06	2.19604e+06	NaN	NaN	NaN	NaN	NaN	NaN	NaN	NaN	0.388978	0.885496	1.56011e+06	2.74524e+06	2.23255e+07	3.88358e+06	6.38035e+06	8.66448e+06	-2.75643	0.105377	1.88128e+06	8.88107e+06	4.5129e+07	2.19965e+06	649615	1.71024e+06	NaN	NaN	NaN	NaN
S100a10		Matrisome proteins	Matrisome-associated	Secreted Factors	x	1.51051	0.229751	3.43446e+07	8.77172e+06	6.4643e+06	2.12874e+07	4.56776e+07	4.632e+07	2.03823	0.236471	1.30751e+07	1.10888e+07	7.76406e+07	1.11914e+08	3.4517e+08	2.01935e+07	3.98876	0.00849174	1.02854e+07	1.31624e+07	1.37566e+07	1.55587e+08	1.35482e+08	3.53524e+08	0.0567951	0.975161	1.02296e+07	9.059e+06	1.5437e+07	1.1034e+07	1.89901e+07	7.68301e+06	3.27581	0.0598096	9.34909e+06	1.14716e+07	1.64307e+07	3.82635e+07	7.23693e+08	5.78175e+07	2.1963	0.0368117	1.39991e+07	1.90116e+07
S100a11		Matrisome proteins	Matrisome-associated	Secreted Factors	x	0.496011	0.656086	1.46873e+08	9.2248e+07	8.18927e+07	7.60745e+07	1.32111e+08	3.09677e+08	1.9867	0.214562	4.04951e+07	4.14058e+07	6.13878e+07	7.66206e+07	1.11504e+09	7.50026e+07	1.71153	0.156233	3.89886e+07	5.726e+07	7.52592e+07	1.1094e+08	7.51119e+07	7.08303e+08	1.96454	0.445478	1.51221e+07	2.74548e+07	3.76702e+07	5.43917e+08	5.0567e+07	3.38052e+07	5.76775	0.00445088	2.47989e+07	2.55341e+07	3.61027e+07	5.35114e+08	1.9964e+09	3.46098e+09	2.24697	0.22395	2.19071e+08	3.69386e+07
S100a13		Matrisome proteins	Matrisome-associated	Secreted Factors		-0.906924	0.39869	2.08824e+08	5.32892e+08	8.31875e+08	1.84625e+08	2.16561e+08	3.51215e+08	0.22385	0.875104	2.80261e+08	2.19822e+08	6.23852e+07	1.08073e+08	2.91477e+08	1.94334e+08	-0.938699	0.40014	3.87859e+08	1.44757e+08	1.40045e+08	7.34326e+07	4.63923e+07	3.27731e+08	1.08813	0.643264	1.34174e+08	1.60518e+07	1.79721e+08	1.52711e+08	1.16557e+08	2.08957e+08	0.449227	0.553908	1.34002e+08	1.04248e+08	2.05704e+08	1.64428e+08	2.63655e+08	1.68696e+08	0.459813	0.574885	6.41024e+07	7.58747e+07
S100a4		Matrisome proteins	Matrisome-associated	Secreted Factors	x	0.860244	0.605253	7.39293e+07	8.02199e+06	1.28276e+07	1.43874e+07	3.58338e+07	8.8277e+07	1.78443	0.279211	1.41235e+07	3.4719e+07	2.47239e+07	3.80355e+07	5.14626e+08	2.53192e+07	2.04344	0.196188	1.29607e+07	2.38718e+07	3.09834e+07	2.92349e+07	3.33357e+07	6.89031e+08	NaN	NaN	NaN	NaN	NaN	NaN	NaN	NaN	4.13024	0.0833534	2.66586e+06	2.42831e+06	1.41458e+07	1.50326e+07	1.04e+09	3.14543e+07	3.9974	0.00309875	1.04621e+07	5.7873e+06
S100a6		Matrisome proteins	Matrisome-associated	Secreted Factors	x	3.34362	0.100939	1.36868e+07	5.95128e+06	3.84488e+06	1.88539e+07	5.02537e+07	3.45795e+08	0.903993	0.591878	2.04086e+07	2.13796e+06	1.70622e+07	1.73558e+07	5.32041e+07	5.28256e+06	0.246309	0.788367	1.51226e+07	1.9257e+07	2.96361e+07	2.19219e+07	1.33998e+07	4.90341e+07	-0.465094	0.773077	1.4031e+07	1.5424e+07	1.06027e+07	9.24485e+06	6.15806e+06	1.53227e+07	2.41865	0.0886281	5.44136e+06	7.4935e+06	2.02309e+07	2.26491e+07	1.88979e+08	2.94578e+07	2.18495	0.052915	7.78485e+06	7.94245e+06
S100a8		Matrisome proteins	Matrisome-associated	Secreted Factors	x	0.664764	0.628648	6.93102e+08	8.73803e+07	5.44046e+08	5.70583e+08	5.15718e+08	4.46125e+08	1.4442	0.338384	3.72126e+08	1.20133e+09	1.93017e+08	2.90589e+09	1.76796e+09	3.38409e+08	3.33149	0.0219392	2.26807e+08	1.13479e+08	2.42643e+08	8.05515e+08	1.1925e+09	6.63194e+09	1.21199	0.68377	8.71652e+07	1.03355e+08	1.12748e+09	1.92852e+09	2.08917e+08	3.13413e+08	3.28467	0.0103101	1.91183e+08	1.07876e+08	1.54655e+08	8.96835e+08	2.43878e+09	1.34959e+09	4.98843	0.00184965	8.68058e+07	7.34553e+07
S100a9		Matrisome proteins	Matrisome-associated	Secreted Factors	x	-0.328688	0.71271	1.52833e+09	1.74687e+09	2.32695e+09	2.09151e+09	1.26144e+09	1.18879e+09	-0.0974517	0.944256	2.03664e+09	2.77785e+09	2.06541e+09	4.37463e+09	2.35306e+09	9.26931e+08	0.278086	0.786098	1.32718e+09	2.092e+09	2.46602e+09	1.15666e+09	1.66103e+09	6.35395e+09	-2.26096	0.348667	3.03567e+09	2.07295e+09	2.1411e+09	2.16533e+09	1.48746e+08	3.7989e+08	0.539649	0.5233	1.44313e+09	1.35743e+09	1.90389e+09	1.20431e+09	3.83812e+09	2.47833e+09	5.83351	0.00113497	1.23707e+08	1.2016e+08
S100g		Matrisome proteins	Matrisome-associated	Secreted Factors		3.8219	0.146614	1.37685e+07	1.11764e+07	201708	4.41898e+07	3.67598e+07	5.40424e+07	NaN	NaN	NaN	NaN	NaN	NaN	NaN	NaN	2.04847	0.112208	3.85385e+06	2.16041e+06	733775	2.35265e+06	1.6107e+07	1.14123e+07	1.33748	0.573798	2.10397e+06	751768	964319	7.92866e+06	695354	4.46481e+06	NaN	NaN	NaN	NaN	NaN	NaN	NaN	NaN	NaN	NaN	NaN	NaN
Sema3a		Matrisome proteins	Matrisome-associated	ECM-affiliated Proteins		NaN	NaN	NaN	NaN	NaN	NaN	NaN	NaN	NaN	NaN	NaN	NaN	NaN	NaN	NaN	NaN	NaN	NaN	NaN	NaN	NaN	NaN	NaN	NaN	NaN	NaN	NaN	NaN	NaN	NaN	NaN	NaN	NaN	NaN	NaN	NaN	NaN	NaN	NaN	NaN	NaN	NaN	NaN	NaN
Sema3e		Matrisome proteins	Matrisome-associated	ECM-affiliated Proteins		NaN	NaN	NaN	NaN	NaN	NaN	NaN	NaN	NaN	NaN	NaN	NaN	NaN	NaN	NaN	NaN	NaN	NaN	NaN	NaN	NaN	NaN	NaN	NaN	NaN	NaN	NaN	NaN	NaN	NaN	NaN	NaN	NaN	NaN	NaN	NaN	NaN	NaN	NaN	NaN	NaN	NaN	NaN	NaN
Serpina10		Matrisome proteins	Matrisome-associated	ECM Regulators	x	NaN	NaN	NaN	NaN	NaN	NaN	NaN	NaN	NaN	NaN	NaN	NaN	NaN	NaN	NaN	NaN	NaN	NaN	NaN	NaN	NaN	NaN	NaN	NaN	-0.665937	0.752542	4.22782e+06	1.77559e+06	1.48635e+06	3.87985e+06	585707	1.22937e+06	2.15553	0.0329282	1.64959e+06	4.54223e+06	3.24233e+06	1.26649e+07	1.50305e+07	1.12867e+07	1.38178	0.217955	1.66541e+06	328754
Serpina1b		Matrisome proteins	Matrisome-associated	ECM Regulators	x	1.88393	0.162226	4.45465e+07	2.09254e+07	1.22799e+07	3.64659e+07	8.24565e+07	1.91396e+08	1.94748	0.112753	1.1721e+07	1.20763e+07	1.31204e+07	6.98453e+07	2.53019e+07	6.02982e+07	1.78821	0.0538696	1.63575e+07	1.59457e+07	1.49271e+07	8.90263e+07	5.71168e+07	3.15481e+07	0.044624	0.985854	2.83149e+07	4.8911e+07	1.62614e+08	5.63331e+07	2.43361e+07	1.80245e+08	1.63362	0.207089	3.15665e+07	6.38089e+07	8.7142e+07	6.60388e+08	6.67262e+07	1.19e+08	1.08312	0.333736	7.26761e+07	1.90559e+07
Serpina1d		Matrisome proteins	Matrisome-associated	ECM Regulators	x	1.6096	0.146952	2.8899e+07	2.6385e+07	1.22955e+07	3.96006e+07	6.01025e+07	1.11945e+08	2.57298	0.0676891	8.86391e+06	1.12889e+07	1.41743e+07	3.6343e+07	6.35771e+07	1.29326e+08	1.87862	0.0570582	3.13417e+07	2.66883e+07	2.48303e+07	1.11714e+08	1.8487e+08	5.00055e+07	0.627819	0.70185	4.9154e+07	5.49934e+07	1.10228e+08	1.29605e+08	7.48253e+07	1.13361e+08	2.26311	0.0775837	2.43359e+07	7.97467e+07	1.61908e+08	3.1076e+08	1.83503e+08	6.09467e+08	0.22491	0.834236	1.67153e+08	5.86092e+07
Serpina1e		Matrisome proteins	Matrisome-associated	ECM Regulators	x	3.07147	0.0590292	2.49336e+06	3.85081e+06	5.87266e+06	1.21343e+07	4.0223e+07	6.86275e+07	3.15034	0.0534492	3.45513e+06	6.92879e+06	2.93073e+06	1.72124e+07	7.49012e+07	3.80899e+07	3.30445	0.0137924	4.41981e+06	7.68692e+06	2.4534e+06	3.99082e+07	7.54726e+07	2.66862e+07	1.72244	0.421521	1.50571e+07	8.14313e+06	1.13368e+07	1.31176e+08	1.49787e+07	2.54221e+07	3.07712	0.0575132	8.00295e+06	3.39088e+07	5.89844e+06	5.78743e+07	4.59644e+07	3.6167e+08	1.13068	0.340746	8.37951e+07	1.13427e+07
Serpina3k		Matrisome proteins	Matrisome-associated	ECM Regulators	x	0.152361	0.898182	4.00808e+08	1.71656e+08	8.76663e+07	2.59578e+08	1.88782e+08	1.68964e+08	1.45979	0.200554	8.49973e+07	7.8108e+07	7.18608e+07	3.88766e+08	1.67691e+08	1.52306e+08	2.65913	0.0372632	1.02244e+08	2.60281e+07	5.16528e+07	6.00452e+08	4.68026e+08	1.2327e+08	0.482534	0.860106	1.72098e+08	2.15573e+08	1.96256e+09	3.36604e+08	3.87374e+08	1.52305e+09	0.345366	0.705714	2.83447e+08	4.1362e+08	2.79983e+08	8.19834e+08	2.17812e+08	3.76959e+08	1.12984	0.274177	5.46162e+08	1.5639e+08
Serpina3m		Matrisome proteins	Matrisome-associated	ECM Regulators	x	2.95721	0.0583764	1.0709e+07	7.14379e+06	2.52751e+06	3.56396e+07	8.21465e+07	3.09369e+07	1.15535	0.558281	2.22184e+06	3.44469e+06	1.20902e+08	1.88159e+07	1.8763e+07	2.89641e+07	3.6598	0.00936115	2.75475e+06	2.89455e+06	6.37458e+06	5.59448e+07	3.29725e+07	5.56327e+07	-0.72782	0.791979	1.42996e+07	1.24499e+07	8.95684e+06	3.38042e+07	7.6129e+06	1.36407e+06	1.87299	0.140799	1.44171e+07	2.62325e+07	2.0134e+07	1.67597e+08	1.8631e+07	1.19845e+08	0.786238	0.446153	6.40623e+07	2.66145e+07
Serpina3n		Matrisome proteins	Matrisome-associated	ECM Regulators	x	1.50563	0.305822	6.03632e+07	9.36035e+06	1.26757e+07	8.46843e+07	9.05835e+07	2.1375e+07	2.02827	0.123855	1.14059e+07	1.54262e+07	2.08101e+07	1.5015e+08	4.97076e+07	3.32987e+07	2.69634	0.0144219	1.26625e+07	1.97248e+07	2.36102e+07	9.9987e+07	1.50294e+08	1.06853e+08	1.9549	0.276127	1.90971e+07	9.89215e+06	1.97208e+07	3.67124e+07	4.90151e+07	1.20639e+08	3.80385	0.0160249	2.01133e+07	2.00105e+07	1.8851e+07	5.14071e+08	4.78276e+08	8.40607e+07	-0.67275	0.445908	1.49239e+08	1.19687e+08
Serpina6		Matrisome proteins	Matrisome-associated	ECM Regulators	x	NaN	NaN	NaN	NaN	NaN	NaN	NaN	NaN	NaN	NaN	NaN	NaN	NaN	NaN	NaN	NaN	NaN	NaN	NaN	NaN	NaN	NaN	NaN	NaN	3.97954	0.40812	147168	1.15587e+06	1.22776e+07	1.15812e+06	6.49067e+07	1.09062e+08	NaN	NaN	NaN	NaN	NaN	NaN	NaN	NaN	6.47114	0.000306721	644962	1.30254e+06
Serpinb12		Matrisome proteins	Matrisome-associated	ECM Regulators		3.79946	0.111487	1.58416e+06	471091	632403	2.38046e+06	5.62963e+06	9.50621e+07	0.18562	0.931396	972455	349782	1.71643e+07	1.54186e+06	3.08284e+06	1.80687e+06	NaN	NaN	NaN	NaN	NaN	NaN	NaN	NaN	1.91109	0.506968	5.23857e+06	248879	1.42472e+06	1.30089e+06	9.28382e+06	8.18184e+06	2.01519	0.191245	292141	1.77011e+06	807911	2.50403e+06	872875	1.2626e+07	NaN	NaN	NaN	NaN
Serpinb1a		Matrisome proteins	Matrisome-associated	ECM Regulators	x	3.18767	0.0751179	4.13267e+08	5.57702e+07	5.80767e+07	6.79634e+08	1.56125e+09	9.54202e+08	0.682776	0.735516	1.55857e+08	1.46803e+08	1.57949e+09	3.18345e+09	2.86966e+08	1.63628e+08	3.04446	0.0350482	1.45258e+08	4.01169e+08	1.59957e+08	4.95024e+09	2.25633e+09	4.68668e+08	1.09383	0.471556	5.15735e+07	3.83293e+07	1.00722e+08	1.33831e+08	1.12267e+08	1.28854e+08	3.19858	0.00969191	5.15004e+07	6.63528e+07	6.54687e+07	6.66057e+08	8.01396e+08	3.243e+08	1.18759	0.173986	1.64039e+08	1.05883e+08
Serpinb2		Matrisome proteins	Matrisome-associated	ECM Regulators		NaN	NaN	NaN	NaN	NaN	NaN	NaN	NaN	NaN	NaN	NaN	NaN	NaN	NaN	NaN	NaN	NaN	NaN	NaN	NaN	NaN	NaN	NaN	NaN	NaN	NaN	NaN	NaN	NaN	NaN	NaN	NaN	NaN	NaN	NaN	NaN	NaN	NaN	NaN	NaN	NaN	NaN	NaN	NaN
Serpinb5		Matrisome proteins	Matrisome-associated	ECM Regulators	x	1.07101	0.337929	2.88975e+06	2.01642e+06	5.40699e+06	3.93914e+06	5.30704e+06	1.39752e+07	0.129069	0.933	1.02452e+07	2.11309e+06	5.38103e+06	7.45761e+06	9.19906e+06	2.22085e+06	0.810137	0.578173	1.27969e+07	569112	1.41303e+06	2.72489e+06	7.79393e+06	2.61202e+06	-0.156994	0.957267	1.02444e+07	858474	897798	1.16653e+06	1.378e+06	3.54379e+06	3.08955	0.062023	376117	1.87589e+06	1.24952e+06	4.11889e+06	3.59951e+07	3.66769e+06	0.552879	0.58246	2.39165e+06	3.01233e+06
Serpinb6a		Matrisome proteins	Matrisome-associated	ECM Regulators	x	2.86413	0.0532066	5.11847e+07	1.43229e+07	1.56818e+07	1.09621e+08	1.91838e+08	2.11012e+08	2.70819	0.0651032	1.83153e+07	2.91642e+07	3.81972e+07	3.95245e+08	1.46095e+08	9.86122e+07	3.81859	0.0101781	4.01479e+07	2.38599e+07	1.57578e+07	5.92271e+08	4.04121e+08	1.77145e+08	1.34888	0.501779	2.47299e+07	2.07329e+07	1.16503e+08	7.1121e+07	7.8221e+07	1.77443e+08	1.81707	0.141523	1.58882e+07	3.42963e+07	8.3094e+07	6.99401e+07	3.24976e+08	8.71543e+07	-4.92904	0.00213218	1.28686e+09	4.30834e+09
Serpinc1		Matrisome proteins	Matrisome-associated	ECM Regulators		1.84916	0.175989	1.31021e+08	4.56522e+07	2.06795e+07	9.59716e+07	2.00075e+08	3.01278e+08	1.85185	0.147156	5.37019e+07	1.84208e+07	6.36449e+07	1.42495e+08	9.7864e+07	2.12339e+08	1.23176	0.257489	4.99902e+07	2.42468e+08	5.00932e+07	3.76312e+08	1.75922e+08	1.18805e+08	0.928463	0.64895	7.05119e+07	6.00133e+07	2.32103e+08	2.05032e+08	8.64406e+07	3.82064e+08	1.16125	0.253942	6.2665e+07	1.35394e+08	3.7092e+08	4.05358e+08	2.6226e+08	3.31165e+08	-0.522229	0.555579	1.02316e+08	2.03032e+08
Serpind1		Matrisome proteins	Matrisome-associated	ECM Regulators	x	1.32053	0.370493	2.05616e+07	2.1975e+06	7.65502e+06	1.456e+07	3.65476e+07	1.01266e+07	1.7111	0.181696	5.31877e+06	6.22427e+06	2.03679e+07	4.78063e+07	1.69373e+07	2.92275e+07	2.61746	0.021674	7.315e+06	5.65665e+06	2.79285e+06	4.14527e+07	1.64596e+07	3.91426e+07	0.524484	0.767911	2.2743e+07	7.80357e+06	2.02245e+07	3.24092e+07	1.35089e+07	2.43998e+07	-0.117097	0.906525	1.72505e+07	2.26143e+07	2.10454e+07	1.94533e+07	9.43511e+06	3.50631e+07	2.7293	0.0265643	7.76302e+06	2.52302e+06
Serpine2		Matrisome proteins	Matrisome-associated	ECM Regulators	x	-0.463712	0.826522	8.63242e+07	6.88516e+06	1.17157e+08	1.01883e+07	8.79802e+07	2.96178e+07	2.73865	0.105601	1.03024e+07	1.29161e+08	2.15752e+07	2.71158e+08	3.41184e+08	9.22705e+07	0.476284	0.812187	2.10794e+07	9.54709e+07	8.89752e+07	4.45795e+08	5.46117e+06	1.98018e+08	-0.200651	0.909999	3.62384e+07	4.63236e+07	3.26097e+07	2.27118e+07	4.98617e+07	3.18488e+07	1.68754	0.195307	1.80256e+07	5.97117e+07	6.90673e+07	4.0412e+07	1.92117e+08	3.19996e+08	2.12485	0.0595155	5.86498e+06	2.93858e+06
Serpinf1		Matrisome proteins	Matrisome-associated	ECM Regulators		NaN	NaN	NaN	NaN	NaN	NaN	NaN	NaN	-1.54601	0.265892	944844	3.26156e+06	3.58093e+06	272404	916445	1.77532e+06	NaN	NaN	NaN	NaN	NaN	NaN	NaN	NaN	0.669304	0.751801	837242	7.31506e+06	1.7556e+06	3.42375e+06	3.43029e+06	3.68216e+06	NaN	NaN	NaN	NaN	NaN	NaN	NaN	NaN	1.21839	0.217153	7.76185e+06	4.2669e+06
Serpinf2		Matrisome proteins	Matrisome-associated	ECM Regulators	x	0.838999	0.449421	1.00127e+07	3.40349e+06	1.33189e+07	8.78153e+06	1.65248e+07	1.79032e+07	1.6536	0.163377	1.33548e+07	9.97793e+06	1.11476e+07	1.93971e+07	3.97991e+07	5.99239e+07	1.55714	0.102568	3.48048e+06	1.17411e+07	4.81996e+06	2.28173e+07	1.17744e+07	1.86819e+07	0.126357	0.957267	1.93843e+07	2.16033e+07	4.67578e+07	4.55995e+07	1.01312e+07	5.51208e+07	1.52516	0.107202	2.10063e+07	1.91464e+07	2.11718e+07	1.26875e+08	3.19492e+07	5.00861e+07	2.22391	0.0773638	1.56433e+07	5.06624e+06
Serping1		Matrisome proteins	Matrisome-associated	ECM Regulators	x	1.42311	0.335317	1.65178e+07	2.63502e+06	2.005e+06	6.69191e+06	2.18427e+07	1.15131e+07	2.45276	0.0670491	6.03398e+06	4.98778e+06	6.43693e+06	2.00214e+07	3.2721e+07	4.85215e+07	2.60734	0.0266703	1.14824e+07	2.32553e+06	4.55021e+06	2.34084e+07	2.83821e+07	4.13837e+07	0.771173	0.634602	9.35915e+06	1.60064e+07	1.7077e+07	3.44799e+07	2.55185e+07	1.44531e+07	2.96303	0.00999877	1.08945e+07	1.81004e+07	1.13338e+07	9.22236e+07	1.36358e+08	8.42612e+07	0.895554	0.362318	2.69418e+07	9.40726e+06
Serpinh1		Matrisome proteins	Matrisome-associated	ECM Regulators	x	0.407956	0.714364	3.45462e+08	1.24108e+08	9.53512e+07	1.44497e+08	2.47596e+08	2.66898e+08	1.76488	0.211697	1.76358e+08	1.16057e+08	1.41994e+08	2.09703e+08	1.92177e+09	2.83063e+08	2.408	0.031399	1.55757e+08	1.00633e+08	9.51379e+07	3.78461e+08	4.11506e+08	1.43146e+09	1.58256	0.421521	9.98548e+07	7.13753e+07	1.74866e+08	1.19164e+08	4.19376e+08	6.69987e+08	1.1036	0.507518	1.46398e+08	1.31668e+08	1.60344e+08	9.87392e+07	2.46739e+09	1.25889e+08	4.23041	0.00576114	2.35265e+08	7.43428e+07
Serpini2		Matrisome proteins	Matrisome-associated	ECM Regulators	x	2.89735	0.0399054	3.02461e+07	5.8013e+07	3.65467e+07	1.94732e+08	4.73755e+08	2.87488e+08	0.215851	0.924815	2.73411e+07	6.15791e+07	6.58814e+08	6.81672e+08	5.92984e+07	4.2986e+07	1.1043	0.40014	1.71783e+08	2.36408e+08	8.58735e+07	9.20733e+08	5.78232e+08	6.50946e+07	1.70509	0.377325	2.26059e+07	4.67114e+07	1.98889e+07	4.89877e+07	6.41921e+07	2.3149e+08	0.298487	0.715039	1.64195e+07	2.88222e+07	1.1448e+07	2.22087e+07	1.69553e+07	2.67638e+07	-0.302868	0.784666	7.69012e+07	7.77771e+07
Sftpd		Matrisome proteins	Matrisome-associated	ECM-affiliated Proteins		NaN	NaN	NaN	NaN	NaN	NaN	NaN	NaN	1.24735	0.428295	5.76482e+06	2.50438e+06	807741	2.51119e+06	2.2223e+07	2.79604e+06	-0.118274	0.93641	4.57131e+06	2.39727e+06	3.95719e+06	495367	9.22308e+06	7.42214e+06	NaN	NaN	NaN	NaN	NaN	NaN	NaN	NaN	NaN	NaN	NaN	NaN	NaN	NaN	NaN	NaN	-0.756392	0.456138	1.94946e+06	3.14741e+06
Sfrp1		Matrisome proteins	Matrisome-associated	Secreted Factors		0.854812	0.466444	724537	2.54051e+06	1.79984e+06	1.67204e+06	2.13541e+06	5.48858e+06	NaN	NaN	NaN	NaN	NaN	NaN	NaN	NaN	NaN	NaN	NaN	NaN	NaN	NaN	NaN	NaN	NaN	NaN	NaN	NaN	NaN	NaN	NaN	NaN	NaN	NaN	NaN	NaN	NaN	NaN	NaN	NaN	NaN	NaN	NaN	NaN
Sfrp2		Matrisome proteins	Matrisome-associated	Secreted Factors		NaN	NaN	NaN	NaN	NaN	NaN	NaN	NaN	NaN	NaN	NaN	NaN	NaN	NaN	NaN	NaN	NaN	NaN	NaN	NaN	NaN	NaN	NaN	NaN	NaN	NaN	NaN	NaN	NaN	NaN	NaN	NaN	NaN	NaN	NaN	NaN	NaN	NaN	NaN	NaN	NaN	NaN	NaN	NaN
Slit3		Matrisome proteins	Core matrisome	ECM Glycoproteins	x	1.18305	0.265861	1.76902e+06	1.19719e+06	424403	2.5144e+06	2.15151e+06	1.94489e+06	1.45971	0.266121	2.18232e+06	515958	3.30669e+06	2.7462e+06	5.17437e+06	5.45243e+06	3.15089	0.0233424	518571	2.04482e+06	2.90313e+06	6.32563e+06	1.39689e+07	2.44117e+07	NaN	NaN	NaN	NaN	NaN	NaN	NaN	NaN	0.93073	0.252038	4.13929e+06	2.05279e+06	3.48711e+06	6.23499e+06	8.79513e+06	3.74275e+06	NaN	NaN	NaN	NaN
Sparc		Matrisome proteins	Core matrisome	ECM Glycoproteins		NaN	NaN	NaN	NaN	NaN	NaN	NaN	NaN	NaN	NaN	NaN	NaN	NaN	NaN	NaN	NaN	NaN	NaN	NaN	NaN	NaN	NaN	NaN	NaN	NaN	NaN	NaN	NaN	NaN	NaN	NaN	NaN	NaN	NaN	NaN	NaN	NaN	NaN	NaN	NaN	NaN	NaN	NaN	NaN
Spon1		Matrisome proteins	Core matrisome	ECM Glycoproteins		1.75528	0.184467	991520	1.53446e+06	310164	1.27515e+06	4.4443e+06	3.20377e+06	2.57801	0.0648209	591256	1.10443e+06	971272	8.69921e+06	3.37374e+06	4.60089e+06	NaN	NaN	NaN	NaN	NaN	NaN	NaN	NaN	NaN	NaN	NaN	NaN	NaN	NaN	NaN	NaN	NaN	NaN	NaN	NaN	NaN	NaN	NaN	NaN	-0.341352	0.753439	1.01097e+06	1.66788e+06
Srpx		Matrisome proteins	Core matrisome	ECM Glycoproteins		NaN	NaN	NaN	NaN	NaN	NaN	NaN	NaN	NaN	NaN	NaN	NaN	NaN	NaN	NaN	NaN	NaN	NaN	NaN	NaN	NaN	NaN	NaN	NaN	NaN	NaN	NaN	NaN	NaN	NaN	NaN	NaN	NaN	NaN	NaN	NaN	NaN	NaN	NaN	NaN	NaN	NaN	NaN	NaN
Srpx2		Matrisome proteins	Core matrisome	ECM Glycoproteins	x	-0.574733	0.674344	3.18587e+06	1.69708e+06	393973	773962	1.03739e+06	802970	2.73493	0.09278	561039	1.65182e+06	2.13783e+06	6.94632e+06	2.67731e+07	3.14315e+06	2.8425	0.0849674	418204	3.65386e+06	1.01364e+07	7.64794e+06	3.54466e+07	2.10832e+07	0.407615	0.859861	2.32694e+06	998454	1.82935e+06	583811	4.44112e+06	3.82611e+06	5.7755	0.00741737	904391	1.29581e+06	1.71837e+06	1.2932e+08	1.46796e+08	1.74353e+07	3.14877	0.015703	2.65599e+06	2.48224e+06
Svep1		Matrisome proteins	Core matrisome	ECM Glycoproteins	x	-0.465774	0.658743	2.91821e+07	1.01556e+07	9.84609e+06	1.40175e+07	8.00091e+06	9.87731e+06	1.08536	0.447884	1.13229e+07	1.06774e+07	6.29348e+06	1.88226e+07	6.95337e+07	5.55416e+06	0.746739	0.568027	8.5507e+06	3.23211e+06	5.16896e+06	1.83809e+06	1.33338e+07	2.75386e+07	2.59922	0.362324	2.58721e+06	269387	6.17053e+06	1.63091e+07	1.47833e+07	3.96876e+06	5.51413	0.00240427	5.49549e+06	4.40962e+06	4.83565e+06	1.56207e+08	4.1832e+08	1.71163e+08	0.0872102	0.936043	8.77998e+06	2.73377e+06
Tgfb1		Matrisome proteins	Matrisome-associated	Secreted Factors	x	-0.273259	0.746548	2.16636e+06	1.47845e+06	1.42939e+06	1.50438e+06	1.29683e+06	1.32944e+06	1.87642	0.183786	2.17948e+06	2.52976e+06	9.85762e+06	5.83617e+06	3.10406e+07	1.48498e+07	2.24966	0.0633947	3.32281e+06	2.02163e+06	1.24196e+06	4.53218e+06	6.72591e+06	2.94375e+07	-1.61316	0.362324	2.54251e+07	3.24742e+07	2.12511e+07	1.21029e+07	1.35199e+07	3.74534e+06	-0.905995	0.406922	1.99719e+07	2.76341e+07	2.1827e+07	5.5578e+06	3.9006e+07	8.4456e+06	-1.37256	0.43478	1.1996e+08	4.94767e+07
Tgfb2		Matrisome proteins	Matrisome-associated	Secreted Factors		NaN	NaN	NaN	NaN	NaN	NaN	NaN	NaN	NaN	NaN	NaN	NaN	NaN	NaN	NaN	NaN	NaN	NaN	NaN	NaN	NaN	NaN	NaN	NaN	NaN	NaN	NaN	NaN	NaN	NaN	NaN	NaN	NaN	NaN	NaN	NaN	NaN	NaN	NaN	NaN	NaN	NaN	NaN	NaN
Tgfb3		Matrisome proteins	Matrisome-associated	Secreted Factors	x	NaN	NaN	NaN	NaN	NaN	NaN	NaN	NaN	NaN	NaN	NaN	NaN	NaN	NaN	NaN	NaN	NaN	NaN	NaN	NaN	NaN	NaN	NaN	NaN	NaN	NaN	NaN	NaN	NaN	NaN	NaN	NaN	NaN	NaN	NaN	NaN	NaN	NaN	NaN	NaN	-2.59366	0.0203613	1.29763e+07	1.57917e+07
Tgm1		Matrisome proteins	Matrisome-associated	ECM Regulators	x	3.18352	0.112819	3.31576e+06	1.39197e+06	134740	7.74136e+06	7.15081e+06	8.4244e+06	NaN	NaN	NaN	NaN	NaN	NaN	NaN	NaN	NaN	NaN	NaN	NaN	NaN	NaN	NaN	NaN	2.21527	0.276127	1.13044e+06	804804	2.53202e+06	1.31477e+07	6.75569e+06	2.59701e+06	2.26524	0.0837358	1.12006e+06	3.30575e+06	6.68595e+06	2.95458e+07	6.20965e+06	1.4991e+07	1.67753	0.292741	6.11612e+06	2.32244e+06
Tgm2		Matrisome proteins	Matrisome-associated	ECM Regulators	x	0.64276	0.495252	3.87731e+09	1.65704e+09	2.27524e+09	4.80859e+09	4.33291e+09	2.67032e+09	1.20415	0.400837	2.31915e+09	3.29113e+09	8.35991e+08	3.22164e+09	1.42269e+10	1.70274e+09	0.517051	0.667268	3.01413e+09	1.62168e+09	2.5461e+09	1.10552e+09	2.55172e+09	1.29285e+10	1.31971	0.396683	7.90855e+08	6.27175e+08	1.08844e+09	2.9971e+09	1.52011e+09	1.84301e+09	1.50786	0.101528	1.04103e+09	8.54308e+08	2.22635e+09	2.5693e+09	5.68904e+09	3.11565e+09	4.4637	0.00190958	8.83848e+08	4.72187e+08
Tgm3		Matrisome proteins	Matrisome-associated	ECM Regulators		0.548614	0.517205	1.46145e+07	1.45529e+07	1.92257e+07	2.35906e+07	3.16485e+07	1.71385e+07	0.429179	0.744728	1.02685e+07	1.68247e+07	2.60306e+07	2.10513e+07	4.56329e+07	1.1428e+07	-0.640824	0.6631	18112866	5.96828e+06	7.08014e+07	3.17933e+06	2.519e+07	2.52111e+07	-0.768626	0.797945	2.40757e+07	923410	1.86557e+07	4.36775e+06	2.86925e+06	6.69301e+06	-1.64583	0.128722	1.29713e+07	1.4349e+07	2.18087e+07	3.08585e+06	1.44602e+07	2.96863e+06	0.251755	0.765692	9.13749e+06	1.57024e+07
Timp3		Matrisome proteins	Matrisome-associated	ECM Regulators	x	1.36421	0.232158	1.17461e+07	3.13968e+06	1.24109e+07	1.36122e+07	2.28926e+07	2.5059e+07	1.76315	0.156611	1.76985e+07	4.90716e+07	1.141e+07	7.76563e+07	6.53256e+07	7.63962e+07	1.84291	0.128866	1.78515e+07	7.48282e+06	1.45047e+07	1.41135e+08	1.43599e+07	4.41343e+07	1.28446	0.738223	1.88956e+06	659129	5.58431e+07	3.2912e+07	4.25995e+06	7.17009e+06	-1.61684	0.323149	2.59963e+07	2.87857e+07	2.1932e+07	2.211e+06	6.21969e+07	4.13674e+06	1.74334	0.0943143	7.05524e+06	2.77517e+06
Tinagl1		Matrisome proteins	Core matrisome	ECM Glycoproteins		-0.418673	0.628648	1.19804e+09	1.18664e+09	1.22341e+09	1.15522e+09	1.05788e+09	5.95881e+08	0.359838	0.760196	9.38324e+08	9.49951e+08	5.40983e+08	8.14081e+08	1.25546e+09	9.97082e+08	-0.703993	0.366827	1.2056e+09	1.09958e+09	1.2993e+09	4.67726e+08	8.0656e+08	1.05619e+09	0.116281	0.945847	1.80387e+09	1.68622e+09	1.66904e+09	1.97749e+09	1.40053e+09	2.33449e+09	-0.147872	0.891726	9.64085e+08	8.65067e+08	1.69556e+09	4.53314e+08	1.18673e+09	1.93279e+09	0.407669	0.662282	3.81001e+08	5.71448e+08
Vcan		Matrisome proteins	Core matrisome	Proteoglycans	x	0.130018	0.91179	1.55979e+08	7.63522e+07	7.33753e+07	1.5995e+08	1.34626e+08	5.31795e+07	1.1019	0.405938	5.42773e+07	8.85873e+07	2.8958e+07	1.04863e+08	2.87663e+08	4.56425e+07	-1.42799	0.274563	7.73982e+07	2.51759e+07	6.83878e+07	4.13331e+06	4.27927e+07	3.86745e+07	-0.420697	0.892241	3.18254e+07	8.19356e+06	7.90957e+07	9.27573e+07	7.03414e+06	1.31799e+07	2.61141	0.226731	1.13463e+06	2.56885e+07	4.92859e+07	1.91588e+07	2.68188e+08	6.38047e+07	3.47621	0.0160914	1.9476e+07	6.51609e+06
Vtn		Matrisome proteins	Core matrisome	ECM Glycoproteins	x	-0.113872	0.927852	2.13847e+08	4.82336e+07	7.53849e+07	6.4814e+07	9.21211e+07	1.02772e+08	1.02332	0.333141	6.46987e+07	5.76675e+07	6.54858e+07	1.57966e+08	1.19256e+08	1.08913e+08	0.882769	0.258459	8.42917e+07	5.62846e+07	5.22426e+07	1.34955e+08	1.38849e+08	8.29253e+07	0.625869	0.712306	1.0309e+08	6.91861e+07	1.24182e+08	2.46199e+08	8.53294e+07	1.54927e+08	0.393701	0.631088	1.34875e+08	1.21963e+08	1.32134e+08	2.82753e+08	9.53744e+07	1.8276e+08	2.14033	0.0437355	7.26352e+07	3.66946e+07
Vwa5a		Matrisome proteins	Core matrisome	ECM Glycoproteins	x	0.492085	0.620008	3.55532e+08	1.2675e+08	1.283e+08	2.59942e+08	2.7747e+08	2.23026e+08	2.3262	0.0815006	9.37304e+07	1.55445e+08	8.40339e+07	3.37295e+08	9.42528e+08	4.85712e+08	1.88011	0.080409	1.17254e+08	6.87381e+07	1.484e+08	3.6402e+08	1.78503e+08	9.1811e+08	-0.67002	0.726731	1.59398e+08	1.68964e+08	2.71466e+08	2.87933e+08	5.30694e+07	1.18787e+08	0.684332	0.453356	9.72246e+07	1.28368e+08	2.24083e+08	1.70633e+08	4.64273e+08	1.46494e+08	1.01485	0.303103	7.01676e+07	2.04575e+07
Vwf		Matrisome proteins	Core matrisome	ECM Glycoproteins		0.0451685	0.966134	1.91265e+08	1.28101e+08	2.52586e+08	1.98412e+08	1.56576e+08	2.18824e+08	0.259111	0.862233	2.22357e+08	2.12381e+08	3.87402e+07	8.64743e+07	2.06102e+08	1.75938e+08	0.880722	0.455844	2.53353e+08	3.8766e+07	6.12428e+07	5.91445e+07	2.68478e+08	2.36472e+08	1.242	0.471659	7.03788e+07	3.98635e+07	1.28733e+08	2.32515e+08	9.02019e+07	2.27865e+08	0.823619	0.243904	7.85554e+07	9.18837e+07	1.2662e+08	1.5584e+08	1.56151e+08	2.08207e+08	0.897748	0.318893	1.38534e+08	4.91428e+07
[truncated: 12 more columns]

## Sheet: All-NFCAF FDM
ID	Checked	Protein FDR Confidence: Combined	Accession	Description	Exp. q-value: Combined	Sum PEP Score	Coverage [%]	# Peptides	# PSMs	# Unique Peptides	# AAs	MW [kDa]	calc. pI	Score Sequest HT: Sequest HT	# Peptides (by Search Engine): Sequest HT	Pfam IDs	Entrez Gene ID	Ensembl Gene ID	Gene Symbol	Matrisome proteins	Core/Associated	Group	Chromosome	# Razor Peptides	Abundances (Grouped): NF1_R1	Abundances (Grouped): NF1_R2	Abundances (Grouped): NF1_R3	Abundances (Grouped): CAF1_R1	Abundances (Grouped): CAF1_R2	Abundances (Grouped): CAF1_R3	NormAbundance: NF1_R1	NormAbundance: NF1_R2	NormAbundance: NF1_R3	NormAbundance: CAF1_R1	NormAbundance: CAF1_R2	NormAbundance: CAF1_R3	Abundance: NF_R1	Abundance: NF1_R2	Abundance: NF1_R3	Abundance: CAF1_R1	Abundance: CAF1_R2	Abundance: CAF1_R3		logFC	AveExpr	t	P.Value	adj.P.Val	B
3299	FALSE	High	Q60847	Collagen alpha-1(XII) chain OS=Mus musculus GN=Col12a1 PE=2 SV=3	0	1885.64	62	215	1929	215	3120	340	5.64	5161.39	215	Pf00041, Pf00092, Pf13519	12816		Col12a1	Matrisome proteins	Core matrisome	Collagens	9	0	2.4	2.6	2.6	38.4	86.7	34.1	1.23293e+08	1.30677e+08	1.34037e+08	1.96539e+09	4.44074e+09	1.74839e+09	1.23293e+08	1.15227e+08	7.11157e+07	1.13985e+09	2.30037e+09	7.26457e+08		4.26223	29.0768	11.2964	9.14289e-06	0.00133046	4.3085
3438	FALSE	High	P11276	Fibronectin OS=Mus musculus GN=Fn1 PE=1 SV=4	0	3080.93	76	204	3918	204	2477	272.4	5.59	11225.1	204	Pf00039, Pf00040, Pf00041	14268	ENSMUSG00000026193.15	Fn1	Matrisome proteins	Core matrisome	ECM Glycoproteins	1	0	6.4	11.8	11.8	41.1	61.3	40.9	8.80924e+08	1.62847e+09	1.62488e+09	5.65377e+09	8.43288e+09	5.62118e+09	8.80924e+08	1.43593e+09	8.62104e+08	3.27895e+09	4.36836e+09	2.3356e+09		2.28173	31.4452	6.85677	0.000234608	0.0120645	0.971572
2286	FALSE	High	Q05793	Basement membrane-specific heparan sulfate proteoglycan core protein OS=Mus musculus GN=Hspg2 PE=1 SV=1	0	2317.91	66	188	2613	188	3707	398	6.32	7237.38	188	Pf00008, Pf00047, Pf00052, Pf00053, Pf00054, Pf00057, Pf02210, Pf07679, Pf07686, Pf12785, Pf13385, Pf13895, Pf13927	15530		Hspg2	Matrisome proteins	Core matrisome	Proteoglycans	4	0	12.6	13.6	20.6	38.3	45.3	43.2	5.48723e+08	5.94108e+08	8.99796e+08	1.66851e+09	1.97447e+09	1.88241e+09	5.48723e+08	5.23866e+08	4.77401e+08	9.67666e+08	1.0228e+09	7.82139e+08		1.46733	30.0412	5.51601	0.000874759	0.0243777	-0.430054
2992	FALSE	High	Q61554	Fibrillin-1 OS=Mus musculus GN=Fbn1 PE=1 SV=2	0	1246.65	57	136	1092	132	2873	312.1	4.92	2760.3	136	Pf00683, Pf06247, Pf07645, Pf12662, Pf12947, Pf14670	14118	ENSMUSG00000027204.13	Fbn1	Matrisome proteins	Core matrisome	ECM Glycoproteins	2	4	25.6	38.3	50.3	267.4	296.8	212.2	1.13601e+08	1.70212e+08	2.23388e+08	1.18777e+09	1.31824e+09	9.42376e+08	1.13601e+08	1.50087e+08	1.18522e+08	6.88857e+08	6.82867e+08	3.91557e+08		2.80539	28.6817	8.99516	4.13984e-05	0.00379746	2.78544
4230	FALSE	High	P35441	Thrombospondin-1 OS=Mus musculus GN=Thbs1 PE=1 SV=1	0	510.134	55	75	445	74	1170	129.6	4.96	1135.13	75	Pf00090, Pf00093, Pf02210, Pf02412, Pf05735, Pf12947, Pf14828	21825		Thbs1	Matrisome proteins	Core matrisome	ECM Glycoproteins	2	1	9.4	13.8	15.4	81.2	113.9	83.1	3.57482e+07	5.2502e+07	5.8456e+07	3.08445e+08	4.32912e+08	3.1599e+08	3.57482e+07	4.62946e+07	3.10147e+07	1.78885e+08	2.24255e+08	1.31294e+08		2.86239	26.9439	10.0922	1.94e-05	0.00227047	3.5581
3661	FALSE	High	Q61001	Laminin subunit alpha-5 OS=Mus musculus GN=Lama5 PE=1 SV=4	0	408.288	23	58	265	58	3718	403.8	6.73	744.22	58	Pf00052, Pf00053, Pf00054, Pf00055, Pf00529, Pf00769, Pf01576, Pf02210, Pf03302, Pf04156, Pf06008, Pf06009, Pf06188, Pf12718, Pf12795, Pf13514, Pf13779	16776	ENSMUSG00000015647.9	Lama5	Matrisome proteins	Core matrisome	ECM Glycoproteins	2	0	28	26.1	4.1	5.6	64	3.1	4.7275e+07	4.40852e+07	6.9785e+06	9.50642e+06	1.08164e+08	5.16776e+06	4.7275e+07	3.88729e+07	3.70256e+06	5.51334e+06	5.60305e+07	2.1472e+06		-0.48421	24.2988	-0.392124	0.706569	0.80177	-6.92915
1534	FALSE	High	P02468	Laminin subunit gamma-1 OS=Mus musculus GN=Lamc1 PE=1 SV=2	0	395.434	43	55	264	55	1607	177.2	5.21	727.76	55	Pf00052, Pf00053, Pf00055, Pf01576, Pf05483, Pf05557, Pf06008, Pf06160, Pf08317, Pf13514	226519		Lamc1	Matrisome proteins	Core matrisome	ECM Glycoproteins	1	0	2.2	2.6	1.8	1.8	2	2.3	5.9355e+06	7.08037e+06	4.98059e+06	4.87248e+06	5.58535e+06	6.20792e+06	5.9355e+06	6.24325e+06	2.64253e+06	2.82584e+06	2.8933e+06	2.57939e+06		-0.103033	22.4499	-0.427842	0.681552	0.781482	-6.91295
1161	FALSE	High	Q99K41	EMILIN-1 OS=Mus musculus GN=Emilin1 PE=1 SV=1	0	421.526	58	53	357	53	1017	107.5	5.3	979.73	53	Pf00386, Pf07546	100952	ENSMUSG00000029163.9	Emilin1	Matrisome proteins	Core matrisome	ECM Glycoproteins	5	0	8.5	12.8	14.4	69.5	128.6	58.9	1.98774e+07	3.00601e+07	3.37272e+07	1.63161e+08	3.01808e+08	1.38113e+08	1.98774e+07	2.65061e+07	1.78945e+07	9.46265e+07	1.56341e+08	5.7386e+07		2.79956	26.0976	7.55524	0.000127488	0.00801289	1.61507
102	FALSE	High	Q04857	Collagen alpha-1(VI) chain OS=Mus musculus GN=Col6a1 PE=1 SV=1	0	463.562	56	49	340	49	1025	108.4	5.36	980.82	49	Pf00092, Pf01391, Pf13519, Pf13768	12833	ENSMUSG00000001119.7	Col6a1	Matrisome proteins	Core matrisome	Collagens	10	0	28.3	36.9	44.9	290.2	274.8	321.5	8.61493e+07	1.12581e+08	1.36722e+08	8.84569e+08	8.37479e+08	9.79903e+08	8.61493e+07	9.92706e+07	7.254e+07	5.13014e+08	4.33827e+08	4.0715e+08		3.03218	28.2272	12.0147	6.03834e-06	0.000988492	4.71404
2585	FALSE	High	Q03350	Thrombospondin-2 OS=Mus musculus GN=Thbs2 PE=1 SV=2	0	403.924	41	50	275	49	1172	129.8	4.82	757.73	50	Pf00090, Pf00093, Pf02412, Pf05735, Pf12947	21826	ENSMUSG00000023885.8	Thbs2	Matrisome proteins	Core matrisome	ECM Glycoproteins	17	0	32.7	42.4	47.6	362.4	296.2	334.6	3.85082e+07	4.98749e+07	5.60348e+07	4.26449e+08	3.48645e+08	3.93812e+08	3.85082e+07	4.39781e+07	2.97302e+07	2.47323e+08	1.80604e+08	1.63629e+08		3.02921	27.018	12.5164	4.5799e-06	0.000957593	4.98064
1057	FALSE	High	Q8K482	EMILIN-2 OS=Mus musculus GN=Emilin2 PE=1 SV=1	0	357.464	41	43	338	43	1074	117.2	5.62	944.17	43	Pf00386, Pf01391, Pf06548, Pf07546	246707	ENSMUSG00000024053.10	Emilin2	Matrisome proteins	Core matrisome	ECM Glycoproteins	17	0	100	104.3	129	165.3	112.8	155.4	1.69008e+09	1.76286e+09	2.18145e+09	2.79408e+09	1.90624e+09	2.62711e+09	1.69008e+09	1.55444e+09	1.15741e+09	1.62045e+09	9.87462e+08	1.09156e+09		0.368761	30.9818	1.45789	0.187998	0.326145	-5.96429
3030	FALSE	High	P21981	Protein-glutamine gamma-glutamyltransferase 2 OS=Mus musculus GN=Tgm2 PE=1 SV=4	0	411.565	71	43	336	43	686	77	5.1	946.62	43	Pf00868, Pf00927, Pf01841	21817	ENSMUSG00000037820.15	Tgm2	Matrisome proteins	Matrisome-associated	ECM Regulators	2	0	0.9	0.9	1.4	1.1	0.5	0.9	1.30883e+07	1.20826e+07	1.98942e+07	1.54969e+07	6.73787e+06	1.26002e+07	1.30883e+07	1.06541e+07	1.05552e+07	8.98759e+06	3.49032e+06	5.2354e+06		-0.419252	23.5951	-1.11097	0.303084	0.448516	-6.37148
1491	FALSE	High	P10493	Nidogen-1 OS=Mus musculus GN=Nid1 PE=1 SV=2	0	290.475	41	39	249	38	1245	136.5	5.44	694.03	39	Pf00008, Pf00058, Pf00086, Pf06119, Pf06247, Pf07474, Pf07645, Pf12662, Pf12947, Pf14670	18073	ENSMUSG00000005397.7	Nid1	Matrisome proteins	Core matrisome	ECM Glycoproteins	13	1	22.9	30.1	46.9	46.7	65.1	75.7	4.25399e+07	5.59594e+07	8.71101e+07	8.67541e+07	1.2096e+08	1.40542e+08	4.25399e+07	4.93432e+07	4.62177e+07	5.03139e+07	6.26593e+07	5.8395e+07		0.943428	26.2906	2.77501	0.0273431	0.108541	-4.07921
3073	FALSE	High	P14824	Annexin A6 OS=Mus musculus GN=Anxa6 PE=1 SV=3	0	230.607	68	38	241	38	673	75.8	5.5	589.52	38	Pf00191	11749	ENSMUSG00000018340.13	Anxa6	Matrisome proteins	Matrisome-associated	ECM-affiliated Proteins	11	0	25.7	50	27.1	39.6	63.9	46.8	4.10844e+07	7.99367e+07	4.32412e+07	6.32971e+07	1.02141e+08	7.47555e+07	4.10844e+07	7.04857e+07	2.29423e+07	3.67098e+07	5.29104e+07	3.10609e+07		0.588984	25.9313	1.71939	0.128996	0.258755	-5.6192
3848	FALSE	High	Q9R118	Serine protease HTRA1 OS=Mus musculus GN=Htra1 PE=1 SV=2	0	318.838	73	36	310	36	480	51.2	7.65	826.7	36	Pf00050, Pf00089, Pf00219, Pf00595, Pf07648, Pf10459, Pf13180, Pf13365	56213	ENSMUSG00000006205.13	Htra1	Matrisome proteins	Matrisome-associated	ECM Regulators	7	0	15.4	20.6	41.9	92	58.4	73.2	6.13233e+07	8.20216e+07	1.66798e+08	3.66094e+08	2.32354e+08	2.91193e+08	6.13233e+07	7.2324e+07	8.84974e+07	2.1232e+08	1.20363e+08	1.20991e+08		1.62794	27.305	4.00997	0.00506667	0.0532393	-2.30738
1908	FALSE	High	P19324	Serpin H1 OS=Mus musculus GN=Serpinh1 PE=1 SV=3	0	482.885	75	35	569	35	417	46.5	8.82	1616.68	35	Pf00079	12406	ENSMUSG00000070436.12	Serpinh1	Matrisome proteins	Matrisome-associated	ECM Regulators	7	0	162.6	146.1	147.1	141.8	128.7	125.1	2.08643e+09	1.87467e+09	1.88808e+09	1.81966e+09	1.6511e+09	1.60579e+09	2.08643e+09	1.65302e+09	1.00175e+09	1.05533e+09	8.55293e+08	6.67204e+08		-0.204739	30.7565	-0.986273	0.356681	0.499207	-6.49941
1825	FALSE	High	O88322	Nidogen-2 OS=Mus musculus GN=Nid2 PE=1 SV=2	0	280.793	29	35	228	34	1403	153.8	5.38	615.01	35	Pf00058, Pf00086, Pf06119, Pf06247, Pf07474, Pf07645, Pf08450, Pf12662, Pf12947, Pf14670	18074	ENSMUSG00000021806.3	Nid2	Matrisome proteins	Core matrisome	ECM Glycoproteins	14	0	3.1	2.8	5.1	2.2	3.5	2.4	1.33266e+07	1.19919e+07	2.18286e+07	9.52296e+06	1.4771e+07	1.03601e+07	1.33266e+07	1.0574e+07	1.15815e+07	5.52293e+06	7.65162e+06	4.3046e+06		-0.419765	23.6445	-1.31635	0.2293	0.374758	-6.13854
2034	FALSE	High	P07356	Annexin A2 OS=Mus musculus GN=Anxa2 PE=1 SV=2	0	313.977	77	34	357	34	339	38.7	7.69	1034.17	34	Pf00191	12306	ENSMUSG00000032231.14	Anxa2	Matrisome proteins	Matrisome-associated	ECM-affiliated Proteins	9	0	55.7	70.3	28.4	65.6	135.6	46.3	3.368e+08	4.251e+08	1.71856e+08	3.96825e+08	8.19831e+08	2.80241e+08	3.368e+08	3.7484e+08	9.1181e+07	2.30142e+08	4.24685e+08	1.1644e+08		0.629867	28.4307	1.27133	0.244008	0.388627	-6.19175
4125	FALSE	High	P10107	Annexin A1 OS=Mus musculus GN=Anxa1 PE=1 SV=2	0	288.474	82	34	329	34	346	38.7	7.37	917.28	34	Pf00191	16952	ENSMUSG00000024659.14	Anxa1	Matrisome proteins	Matrisome-associated	ECM-affiliated Proteins	19	0	28.3	24.3	19.9	34.5	48.3	37.7	1.6386e+08	1.40923e+08	1.15312e+08	1.99841e+08	2.80254e+08	2.18735e+08	1.6386e+08	1.24261e+08	6.11807e+07	1.159e+08	1.45176e+08	9.08844e+07		0.733953	27.4134	2.89396	0.023045	0.100549	-3.90243
739	FALSE	High	Q02788	Collagen alpha-2(VI) chain OS=Mus musculus GN=Col6a2 PE=1 SV=3	0	275.129	33	33	182	33	1034	110.3	6.42	487.56	33	Pf00092, Pf01391, Pf13519	12834	ENSMUSG00000020241.13	Col6a2	Matrisome proteins	Core matrisome	Collagens	10	0	25.4	34.3	43.3	302	350.6	342.4	5.9476e+07	8.01798e+07	1.01228e+08	7.0576e+08	8.19415e+08	8.00215e+08	5.9476e+07	7.07e+07	5.3708e+07	4.09312e+08	4.24469e+08	3.32489e+08		3.30162	27.876	12.4312	4.79643e-06	0.000957593	4.9363
61	FALSE	High	P97927	Laminin subunit alpha-4 OS=Mus musculus GN=Lama4 PE=1 SV=2	0	211.312	24	32	146	32	1816	201.7	6.21	370.93	32	Pf00053, Pf00054, Pf02210, Pf03302, Pf04849, Pf05149, Pf05483, Pf06008, Pf06009, Pf06160, Pf10174, Pf12128, Pf13385, Pf13514	16775	ENSMUSG00000019846.11	Lama4	Matrisome proteins	Core matrisome	ECM Glycoproteins	10	0	13.4	15	19.1	26.9	13.9	31.6	1.15915e+07	1.30303e+07	1.65435e+07	2.33598e+07	1.20833e+07	2.73977e+07	1.15915e+07	1.14897e+07	8.7774e+06	1.35477e+07	6.25933e+06	1.13837e+07		0.543297	23.9655	1.52331	0.171269	0.306909	-5.88053
75	FALSE	High	Q99JR5	Tubulointerstitial nephritis antigen-like OS=Mus musculus GN=Tinagl1 PE=1 SV=1	0	371.368	77	31	445	31	466	52.6	6.77	1321.74	31	Pf00112, Pf01033	94242	ENSMUSG00000028776.14	Tinagl1	Matrisome proteins	Core matrisome	ECM Glycoproteins	4	0	2.5	2	3.7	3.5	2.9	4.1	2.68169e+07	2.18304e+07	4.04629e+07	3.7848e+07	3.18334e+07	4.46176e+07	2.68169e+07	1.92493e+07	2.14682e+07	2.19503e+07	1.64902e+07	1.85386e+07		0.394096	24.9726	1.31261	0.230491	0.375738	-6.143
494	FALSE	High	Q01149	Collagen alpha-2(I) chain OS=Mus musculus GN=Col1a2 PE=1 SV=2	0	159.511	26	29	166	29	1372	129.5	9.19	400.46	29	Pf01391, Pf01410	12843	ENSMUSG00000029661.16	Col1a2	Matrisome proteins	Core matrisome	Collagens	6	0	22.4	21.4	35.4	92.3	55.2	92	1.02553e+08	9.78422e+07	1.61692e+08	4.21884e+08	2.52159e+08	4.20452e+08	1.02553e+08	8.62741e+07	8.57885e+07	2.44675e+08	1.30622e+08	1.74698e+08		1.59499	27.6056	4.92419	0.00167863	0.0329954	-1.12739
4475	FALSE	High	P98063	Bone morphogenetic protein 1 OS=Mus musculus GN=Bmp1 PE=1 SV=2	0	178.033	37	31	163	29	991	111.6	6.95	348.74	31	Pf00431, Pf01400, Pf07645, Pf12662, Pf12947, Pf14670	12153	ENSMUSG00000022098.9	Bmp1	Matrisome proteins	Matrisome-associated	ECM Regulators	14	2	8.9	8.9	11.1	69	50.8	62.9	7.26712e+06	7.22216e+06	9.01215e+06	5.62808e+07	4.14425e+07	5.13e+07	7.26712e+06	6.36828e+06	4.78154e+06	3.26406e+07	2.14679e+07	2.13151e+07		2.66094	24.2239	11.2484	9.40807e-06	0.00133046	4.28032
1687	FALSE	High	Q8CG19	Latent-transforming growth factor beta-binding protein 1 OS=Mus musculus GN=Ltbp1 PE=1 SV=2	0	185.44	23	28	135	28	1712	186.6	6.02	352.36	28	Pf00683, Pf06247, Pf07645, Pf12662	268977	ENSMUSG00000001870.15	Ltbp1	Matrisome proteins	Core matrisome	ECM Glycoproteins	17	0	3.9	5.3	5.4	43.6	40.6	38.1	3.05931e+06	4.23214e+06	4.28533e+06	3.45606e+07	3.21728e+07	3.0214e+07	3.05931e+06	3.73177e+06	2.27365e+06	2.00437e+07	1.6666e+07	1.25539e+07		3.08066	23.4032	12.9997	3.54254e-06	0.000957593	5.22551
2228	FALSE	High	P11087	Collagen alpha-1(I) chain OS=Mus musculus GN=Col1a1 PE=1 SV=4	0	216.428	25	28	249	28	1453	137.9	5.85	735.29	28	Pf00093, Pf01391, Pf01410	12842	ENSMUSG00000001506.10	Col1a1	Matrisome proteins	Core matrisome	Collagens	11	0	11.6	11.8	12.9	53.4	47.2	60.2	9.06526e+07	9.20554e+07	1.00675e+08	4.15158e+08	3.67461e+08	4.68185e+08	9.06526e+07	8.11715e+07	5.34145e+07	2.40774e+08	1.9035e+08	1.94531e+08		2.13655	27.5599	9.85189	2.27576e-05	0.00252943	3.39665
3722	FALSE	High	Q9R0B9	Procollagen-lysine,2-oxoglutarate 5-dioxygenase 2 OS=Mus musculus GN=Plod2 PE=1 SV=2	0	202.458	44	28	205	28	737	84.4	6.89	548.07	28	Pf03171	26432	ENSMUSG00000032374.14	Plod2	Matrisome proteins	Matrisome-associated	ECM Regulators	9	0	160.1	175.1	161.7	201.5	144.3	212.1	1.43715e+08	1.57182e+08	1.45096e+08	1.80852e+08	1.29483e+08	1.90363e+08	1.43715e+08	1.38598e+08	7.6983e+07	1.04887e+08	6.7074e+07	7.90956e+07		0.147888	27.2203	0.612991	0.55916	0.684852	-6.80797
1228	FALSE	High	Q640N1	Adipocyte enhancer-binding protein 1 OS=Mus musculus GN=Aebp1 PE=1 SV=1	0	171.862	29	27	171	27	1128	128.3	5.08	433.53	27	Pf00246, Pf00754, Pf08400, Pf13620, Pf13715	11568	ENSMUSG00000020473.13	Aebp1	Matrisome proteins	Core matrisome	ECM Glycoproteins	11	0	23.7	30.5	33.9	57.4	41.1	34.4	2.28823e+07	2.94331e+07	3.26934e+07	5.54248e+07	3.96395e+07	3.32035e+07	2.28823e+07	2.59532e+07	1.7346e+07	3.21441e+07	2.05339e+07	1.37961e+07		0.576046	25.0284	2.03745	0.080795	0.194068	-5.17068
1876	FALSE	High	P22777	Plasminogen activator inhibitor 1 OS=Mus musculus GN=Serpine1 PE=1 SV=1	0	246.78	70	26	265	26	402	45.1	6.64	675.46	26	Pf00079	18787		Serpine1	Matrisome proteins	Matrisome-associated	ECM Regulators	5	0	3	5.3	6.4	25.3	21.4	29.1	1.91217e+07	3.3545e+07	4.08572e+07	1.60508e+08	1.35577e+08	1.84864e+08	1.91217e+07	2.95789e+07	2.16774e+07	9.30882e+07	7.02308e+07	7.68109e+07		2.4207	26.0345	7.27621	0.000161757	0.00885487	1.3645
38	FALSE	High	Q9R0E2	Procollagen-lysine,2-oxoglutarate 5-dioxygenase 1 OS=Mus musculus GN=Plod1 PE=1 SV=1	0	144.326	44	25	105	25	728	83.5	6.54	268.22	25	Pf03171	18822	ENSMUSG00000019055.15	Plod1	Matrisome proteins	Matrisome-associated	ECM Regulators	4	0	103.9	139.5	150.7	134.5	110.8	176.8	6.32182e+07	8.49309e+07	9.17076e+07	8.18559e+07	6.74398e+07	1.07613e+08	6.32182e+07	7.48894e+07	4.86569e+07	4.74731e+07	3.49348e+07	4.47133e+07		0.0902679	26.2799	0.325458	0.754295	0.836627	-6.95575
2032	FALSE	High	Q61292	Laminin subunit beta-2 OS=Mus musculus GN=Lamb2 PE=1 SV=2	0	104.525	15	24	64	24	1799	196.5	6.67	172.96	24	Pf00053, Pf00055, Pf00769, Pf01442, Pf04012, Pf06008, Pf07111, Pf11740, Pf12128, Pf13514, Pf14662, Pf15558	16779	ENSMUSG00000052911.9	Lamb2	Matrisome proteins	Core matrisome	ECM Glycoproteins	9	0	28.3	14.9	32.8	50.9	23.4	34.6	9.05768e+06	4.75659e+06	1.04941e+07	1.62819e+07	7.48692e+06	1.1065e+07	9.05768e+06	4.19421e+06	5.56781e+06	9.44282e+06	3.87834e+06	4.59748e+06		0.525639	23.1346	1.27748	0.241952	0.386622	-6.18455
3219	FALSE	High	B2RXS4	Plexin-B2 OS=Mus musculus GN=Plxnb2 PE=1 SV=1	0	148.142	19	24	93	24	1842	206.1	5.87	259.14	24	Pf01403, Pf01437, Pf01833, Pf08337	140570	ENSMUSG00000036606.16	Plxnb2	Matrisome proteins	Matrisome-associated	ECM-affiliated Proteins	15	0	115.9	127	98.5	141.9	101.8	111.4	1.78896e+07	1.9615e+07	1.52019e+07	2.19107e+07	1.57111e+07	1.71985e+07	1.78896e+07	1.72959e+07	8.06562e+06	1.27073e+07	8.1386e+06	7.14596e+06		0.0501245	24.0837	0.207755	0.841304	0.903225	-6.99093
2991	FALSE	High	Q9R0E1	Procollagen-lysine,2-oxoglutarate 5-dioxygenase 3 OS=Mus musculus GN=Plod3 PE=1 SV=1	0	204.583	39	23	210	23	741	84.9	6.23	550.17	23	Pf03171	26433	ENSMUSG00000004846.10	Plod3	Matrisome proteins	Matrisome-associated	ECM Regulators	5	0	89.9	113.7	119	87.3	60.3	94.5	8.54742e+07	1.08099e+08	1.1307e+08	8.29972e+07	5.72839e+07	8.97939e+07	8.54742e+07	9.53187e+07	5.99914e+07	4.8135e+07	2.96739e+07	3.73093e+07		-0.430373	26.3813	-1.60836	0.151557	0.286725	-5.76894
3168	FALSE	High	Q9JK53	Prolargin OS=Mus musculus GN=Prelp PE=1 SV=2	0	282.437	49	23	280	23	378	43.3	9.54	686.78	23	Pf01462, Pf12799, Pf13855	116847	ENSMUSG00000041577.5	Prelp	Matrisome proteins	Core matrisome	Proteoglycans	1	0	0.5	1.1	1.5	0.7	0.8	0.4	6.43755e+06	1.38532e+07	1.95642e+07	9.7939e+06	1.08359e+07	4.79002e+06	6.43755e+06	1.22153e+07	1.03801e+07	5.68007e+06	5.61318e+06	1.99025e+06		-0.593043	23.2246	-1.19648	0.27025	0.41632	-6.27763
3496	FALSE	High	P18406	Protein CYR61 OS=Mus musculus GN=Cyr61 PE=1 SV=1	0	111.793	68	23	94	23	379	41.7	8.12	196.75	23	Pf00007, Pf00090, Pf00093, Pf00219	16007	ENSMUSG00000028195.4	Cyr61	Matrisome proteins	Core matrisome	ECM Glycoproteins	3	0	143.7	106.4	71.5	290.2	297.3	144.7	1.33399e+08	9.87929e+07	6.63772e+07	2.69513e+08	2.76044e+08	1.34324e+08	1.33399e+08	8.71124e+07	3.52175e+07	1.56306e+08	1.42995e+08	55811716		1.17133	27.0968	2.98181	0.0203311	0.0937552	-3.77235
3591	FALSE	High	P58022	Lysyl oxidase homolog 2 OS=Mus musculus GN=Loxl2 PE=1 SV=2	0	194.483	39	23	113	23	776	86.9	6.57	320.15	23	Pf00530, Pf01186	94352	ENSMUSG00000034205.16	Loxl2	Matrisome proteins	Matrisome-associated	ECM Regulators	14	0	1.9	4.1	2.2	260.8	337.1	214.3	687957	1.51974e+06	804038	9.58041e+07	1.23798e+08	7.86911e+07	687957	1.34006e+06	426595	5.55625e+07	6.41294e+07	3.26961e+07		6.69415	23.1952	18.5772	3.0622e-07	0.000382047	7.39445
3671	FALSE	High	P48036	Annexin A5 OS=Mus musculus GN=Anxa5 PE=1 SV=1	0	94.899	67	22	86	22	319	35.7	4.96	201.74	22	Pf00191	11747	ENSMUSG00000027712.13	Anxa5	Matrisome proteins	Matrisome-associated	ECM-affiliated Proteins	3	0	25.1	49.6	35.1	13.2	36.2	18	1.9209e+07	3.79958e+07	2.68936e+07	1.01087e+07	2.7714e+07	1.37911e+07	1.9209e+07	3.35035e+07	1.42688e+07	5.86262e+06	1.43563e+07	5.73018e+06		-0.781647	24.2943	-1.78837	0.116622	0.242931	-5.52414
23	FALSE	High	P28654	Decorin OS=Mus musculus GN=Dcn PE=1 SV=1	0	192.252	60	21	238	21	354	39.8	8.68	669.04	21	Pf01462, Pf12799, Pf13306, Pf13855	13179	ENSMUSG00000019929.16	Dcn	Matrisome proteins	Core matrisome	Proteoglycans	10	0	151.3	131.2	264	115.4	83	174.6	2.86738e+08	2.48701e+08	5.00459e+08	2.18689e+08	1.57228e+08	3.30881e+08	2.86738e+08	2.19297e+08	2.65527e+08	1.26831e+08	8.14465e+07	1.37481e+08		-0.549783	28.0197	-1.42605	0.196662	0.33575	-6.00435
2778	FALSE	High	P21956	Lactadherin OS=Mus musculus GN=Mfge8 PE=1 SV=3	0	174.171	43	21	195	21	463	51.2	6.52	507.2	21	Pf00008, Pf00754	17304	ENSMUSG00000030605.15	Mfge8	Matrisome proteins	Core matrisome	ECM Glycoproteins	7	0	12.1	13.4	24.1	41.5	24.3	34.8	3.01104e+07	3.32862e+07	5.98483e+07	1.03063e+08	6.05027e+07	8.64996e+07	3.01104e+07	2.93507e+07	3.17535e+07	5.97726e+07	3.13413e+07	3.59406e+07		1.05622	25.7504	3.00764	0.019599	0.0917501	-3.73419
1365	FALSE	High	Q61508	Extracellular matrix protein 1 OS=Mus musculus GN=Ecm1 PE=1 SV=2	0	98.818	48	20	98	20	559	62.8	6.8	265.02	20	Pf05782	13601	ENSMUSG00000028108.15	Ecm1	Matrisome proteins	Core matrisome	ECM Glycoproteins	3	0	19.4	22.5	22.7	56.6	48.8	41.6	2.82577e+07	3.27563e+07	3.31296e+07	8.25314e+07	7.11378e+07	6.0636e+07	2.82577e+07	2.88834e+07	1.75775e+07	4.78648e+07	3.68505e+07	2.51942e+07		1.17906	25.4892	5.14784	0.00130484	0.0293755	-0.857828
32	FALSE	High	A2ASQ1-2	Isoform 2 of Agrin OS=Mus musculus GN=Agrn	0	90.392	14	19	34	19	1928	204.9	6.32	88.43	19	Pf00008, Pf00050, Pf00053, Pf00054, Pf01390, Pf02210, Pf03137, Pf07648	11603		Agrn	Matrisome proteins	Core matrisome	ECM Glycoproteins	4	0	6	16.2	11.8	8.1	25.3	5.3	959481	2.56583e+06	1.87936e+06	1.2874e+06	4.02059e+06	833614	959481	2.26247e+06	997126	746637	2.08273e+06	346367		-0.0335611	20.6515	-0.0530684	0.959152	0.976378	-7.01372
437	FALSE	High	Q3UTY6	Thrombospondin type-1 domain-containing protein 4 OS=Mus musculus GN=Thsd4 PE=1 SV=2	0	100.697	26	19	49	19	1018	113.2	7.83	126.32	19	Pf00090, Pf05986, Pf08686	207596	ENSMUSG00000032289.15	Thsd4	Matrisome proteins	Core matrisome	ECM Glycoproteins	9	0	7.8	15.1	18.9	346	440.2	282.1	544156	1.04937e+06	1.31076e+06	2.39943e+07	3.05242e+07	1.95607e+07	544156	925305	695445	1.39157e+07	1.5812e+07	8.12747e+06		4.74145	22.163	12.586	4.4111e-06	0.000957593	5.01661
1918	FALSE	High	Q60854	Serpin B6 OS=Mus musculus GN=Serpinb6 PE=1 SV=1	0	122.335	68	19	112	19	378	42.6	5.74	306.07	19	Pf00079	20719	ENSMUSG00000060147.15	Serpinb6a	Matrisome proteins	Matrisome-associated	ECM Regulators	13	0	29.6	33.4	26.7	51.6	46.9	52.3	1.60007e+07	1.80507e+07	1.44394e+07	2.79241e+07	2.53774e+07	2.82777e+07	1.60007e+07	1.59165e+07	7.66108e+06	1.61949e+07	1.31459e+07	1.17494e+07		0.754839	24.3177	3.5086	0.00979049	0.067676	-3.00606
1143	FALSE	High	Q07235	Glia-derived nexin OS=Mus musculus GN=Serpine2 PE=1 SV=2	0	94.493	57	18	61	18	397	44.2	9.85	156.03	18	Pf00079	20720	ENSMUSG00000026249.10	Serpine2	Matrisome proteins	Matrisome-associated	ECM Regulators	1	0	4.8	6	3	2.2	3.8	6.8	2.0116e+06	2.53351e+06	1.26689e+06	938337	1.59868e+06	2.84359e+06	2.0116e+06	2.23397e+06	672170	544198	828142	1.18151e+06		-0.199332	20.7288	-0.434653	0.676829	0.777906	-6.9097
1847	FALSE	High	P12388	Plasminogen activator inhibitor 2, macrophage OS=Mus musculus GN=Serpinb2 PE=1 SV=1	0	133.626	56	17	92	17	415	46.3	5.14	267.52	17	Pf00079	18788	ENSMUSG00000062345.10	Serpinb2	Matrisome proteins	Matrisome-associated	ECM Regulators	1	0	4.1	3.3	11	10.1	9.2	23.8	5.32282e+06	4.23597e+06	1.42656e+07	1.30859e+07	1.19678e+07	3.08784e+07	5.32282e+06	3.73515e+06	7.56883e+06	7.58932e+06	6.1995e+06	1.283e+07		1.3034	23.3597	2.3329	0.0521931	0.153499	-4.73755
2045	FALSE	High	Q8R2Z5	von Willebrand factor A domain-containing protein 1 OS=Mus musculus GN=Vwa1 PE=1 SV=1	0	144.176	64	17	99	17	415	44.7	6.54	281.07	17	Pf00041, Pf00092, Pf13519	246228	ENSMUSG00000042116.3	Vwa1	Matrisome proteins	Core matrisome	ECM Glycoproteins	4	0	17.2	9.9	28.8	210.7	238.6	223.8	5.68191e+06	3.27657e+06	9.50563e+06	6.9574e+07	7.87953e+07	7.39108e+07	5.68191e+06	2.88917e+06	5.04336e+06	4.03501e+07	4.08172e+07	3.07099e+07		3.7203	24.2808	9.49968	2.89386e-05	0.00288876	3.15231
3967	FALSE	High	P28653	Biglycan OS=Mus musculus GN=Bgn PE=1 SV=1	0	212.495	51	17	256	17	369	41.6	7.27	679.58	17	Pf01462, Pf12799, Pf13855, Pf14580	12111	ENSMUSG00000031375.17	Bgn	Matrisome proteins	Core matrisome	Proteoglycans	X	0	46.8	43.7	80.8	53.3	54.9	51.5	2.20637e+08	2.06399e+08	3.81117e+08	2.51582e+08	2.5886e+08	2.43003e+08	2.20637e+08	1.81996e+08	2.02208e+08	1.45907e+08	1.34094e+08	1.00968e+08		-0.0443889	27.9257	-0.152236	0.883273	0.92686	-7.0022
4436	FALSE	High	Q9JM58	Cytokine receptor-like factor 1 OS=Mus musculus GN=Crlf1 PE=1 SV=1	0	91.657	42	17	86	17	425	46.6	8.94	201.31	17	Pf00041, Pf09067, Pf09240	12931	ENSMUSG00000007888.15	Crlf1	Matrisome proteins	Matrisome-associated	Secreted Factors	8	0	1	0.9	1.2	13.2	8.9	10.1	1.20406e+06	1.02496e+06	1.35956e+06	1.53761e+07	1.03084e+07	1.17337e+07	1.20406e+06	903777	721336	8.91752e+06	5.33989e+06	4.87535e+06		3.37144	21.8662	13.2944	3.04206e-06	0.000938614	5.36939
4510	FALSE	High	Q60675	Laminin subunit alpha-2 OS=Mus musculus GN=Lama2 PE=1 SV=2	0	74.159	8	17	38	17	3118	343.6	6.09	93.28	17	Pf00038, Pf00052, Pf00053, Pf00054, Pf00055, Pf00261, Pf00435, Pf00769, Pf00804, Pf01442, Pf01496, Pf01576, Pf02210, Pf02463, Pf02996, Pf03302, Pf03343, Pf03938, Pf03999, Pf04582, Pf04615, Pf04778, Pf05130, Pf05384, Pf05483, Pf05557, Pf05622, Pf05667, Pf05701, Pf06008, Pf06009, Pf06160, Pf06810, Pf07926, Pf08317, Pf08429, Pf09486, Pf09728, Pf09730, Pf09731, Pf09755, Pf10174, Pf10473, Pf12128, Pf1…	16773	ENSMUSG00000019899.16	Lama2	Matrisome proteins	Core matrisome	ECM Glycoproteins	10	0	20.3	45.1	19.9	45.3	67.8	27	1.82964e+06	4.07129e+06	1.79362e+06	4.09659e+06	6.12482e+06	2.44175e+06	1.82964e+06	3.58994e+06	951635	2.37586e+06	3.17275e+06	1.01455e+06		0.732361	21.5444	1.59814	0.153809	0.289147	-5.78249
4285	FALSE	High	O88207	Collagen alpha-1(V) chain OS=Mus musculus GN=Col5a1 PE=1 SV=2	0	123.34	13	16	77	16	1838	183.6	4.98	241.6	16	Pf01410, Pf02210, Pf13385	12831	ENSMUSG00000026837.15	Col5a1	Matrisome proteins	Core matrisome	Collagens	2	0	48.6	43.8	8.8	108.3	96.5	43.5	1.41251e+07	1.27418e+07	2.5658e+06	3.15143e+07	2.80767e+07	1.26547e+07	1.41251e+07	1.12353e+07	1.36133e+06	1.8277e+07	1.45442e+07	5.25802e+06		1.53325	23.6486	2.1728	0.0661304	0.172122	-4.97359
4439	FALSE	High	P82198	Transforming growth factor-beta-induced protein ig-h3 OS=Mus musculus GN=Tgfbi PE=1 SV=1	0	99.87	33	16	69	16	683	74.6	7.06	153	16	Pf02469, Pf07546	21810	ENSMUSG00000035493.9	Tgfbi	Matrisome proteins	Core matrisome	ECM Glycoproteins	13	0	19.4	25.9	27	157	182.7	196.5	7.20388e+06	9.62848e+06	1.00238e+07	5.82882e+07	6.78417e+07	7.2957e+07	7.20388e+06	8.49009e+06	5.31829e+06	3.38048e+07	3.5143e+07	3.03136e+07		2.89892	24.5282	12.041	5.94985e-06	0.000988492	4.72835
548	FALSE	High	Q8K4Z0-2	Isoform 2 of Leucine-rich repeat LGI family member 2 OS=Mus musculus GN=Lgi2	0	59.878	27	15	34	15	542	62	6.54	77.3	15	Pf03736, Pf12799, Pf13855	246316	ENSMUSG00000039252.11	Lgi2	Matrisome proteins	Core matrisome	ECM Glycoproteins	5	0	8	9.8	7.9	44.2	15.9	12.6	1.95194e+06	2.38108e+06	1.93018e+06	1.07518e+07	3.86791e+06	3.05363e+06	1.95194e+06	2.09956e+06	1.02409e+06	6.23563e+06	2.00363e+06	1.26878e+06		1.27444	21.6239	2.70513	0.0302537	0.115632	-4.18332
2456	FALSE	High	Q80T21	ADAMTS-like protein 4 OS=Mus musculus GN=Adamtsl4 PE=2 SV=1	0	85.014	22	15	57	15	1036	113.2	8.15	153.44	15	Pf00090, Pf05986, Pf08686	229595	ENSMUSG00000015850.11	Adamtsl4	Matrisome proteins	Matrisome-associated	ECM Regulators	3	0	26.8	41.2	45.1	143.8	135.7	102.6	1.83494e+06	2.8249e+06	3.089e+06	9.85264e+06	9.29517e+06	7.02583e+06	1.83494e+06	2.49091e+06	1.63892e+06	5.71413e+06	4.81504e+06	2.91923e+06		1.7762	22.1534	6.14859	0.000458132	0.0169011	0.26046
2986	FALSE	High	P11214	Tissue-type plasminogen activator OS=Mus musculus GN=Plat PE=1 SV=3	0	95.652	37	15	69	15	559	63.1	8.15	201.73	15	Pf00039, Pf00051, Pf00089, Pf09342	18791	ENSMUSG00000031538.6	Plat	Matrisome proteins	Matrisome-associated	ECM Regulators	8	0	73.8	105.4	119.5	248.1	226.9	221.1	1.17643e+07	1.68109e+07	1.90504e+07	3.95697e+07	3.61788e+07	3.52529e+07	1.17643e+07	1.48233e+07	1.01075e+07	2.29488e+07	1.87412e+07	1.46476e+07		1.24788	24.5153	4.85374	0.0018199	0.0343153	-1.21386
3095	FALSE	High	O08999	Latent-transforming growth factor beta-binding protein 2 OS=Mus musculus GN=Ltbp2 PE=1 SV=2	0	107.754	10	15	61	15	1813	195.7	5.29	162.25	15	Pf00683, Pf06247, Pf07645, Pf12662	16997		Ltbp2	Matrisome proteins	Core matrisome	ECM Glycoproteins	12	0	34.3	27.3	28.1	75.8	53.1	48.6	3.2585e+07	2.59352e+07	2.67387e+07	7.21219e+07	5.04628e+07	4.61994e+07	3.2585e+07	2.28689e+07	1.41867e+07	4.18278e+07	2.61405e+07	1.91958e+07		0.96516	25.2354	3.70219	0.00755826	0.0618138	-2.73228
784	FALSE	High	Q9R001	A disintegrin and metalloproteinase with thrombospondin motifs 5 OS=Mus musculus GN=Adamts5 PE=2 SV=2	0	67.455	19	14	53	14	930	101.8	8.72	126.6	14	Pf00090, Pf00413, Pf01421, Pf01562, Pf05986, Pf13574, Pf13582, Pf13583, Pf13688	23794	ENSMUSG00000022894.5	Adamts5	Matrisome proteins	Matrisome-associated	ECM Regulators	16	0	7.4	9.3	18.3	18	11.8	22.2	1.38389e+06	1.73996e+06	3.43059e+06	3.37591e+06	2.21273e+06	4.16574e+06	1.38389e+06	1.53424e+06	1.82015e+06	1.95789e+06	1.14623e+06	1.73086e+06		0.637811	21.2659	1.5524	0.164274	0.299918	-5.84268
1666	FALSE	High	P08121	Collagen alpha-1(III) chain OS=Mus musculus GN=Col3a1 PE=1 SV=4	0	72.962	12	14	54	14	1464	138.9	6.52	128.92	14	Pf00093, Pf01391, Pf01410, Pf14828	12825	ENSMUSG00000026043.18	Col3a1	Matrisome proteins	Core matrisome	Collagens	1	0	20.3	81	32.4	88.7	147.5	56.9	2.38052e+06	9.49987e+06	3.7964e+06	1.04005e+07	1.73046e+07	6.67992e+06	2.38052e+06	8.37669e+06	2.01424e+06	6.03189e+06	8.96406e+06	2.77551e+06		1.26923	22.7075	2.22674	0.0610583	0.166051	-4.89436
2777	FALSE	High	Q9WVB4	Slit homolog 3 protein OS=Mus musculus GN=Slit3 PE=2 SV=2	0	71.318	16	14	39	14	1523	167.6	7.62	107.27	14	Pf00008, Pf00054, Pf01462, Pf02210, Pf06247, Pf12799, Pf13306, Pf13385, Pf13855	20564	ENSMUSG00000056427.10	Slit3	Matrisome proteins	Core matrisome	ECM Glycoproteins	11	0	50	80	99.9	95.1	64.7	121.3	5.70257e+06	9.11999e+06	1.13969e+07	1.0847e+07	7.37609e+06	1.38337e+07	5.70257e+06	8.04172e+06	6.04681e+06	6.29082e+06	3.82093e+06	5.74789e+06		0.300327	23.1521	0.836544	0.430331	0.569412	-6.63749
2935	FALSE	High	P08122	Collagen alpha-2(IV) chain OS=Mus musculus GN=Col4a2 PE=1 SV=4	0	144.601	11	14	145	14	1707	167.2	8.48	387.59	14	Pf01391, Pf01413	12827	ENSMUSG00000031503.13	Col4a2	Matrisome proteins	Core matrisome	Collagens	8	0	0.8	1.5	0.9	0.9	0.9	0.9	4.15483e+06	8.12154e+06	5.00504e+06	5.14031e+06	5.15637e+06	5.02397e+06	4.15483e+06	7.16132e+06	2.6555e+06	2.98117e+06	2.67108e+06	2.08746e+06		-0.114294	22.3411	-0.386921	0.710247	0.804062	-6.9314
3814	FALSE	High	Q62059	Versican core protein OS=Mus musculus GN=Vcan PE=1 SV=2	0	89.968	5	14	82	14	3357	366.6	4.64	200	14	Pf00008, Pf00059, Pf00084, Pf00193, Pf07645, Pf07974, Pf12947, Pf14670	13003		Vcan	Matrisome proteins	Core matrisome	Proteoglycans	13	0	12	17.4	20.1	34.7	24.9	31.3	1.83888e+07	2.67028e+07	3.07991e+07	5.32303e+07	3.82041e+07	4.80647e+07	1.83888e+07	2.35457e+07	1.6341e+07	3.08714e+07	1.97903e+07	1.99709e+07		0.897416	25.0084	3.18639	0.0152409	0.0818084	-3.47158
4182	FALSE	High	Q61703	Inter-alpha-trypsin inhibitor heavy chain H2 OS=Mus musculus GN=Itih2 PE=1 SV=1	0	85.117	17	14	87	14	946	105.9	7.27	204.2	14	Pf00092, Pf06668, Pf08487, Pf10138, Pf13519, Pf13768	16425		Itih2	Matrisome proteins	Matrisome-associated	ECM Regulators	2	0	58.7	132.3	94.8	116.9	151	124.8	6.02031e+07	1.35534e+08	9.71951e+07	1.19818e+08	1.54764e+08	1.2791e+08	6.02031e+07	1.1951e+08	5.15684e+07	6.94897e+07	8.01702e+07	5.31465e+07		0.526843	26.7274	1.57026	0.160112	0.295819	-5.81928
4539	FALSE	High	Q9JHI0	Matrix metalloproteinase-19 OS=Mus musculus GN=Mmp19 PE=2 SV=1	0	87.312	39	14	72	14	527	59.1	7.85	180.94	14	Pf00045, Pf00413, Pf01471	58223	ENSMUSG00000025355.7	Mmp19	Matrisome proteins	Matrisome-associated	ECM Regulators	10	0	11.3	15.1	17.4	82.3	41.7	78.4	4.81274e+06	6.44552e+06	7.42851e+06	3.51336e+07	1.77931e+07	3.34928e+07	4.81274e+06	5.68345e+06	3.94132e+06	2.0376e+07	9.21711e+06	1.39162e+07		2.16853	23.6319	6.36288	0.000371981	0.0157813	0.48226
320	FALSE	High	P97429	Annexin A4 OS=Mus musculus GN=Anxa4 PE=1 SV=4	0	81.302	54	13	68	13	319	35.9	5.57	182.55	13	Pf00191, Pf05796	11746	ENSMUSG00000029994.17	Anxa4	Matrisome proteins	Matrisome-associated	ECM-affiliated Proteins	6	0	105.5	211	66.6	48.6	128.1	51.8	3.03572e+07	6.07216e+07	1.91552e+07	1.39743e+07	3.68713e+07	1.48962e+07	3.03572e+07	5.35424e+07	1.01631e+07	8.10454e+06	1.90999e+07	6.18938e+06		-0.73392	24.6005	-1.36506	0.214262	0.356299	-6.07972
1604	FALSE	High	Q9R045	Angiopoietin-related protein 2 OS=Mus musculus GN=Angptl2 PE=2 SV=2	0	73.236	27	13	49	13	493	57.1	7.75	122.57	13	Pf00147	26360	ENSMUSG00000004105.8	Angptl2	Matrisome proteins	Matrisome-associated	Secreted Factors	2	0	72.7	104.3	180.4	176.5	277.5	171.6	1.02515e+07	1.47116e+07	2.54428e+07	2.48905e+07	3.91429e+07	2.4204e+07	1.02515e+07	1.29722e+07	1.34991e+07	1.44355e+07	2.02766e+07	1.00568e+07		0.87318	24.3368	2.24501	0.0594307	0.163194	-4.86745
1857	FALSE	High	P18242	Cathepsin D OS=Mus musculus GN=Ctsd PE=1 SV=1	0	86.153	46	13	81	13	410	44.9	7.15	227.74	13	Pf00026, Pf07966, Pf14541, Pf14543	13033	ENSMUSG00000007891.16	Ctsd	Matrisome proteins	Matrisome-associated	ECM Regulators	7	0	19.7	19.7	13.1	16.1	21.1	25.7	1.0199e+07	1.02183e+07	6.80353e+06	8.31717e+06	1.09313e+07	1.33203e+07	1.0199e+07	9.01021e+06	3.60972e+06	4.82362e+06	5.66256e+06	5.53457e+06		0.257434	23.2169	0.889953	0.402882	0.544124	-6.5903
1745	FALSE	High	P32261	Antithrombin-III OS=Mus musculus GN=Serpinc1 PE=1 SV=1	0	106.604	29	12	207	12	465	52	6.46	585.58	12	Pf00079	11905	ENSMUSG00000026715.12	Serpinc1	Matrisome proteins	Matrisome-associated	ECM Regulators	1	0	101.2	100.4	95	172.6	122.5	112.2	4.61473e+08	4.57686e+08	4.33441e+08	7.86926e+08	5.5861e+08	5.11534e+08	4.61473e+08	4.03573e+08	2.29969e+08	4.56385e+08	2.89369e+08	2.12542e+08		0.432154	28.9636	1.75181	0.123033	0.252151	-5.57471
2659	FALSE	High	Q07076	Annexin A7 OS=Mus musculus GN=Anxa7 PE=1 SV=2	0	52.292	32	12	57	12	463	49.9	6.18	139.85	12	Pf00191	11750	ENSMUSG00000021814.16	Anxa7	Matrisome proteins	Matrisome-associated	ECM-affiliated Proteins	14	0	44.3	61.4	40.2	56.7	66.6	39.9	1.18763e+07	1.64653e+07	1.07831e+07	1.51935e+07	1.78463e+07	1.06919e+07	1.18763e+07	1.45186e+07	5.72115e+06	8.8116e+06	9.24466e+06	4.44249e+06		0.153103	23.6888	0.520734	0.618527	0.732989	-6.8646
3193	FALSE	High	P10605	Cathepsin B OS=Mus musculus GN=Ctsb PE=1 SV=2	0	139.761	40	12	150	12	339	37.3	5.91	437.73	12	Pf00112, Pf08127	13030	ENSMUSG00000021939.7	Ctsb	Matrisome proteins	Matrisome-associated	ECM Regulators	14	0	90.8	102.8	74	100.9	69.1	83.6	6.18334e+07	7.00102e+07	5.0437e+07	6.87465e+07	4.71028e+07	5.69396e+07	6.18334e+07	6.17328e+07	2.67602e+07	3.98702e+07	2.44e+07	2.36584e+07		-0.0813015	25.803	-0.319186	0.75885	0.840854	-6.95801
550	FALSE	High	P28301	Protein-lysine 6-oxidase OS=Mus musculus GN=Lox PE=1 SV=1	0	81.259	42	11	117	11	411	46.7	8.43	313.85	11	Pf01186	16948	ENSMUSG00000024529.13	Lox	Matrisome proteins	Matrisome-associated	ECM Regulators	18	0	20.6	17.5	18	76.4	71.7	58	1.6072e+07	1.37106e+07	1.4042e+07	5.97689e+07	5.60581e+07	4.53712e+07	1.6072e+07	1.20895e+07	7.45023e+06	3.46635e+07	2.90389e+07	1.88517e+07		1.87284	24.7331	8.2867	7.05435e-05	0.00498801	2.23392
696	FALSE	High	Q9WVJ9	EGF-containing fibulin-like extracellular matrix protein 2 OS=Mus musculus GN=Efemp2 PE=1 SV=1	0	51.917	27	11	29	11	443	49.4	4.89	73.39	11	Pf07645, Pf12662, Pf12947, Pf14670	58859	ENSMUSG00000024909.14	Efemp2	Matrisome proteins	Core matrisome	ECM Glycoproteins	19	0	205.4	132.6	219.9	79.8	109.3	73.2	1.06152e+07	6.85263e+06	1.13638e+07	4.12053e+06	5.64885e+06	3.78189e+06	1.06152e+07	6.04244e+06	6.02926e+06	2.38974e+06	2.92619e+06	1.57137e+06		-1.07707	22.6234	-3.64559	0.00814768	0.0635065	-2.81183
1095	FALSE	High	Q9Z1P8	Angiopoietin-related protein 4 OS=Mus musculus GN=Angptl4 PE=2 SV=1	0	130.52	36	11	95	11	410	45.5	8.13	294.78	11	Pf00147, Pf08702	57875	ENSMUSG00000002289.15	Angptl4	Matrisome proteins	Matrisome-associated	Secreted Factors	17	0	2.4	3.9	6.8	16.5	18.5	47.3	2.27516e+06	3.65654e+06	6.35871e+06	1.53758e+07	1.72831e+07	4.40757e+07	2.27516e+06	3.22422e+06	3.37371e+06	8.91735e+06	8.95291e+06	1.83135e+07		2.59687	23.1384	4.94598	0.00163745	0.0328493	-1.10081
1449	FALSE	High	P19221	Prothrombin OS=Mus musculus GN=F2 PE=1 SV=1	0	129.07	12	11	142	11	618	70.2	6.43	445.28	11	Pf00051, Pf00089, Pf00594, Pf09342, Pf09396	14061	ENSMUSG00000027249.15	F2	Matrisome proteins	Matrisome-associated	ECM Regulators	2	0	170	126.7	141.9	119.2	53.6	192.4	5.78041e+08	4.30952e+08	4.8263e+08	4.05373e+08	1.82425e+08	6.54233e+08	5.78041e+08	3.8e+08	2.56067e+08	2.351e+08	9.44989e+07	2.71834e+08		-0.437753	28.6598	-0.94904	0.374038	0.516252	-6.5354
2330	FALSE	High	Q99KC8	von Willebrand factor A domain-containing protein 5A OS=Mus musculus GN=Vwa5a PE=1 SV=2	0	59.548	19	11	42	11	793	87.1	6.58	112.22	11	Pf00092, Pf08487, Pf13519, Pf13757, Pf13768	67776	ENSMUSG00000023186.14	Vwa5a	Matrisome proteins	Core matrisome	ECM Glycoproteins	9	0	91.8	83.2	112.7	120.4	67	210.4	6.50639e+06	5.8981e+06	7.98277e+06	8.53502e+06	4.74523e+06	1.49098e+07	6.50639e+06	5.20076e+06	4.23538e+06	4.94996e+06	2.4581e+06	6.19502e+06		0.326355	22.8477	0.772217	0.465119	0.601528	-6.69114
4507	FALSE	High	O08573	Galectin-9 OS=Mus musculus GN=Lgals9 PE=1 SV=1	0	60.504	40	11	59	11	353	40	9.31	159.82	11	Pf00337	16859		Lgals9	Matrisome proteins	Matrisome-associated	ECM-affiliated Proteins	11	0	35.9	38.7	30.8	26.8	17.4	43.4	7.73991e+06	8.35037e+06	6.64652e+06	5.7857e+06	3.74947e+06	9.35453e+06	7.73991e+06	7.3631e+06	3.52642e+06	3.35547e+06	1.94228e+06	3.88681e+06		-0.360638	22.6668	-1.00893	0.346425	0.488275	-6.47699
153	FALSE	High	Q3U962	Collagen alpha-2(V) chain OS=Mus musculus GN=Col5a2 PE=1 SV=1	0	62.767	10	10	52	10	1497	144.9	6.7	146.23	10	Pf00093, Pf01391, Pf01410, Pf14828	12832	ENSMUSG00000026042.16	Col5a2	Matrisome proteins	Core matrisome	Collagens	1	0	2	2.8	1.3	57.4	34.6	40.4	770610	1.10867e+06	526486	2.26323e+07	1.36514e+07	1.59434e+07	770610	977592	279336	1.31258e+07	7.07162e+06	6.62448e+06		4.47293	21.7838	12.8537	3.82478e-06	0.000957593	5.15272
349	FALSE	High	Q61191	Host cell factor 1 OS=Mus musculus GN=Hcfc1 PE=1 SV=2	0	51.46	7	10	33	10	2045	210.3	7.18	100.89	10	Pf01344, Pf13415, Pf13418, Pf13854, Pf13964	15161	ENSMUSG00000031386.14	Hcfc1	Matrisome proteins	Matrisome-associated	Secreted Factors	X	0	183.8	189.3	176.8	116.8	85.9	129.4	9.17293e+06	9.44853e+06	8.822e+06	5.82807e+06	4.28782e+06	6.45818e+06	9.17293e+06	8.33141e+06	4.68065e+06	3.38004e+06	2.22116e+06	2.68337e+06		-0.748063	22.7504	-3.09672	0.0172816	0.0867659	-3.60299
1602	FALSE	High	P97857	A disintegrin and metalloproteinase with thrombospondin motifs 1 OS=Mus musculus GN=Adamts1 PE=1 SV=4	0	52.015	15	10	36	10	968	105.7	7.83	89.51	10	Pf00090, Pf01421, Pf01562, Pf05986, Pf13582, Pf13583, Pf13688	11504	ENSMUSG00000022893.14	Adamts1	Matrisome proteins	Matrisome-associated	ECM Regulators	16	0	18	7.2	17.6	16.4	9.1	18.1	2.49309e+06	994307	2.4296e+06	2.26228e+06	1.25332e+06	2.50514e+06	2.49309e+06	876748	1.28906e+06	1.31203e+06	649238	1.04089e+06		0.0793345	20.8347	0.176028	0.86523	0.916825	-6.9978
1867	FALSE	High	Q8CJ69	BMP-binding endothelial regulator protein OS=Mus musculus GN=Bmper PE=1 SV=1	0	51.716	20	10	28	10	685	76.1	7.8	75.72	10	Pf00093, Pf00094, Pf01826, Pf08742	73230	ENSMUSG00000031963.8	Bmper	Matrisome proteins	Core matrisome	ECM Glycoproteins	9	0	1.2	3	0.3	0.6	2.1	423.4	221665	568315	53916.5	113899	390072	7.95606e+07	221665	501122	28606.2	66056.7	202063	33057420		3.00784	19.0349	1.29794	0.23522	0.380523	-6.16044
2939	FALSE	High	Q8R422	CD109 antigen OS=Mus musculus GN=Cd109 PE=1 SV=1	0	38.664	10	10	21	10	1442	161.6	5.57	44.31	10	Pf00207, Pf01835, Pf07677, Pf07678, Pf07703, Pf10569	235505	ENSMUSG00000046186.8	Cd109	Matrisome proteins	Matrisome-associated	ECM Regulators	9	0	25.8	24.6	22	138.1	146.4	139.5	1.52926e+06	1.45934e+06	1.2999e+06	8.17575e+06	8.67055e+06	8.26036e+06	1.52926e+06	1.2868e+06	689684	4.7416e+06	4.49148e+06	3.43218e+06		2.55237	21.7199	12.2902	5.18113e-06	0.000976931	4.86206
4173	FALSE	High	Q61398	Procollagen C-endopeptidase enhancer 1 OS=Mus musculus GN=Pcolce PE=1 SV=2	0	47.775	35	10	34	10	468	50.1	8.41	94.66	10	Pf00431, Pf01759	18542	ENSMUSG00000029718.14	Pcolce	Matrisome proteins	Core matrisome	ECM Glycoproteins	5	0	67.9	110	74.7	98.4	200.1	155.9	4.09459e+06	6.63446e+06	4.5065e+06	5.93539e+06	1.20749e+07	9.40351e+06	4.09459e+06	5.85006e+06	2.391e+06	3.44228e+06	6.25497e+06	3.90716e+06		0.820257	22.6536	2.39921	0.0473311	0.145246	-4.63915
802	FALSE	High	P97290	Plasma protease C1 inhibitor OS=Mus musculus GN=Serping1 PE=1 SV=3	0	66.204	28	9	32	9	504	55.5	6.29	90.04	9	Pf00079, Pf04652	12258	ENSMUSG00000023224.12	Serping1	Matrisome proteins	Matrisome-associated	ECM Regulators	2	0	5.2	1.6	2.7	3.8	1.5	3.8	807046	239412	414497	593219	235026	579702	807046	211106	219918	344043	121747	240866		0.00439646	18.7197	0.00808199	0.993776	0.997007	-7.01527
2406	FALSE	High	Q9D236-1	Isoform 3 of Serine protease HTRA3 OS=Mus musculus GN=Htra3	0	48.344	23	9	31	9	459	49.3	6.98	80.9	9	Pf00050, Pf00089, Pf00219, Pf00595, Pf07648, Pf10459, Pf13180, Pf13365	78558		Htra3	Matrisome proteins	Matrisome-associated	ECM Regulators	5	0	11.9	12.4	18.6	7.4	10.9	11.2	1.329e+06	1.3907e+06	2.08971e+06	825817	1.21889e+06	1.25229e+06	1.329e+06	1.22627e+06	1.10873e+06	478940	631405	520324		-0.538472	20.3121	-1.83751	0.108508	0.231621	-5.45559
2504	FALSE	High	P70275	Semaphorin-3E OS=Mus musculus GN=Sema3e PE=1 SV=3	0	30.041	13	9	21	9	775	89.5	7.9	43.28	9	Pf00047, Pf01403, Pf01437	20349	ENSMUSG00000063531.7	Sema3e	Matrisome proteins	Matrisome-associated	ECM-affiliated Proteins	5	0	8.5	21.8	9.5	4.5	11.3	7.4	578346	1.47717e+06	641496	305965	765223	504400	578346	1.30253e+06	340356	177447	396397	209578		-0.738109	19.2733	-1.54838	0.165226	0.300363	-5.84794
3230	FALSE	High	O70326	Gremlin-1 OS=Mus musculus GN=Grem1 PE=2 SV=1	0	93.713	67	11	66	9	184	20.7	9.39	183.39	11	Pf03045	23892	ENSMUSG00000074934.3	Grem1	Matrisome proteins	Matrisome-associated	ECM-affiliated Proteins	2	3	28.2	48.7	57.5	139.5	102	84.1	5.7537e+06	9.95225e+06	1.17378e+07	2.84928e+07	2.08357e+07	1.71782e+07	5.7537e+06	8.77558e+06	6.22767e+06	1.65246e+07	1.07932e+07	7.13753e+06		1.3078	23.7163	3.76566	0.00695186	0.0601394	-2.64359
3614	FALSE	High	Q3UQ28	Peroxidasin homolog OS=Mus musculus GN=Pxdn PE=1 SV=2	0	32.701	7	9	20	9	1475	165	7.14	44.14	9	Pf00047, Pf00093, Pf03098, Pf05825, Pf07679, Pf07686, Pf12799, Pf13855, Pf13895, Pf13927	69675	ENSMUSG00000020674.17	Pxdn	Matrisome proteins	Core matrisome	ECM Glycoproteins	12	0	5.1	18.8	31.3	16.4	40	38.6	190565	698121	1.16485e+06	610707	1.48692e+06	1.43736e+06	190565	615581	618030	354185	770246	597225		1.02475	19.5473	1.47359	0.183853	0.321815	-5.94436
4388	FALSE	High	Q61581	Insulin-like growth factor-binding protein 7 OS=Mus musculus GN=Igfbp7 PE=1 SV=3	0	57.644	52	9	33	9	281	29	8.31	91.77	9	Pf07648, Pf07679	29817		Igfbp7	Matrisome proteins	Core matrisome	ECM Glycoproteins	5	0	4.1	2.1	1.6	5.8	6.4	3.2	414352	215320	164807	588838	655459	328492	414352	189863	87441.1	341502	339537	136489		1.03604	18.4204	2.42063	0.0458617	0.142802	-4.60732
626	FALSE	High	P16045	Galectin-1 OS=Mus musculus GN=Lgals1 PE=1 SV=3	0	114.523	61	8	142	8	135	14.9	5.49	403.67	8	Pf00337	16852	ENSMUSG00000068220.5	Lgals1	Matrisome proteins	Matrisome-associated	ECM-affiliated Proteins	15	0	126.2	132.2	111.9	170.8	140.9	176.4	3.12275e+08	3.27197e+08	2.7702e+08	4.22643e+08	3.48762e+08	4.36677e+08	3.12275e+08	2.88512e+08	1.46977e+08	2.45116e+08	1.80664e+08	1.81439e+08		0.395096	28.3806	1.79023	0.116304	0.242467	-5.52156
792	FALSE	High	P51655	Glypican-4 OS=Mus musculus GN=Gpc4 PE=1 SV=2	0	33.442	18	8	19	8	557	62.5	6.33	50.06	8	Pf01153	14735	ENSMUSG00000031119.4	Gpc4	Matrisome proteins	Matrisome-associated	ECM-affiliated Proteins	X	0	7.1	20.8	6.1	37.9	30.3	41.2	271470	800104	233634	1.46052e+06	1.16509e+06	1.58553e+06	271470	705506	123958	847045	603535	658789		1.91082	19.4535	4.0031	0.00511135	0.053543	-2.31673
1801	FALSE	High	P39876	Metalloproteinase inhibitor 3 OS=Mus musculus GN=Timp3 PE=1 SV=1	0	44.89	44	8	37	8	211	24.2	8.76	86.14	8	Pf00965	21859	ENSMUSG00000020044.13	Timp3	Matrisome proteins	Matrisome-associated	ECM Regulators	10	0	46.9	43.6	56.7	19.1	14.7	36.1	1.57892e+07	1.46863e+07	1.91011e+07	6.44326e+06	4.94278e+06	1.21568e+07	1.57892e+07	1.29499e+07	1.01344e+07	3.73683e+06	2.56044e+06	5.05115e+06		-1.17202	23.3832	-3.23109	0.014321	0.0798118	-3.40633
2073	FALSE	High	P14069	Protein S100-A6 OS=Mus musculus GN=S100a6 PE=1 SV=3	0	110.3	80	8	106	8	89	10	5.48	329.83	8	Pf01023	20200	ENSMUSG00000001025.8	S100a6	Matrisome proteins	Matrisome-associated	Secreted Factors	3	0	95.4	83.7	82.7	60.7	49.9	155.4	1.59293e+08	1.39772e+08	1.38157e+08	1.01439e+08	8.33202e+07	2.59504e+08	1.59293e+08	1.23246e+08	7.33013e+07	5.88302e+07	4.31611e+07	1.07824e+08		-0.162654	27.0345	-0.37535	0.718456	0.809651	-6.93629
2851	FALSE	High	Q8C9W3	A disintegrin and metalloproteinase with thrombospondin motifs 2 OS=Mus musculus GN=Adamts2 PE=1 SV=2	0	32.912	8	8	12	8	1213	135.2	7.21	30.59	8	Pf00090, Pf00413, Pf01421, Pf01562, Pf05986, Pf08686, Pf13574, Pf13582, Pf13583, Pf13688	216725	ENSMUSG00000036545.8	Adamts2	Matrisome proteins	Matrisome-associated	ECM Regulators	11	0	8.5	6.9	37	439.7	174.6	180.2	150361	121593	652771	7.76373e+06	3.08204e+06	3.18069e+06	150361	107217	346338	4.50265e+06	1.59654e+06	1.32158e+06		4.2129	19.9084	6.0893	0.000485769	0.0175394	0.198031
3308	FALSE	High	O35639	Annexin A3 OS=Mus musculus GN=Anxa3 PE=1 SV=4	0	30.431	28	9	28	8	323	36.4	5.76	54.69	9	Pf00191	11745	ENSMUSG00000029484.12	Anxa3	Matrisome proteins	Matrisome-associated	ECM-affiliated Proteins	5	1	25.6	68.4	23.2	5.3	53.9	24.5	2.20634e+06	5.88943e+06	1.99732e+06	456235	4.64325e+06	2.10927e+06	2.20634e+06	5.19312e+06	1.05971e+06	264598	2.40527e+06	876400		-0.846042	21.0745	-0.990547	0.354729	0.497089	-6.49521
3514	FALSE	High	Q61245	Collagen alpha-1(XI) chain OS=Mus musculus GN=Col11a1 PE=1 SV=2	0	39.815	7	8	22	8	1804	180.9	5.21	59.73	8	Pf01391, Pf01410, Pf02210, Pf13385	12814	ENSMUSG00000027966.20	Col11a1	Matrisome proteins	Core matrisome	Collagens	3	0	9.4	15.4	6	6.8	5.6	11.3	538265	879870	341938	387565	320832	645117	538265	775842	181421	224772	166196	268046		-0.337841	18.8872	-0.797296	0.451332	0.588709	-6.67065
4174	FALSE	High	O55123	Stromelysin-2 OS=Mus musculus GN=Mmp10 PE=2 SV=1	0	24.962	17	8	26	8	476	53.9	6.37	54.61	8	Pf00045, Pf00413, Pf01471, Pf13688	17384	ENSMUSG00000047562.3	Mmp10	Matrisome proteins	Matrisome-associated	ECM Regulators	9	0	5.2	3.6	7.2	3	8.8	6	503963	349991	704942	289627	854176	585813	503963	308611	374018	167972	442476	243405		0.0736756	18.9659	0.161874	0.875954	0.923288	-7.00049
4335	FALSE	High	P50543	Protein S100-A11 OS=Mus musculus GN=S100a11 PE=1 SV=1	0	96.504	95	8	82	8	98	11.1	5.45	230.88	8	Pf00036, Pf01023, Pf13499, Pf13833	20195	ENSMUSG00000027907.4	S100a11	Matrisome proteins	Matrisome-associated	Secreted Factors	3	0	77.2	68.8	72.7	71.6	64.6	89.4	1.22954e+08	1.09499e+08	1.15733e+08	1.13909e+08	1.02801e+08	1.42348e+08	1.22954e+08	9.65531e+07	6.14039e+07	6.60625e+07	5.32523e+07	5.91454e+07		0.0324342	26.8049	0.141928	0.891114	0.931549	-7.00392
589	FALSE	High	P16675	Lysosomal protective protein OS=Mus musculus GN=Ctsa PE=1 SV=1	0	43.9	19	7	26	7	474	53.8	5.86	73.71	7	Pf00450	19025	ENSMUSG00000017760.15	Ctsa	Matrisome proteins	Matrisome-associated	ECM Regulators	2	0	112.6	151.2	87.6	56	70.2	46.2	9.34824e+06	1.25557e+07	7.2756e+06	4.64884e+06	5.83108e+06	3.84084e+06	9.34824e+06	1.10712e+07	3.86019e+06	2.69614e+06	3.02059e+06	1.59587e+06		-1.01199	22.6716	-3.43854	0.0107661	0.0696321	-3.10629
606	FALSE	High	P39061-1	Isoform 2 of Collagen alpha-1(XVIII) chain OS=Mus musculus GN=Col18a1	0	32.182	5	7	22	7	1527	155.9	5.4	56.98	7	Pf01391, Pf06121, Pf06482, Pf13385	12822	ENSMUSG00000001435.15	Col18a1	Matrisome proteins	Core matrisome	Collagens	10	0	21.5	29	18	31.3	13.8	9	3.37339e+06	4.56066e+06	2.82784e+06	4.92e+06	2.17451e+06	1.41489e+06	3.37339e+06	4.02145e+06	1.50036e+06	2.8534e+06	1.12643e+06	587888		-0.507701	21.4921	-1.07992	0.315784	0.459988	-6.40435
875	FALSE	High	P15655	Fibroblast growth factor 2 OS=Mus musculus GN=Fgf2 PE=1 SV=1	0	27.287	49	7	35	7	154	17.1	9.52	73.82	7	Pf00167, Pf00340	14173	ENSMUSG00000037225.13	Fgf2	Matrisome proteins	Matrisome-associated	Secreted Factors	3	0	0.8	1.9	1.4	3	0.8	2.4	219158	515375	373754	832663	230743	648873	219158	454441	198301	482911	119528	269607		0.520758	18.6699	0.957016	0.370267	0.513143	-6.52778
988	FALSE	High	Q8K4Q8	Collectin-12 OS=Mus musculus GN=Colec12 PE=1 SV=1	0	36.632	10	7	22	7	742	81.3	5.49	57.22	7	Pf00059	140792	ENSMUSG00000036103.8	Colec12	Matrisome proteins	Matrisome-associated	ECM-affiliated Proteins	18	0	75.4	59.6	56.5	50.1	76.5	26.6	5.25976e+06	4.15771e+06	3.94215e+06	3.49649e+06	5.33559e+06	1.85884e+06	5.25976e+06	3.66614e+06	2.09157e+06	2.02782e+06	2.76392e+06	772346		-0.437937	21.8559	-1.09383	0.310045	0.45475	-6.38971
1249	FALSE	High	Q8BLX7	Collagen alpha-1(XVI) chain OS=Mus musculus GN=Col16a1 PE=1 SV=2	0	27.558	7	7	11	7	1580	155.7	7.91	30.95	7	Pf02210	107581	ENSMUSG00000040690.15	Col16a1	Matrisome proteins	Core matrisome	Collagens	4	0	23.2	37.4	36.1	178	132.9	79.3	1.09954e+06	1.77156e+06	1.71319e+06	8.43621e+06	6.29847e+06	3.75767e+06	1.09954e+06	1.56211e+06	908960	4.89266e+06	3.26271e+06	1.56131e+06		1.96761	21.4949	5.3741	0.00101837	0.0259796	-0.592623
2441	FALSE	High	Q8CBR6	Tsukushin OS=Mus musculus GN=Tsku PE=2 SV=2	0	32.947	31	7	22	7	354	38.3	6.61	51.72	7	Pf12799, Pf13855	244152	ENSMUSG00000049580.12	Tsku	Matrisome proteins	Core matrisome	ECM Glycoproteins	7	0	7.9	18.6	9.9	46.7	50.1	52.6	570943	1.34446e+06	713698	3.37761e+06	3.62514e+06	3.8026e+06	570943	1.18551e+06	378664	1.95888e+06	1.87788e+06	1.57998e+06		2.1364	20.7104	6.18757	0.000440925	0.0167319	0.301249
2865	FALSE	High	P53690	Matrix metalloproteinase-14 OS=Mus musculus GN=Mmp14 PE=2 SV=3	0	26.264	16	7	12	7	582	65.9	8.03	30.74	7	Pf00045, Pf00413, Pf01471, Pf07998, Pf11857	17387	ENSMUSG00000000957.9	Mmp14	Matrisome proteins	Matrisome-associated	ECM Regulators	14	0	105.4	97.6	95.9	68.7	64.5	66.1	6.55099e+06	6.06453e+06	5.96385e+06	4.27277e+06	4.01005e+06	4.10756e+06	6.55099e+06	5.34751e+06	3.16422e+06	2.47804e+06	2.07727e+06	1.70669e+06		-0.583758	22.2691	-2.86985	0.0238551	0.102884	-3.93822
3760	FALSE	High	Q9WUU7	Cathepsin Z OS=Mus musculus GN=Ctsz PE=1 SV=1	0	47.46	24	7	59	7	306	34	6.6	134.36	7	Pf00112	64138	ENSMUSG00000016256.10	Ctsz	Matrisome proteins	Matrisome-associated	ECM Regulators	2	0	88.3	88.8	67.8	76.1	44.4	65	1.45063e+07	1.46027e+07	1.11364e+07	1.25121e+07	7.30051e+06	1.0692e+07	1.45063e+07	1.28762e+07	5.90861e+06	7.25648e+06	3.78177e+06	4.44252e+06		-0.424095	23.4542	-1.50254	0.176426	0.312194	-5.90732
4543	FALSE	High	P02463	Collagen alpha-1(IV) chain OS=Mus musculus GN=Col4a1 PE=1 SV=4	0	100.612	6	7	76	7	1669	160.6	8.24	234.3	7	Pf01391, Pf01413	12826	ENSMUSG00000031502.11	Col4a1	Matrisome proteins	Core matrisome	Collagens	8	0	4.7	6	6.5	5.3	6.1	6.9	3.37973e+06	4.32713e+06	4.6648e+06	3.80163e+06	4.3564e+06	4.97729e+06	3.37973e+06	3.81553e+06	2.47498e+06	2.20479e+06	2.25668e+06	2.06806e+06		0.0909937	22.0078	0.376707	0.717491	0.809651	-6.93572
266	FALSE	High	Q8R054	Sushi repeat-containing protein SRPX2 OS=Mus musculus GN=Srpx2 PE=1 SV=2	0	22.14	18	6	13	6	468	53.1	7.43	33.17	6	Pf00084, Pf02494, Pf13778	68792	ENSMUSG00000031253.15	Srpx2	Matrisome proteins	Core matrisome	ECM Glycoproteins	X	0	101.8	143.1	177.4	12.8	21.1	1.4	5.4277e+06	7.62691e+06	9.45583e+06	684176	1.12518e+06	72447.7	5.4277e+06	6.72517e+06	5.01694e+06	396794	582859	30102		-4.25899	20.673	-4.45781	0.00290414	0.0431101	-1.71366
504	FALSE	High	Q9QZJ6	Microfibrillar-associated protein 5 OS=Mus musculus GN=Mfap5 PE=1 SV=1	0	31.74	33	6	44	6	164	18.5	5.94	109.41	6	Pf05507	50530	ENSMUSG00000030116.14	Mfap5	Matrisome proteins	Core matrisome	ECM Glycoproteins	6	0	1.4	3.1	1.3	41.7	19.4	14.6	306124	660112	279276	8.86367e+06	4.13247e+06	3.09923e+06	306124	582066	148174	5.14057e+06	2.14068e+06	1.28773e+06		3.65803	20.3782	7.40206	0.00014516	0.00831502	1.47854
743	FALSE	High	P08207	Protein S100-A10 OS=Mus musculus GN=S100a10 PE=1 SV=2	0	48.697	56	6	42	6	97	11.2	6.77	112.91	6	Pf01023	20194	ENSMUSG00000041959.14	S100a10	Matrisome proteins	Matrisome-associated	Secreted Factors	3	0	85.8	117.5	75.4	148.5	124.1	82.3	1.95483e+07	2.67803e+07	1.7189e+07	3.38414e+07	2.82751e+07	1.8762e+07	1.95483e+07	2.36141e+07	9.11987e+06	19626628	1.46469e+07	7.79561e+06		0.332144	24.4761	1.069	0.320355	0.465846	-6.41577
2176	FALSE	High	P97299	Secreted frizzled-related protein 2 OS=Mus musculus GN=Sfrp2 PE=1 SV=2	0	26.856	35	6	15	6	295	33.4	7.61	45.34	6	Pf01392, Pf01759	20319	ENSMUSG00000027996.13	Sfrp2	Matrisome proteins	Matrisome-associated	Secreted Factors	3	0	120.4	156.1	151.3	141.7	115.6	139.7	1.13479e+07	1.47121e+07	1.42567e+07	1.33501e+07	1.08958e+07	1.31606e+07	1.13479e+07	1.29727e+07	7.56414e+06	7742521	5.64418e+06	5.46823e+06		-0.10474	23.6181	-0.455099	0.662743	0.768483	-6.89968
2210	FALSE	High	P16110	Galectin-3 OS=Mus musculus GN=Lgals3 PE=1 SV=3	0	51.147	31	6	41	6	264	27.5	8.38	103.66	6	Pf00337	16854		Lgals3	Matrisome proteins	Matrisome-associated	ECM-affiliated Proteins	14	0	176.4	149.6	113.6	77	102.2	110	1.67583e+07	1.42174e+07	1.07932e+07	7.31177e+06	9.70634e+06	1.04549e+07	1.67583e+07	1.25365e+07	5.72652e+06	4.24053e+06	5.02803e+06	4.34401e+06		-0.597729	23.4089	-2.20465	0.0630868	0.16935	-4.92685
2271	FALSE	High	Q91YE3	Egl nine homolog 1 OS=Mus musculus GN=Egln1 PE=1 SV=2	0	28.923	24	6	14	6	400	43.1	8.29	38.97	6	Pf01753, Pf03171, Pf13640, Pf13661	112405	ENSMUSG00000031987.6	Egln1	Matrisome proteins	Matrisome-associated	ECM Regulators	8	0	241.4	155.6	119.7	104.5	77.8	137.4	5.4996e+06	3.54562e+06	2.72743e+06	2.38018e+06	1.77277e+06	3.12921e+06	5.4996e+06	3.12641e+06	1.44708e+06	1.38041e+06	918323	1.30019e+06		-0.670009	21.5075	-1.92353	0.0956016	0.215806	-5.33409
2310	FALSE	High	Q61072	Disintegrin and metalloproteinase domain-containing protein 9 OS=Mus musculus GN=Adam9 PE=1 SV=2	0	32.809	12	6	22	6	845	92	7.47	52.21	6	Pf00200, Pf01421, Pf01562, Pf07974, Pf08516, Pf13574, Pf13582, Pf13583, Pf13688	11502	ENSMUSG00000031555.15	Adam9	Matrisome proteins	Matrisome-associated	ECM Regulators	8	0	68.9	83.3	42.2	98.9	58.1	55.8	598750	723637	366367	858895	504409	484841	598750	638080	194382	498124	261292	201451		0.134694	19.1138	0.375244	0.718531	0.809651	-6.93633
2458	FALSE	High	P04095	Prolactin-2C2 OS=Mus musculus GN=Prl2c2 PE=1 SV=1	0	53.232	33	6	20	6	224	25.4	5.9	62.27	6	Pf00103	18811	ENSMUSG00000079092.3	Prl2c2	Matrisome proteins	Matrisome-associated	Secreted Factors	13	0	115	218.2	348.6	36.7	105.7	97.8	7.23857e+06	1.37328e+07	2.19374e+07	2.30764e+06	6.65006e+06	6.1549e+06	7.23857e+06	1.21092e+07	1.16392e+07	1.33834e+06	3.44483e+06	2.55736e+06		-1.50969	22.8736	-2.75917	0.0279765	0.110667	-4.10281
2650	FALSE	High	Q62000	Mimecan OS=Mus musculus GN=Ogn PE=1 SV=1	0	35.405	22	6	26	6	298	34	5.74	73.41	6	Pf12799, Pf13855	18295	ENSMUSG00000021390.5	Ogn	Matrisome proteins	Core matrisome	Proteoglycans	13	0	105.4	138.9	181.8	146.6	78.3	294.5	6.63679e+06	8.74504e+06	1.14441e+07	9.23045e+06	4.93107e+06	1.85409e+07	6.63679e+06	7.7111e+06	6.07187e+06	5.35329e+06	2.55437e+06	7.70372e+06		0.11515	23.1143	0.233929	0.821699	0.888733	-6.98443
796	FALSE	High	Q00780	Collagen alpha-1(VIII) chain OS=Mus musculus GN=Col8a1 PE=1 SV=3	0	31.678	8	5	21	5	744	73.6	9.55	50.48	5	Pf00386	12837	ENSMUSG00000068196.4	Col8a1	Matrisome proteins	Core matrisome	Collagens	16	0	2.6	0.6	1.6	17.2	7.2	16.3	525139	125974	315810	3.48275e+06	1.46408e+06	3.29443e+06	525139	111080	167558	2.01986e+06	758414	1.36883e+06		3.21705	19.6798	5.5239	0.000867464	0.0243777	-0.4211
1120	FALSE	High	Q99MQ4	Asporin OS=Mus musculus GN=Aspn PE=1 SV=1	0	40.212	18	5	19	5	373	42.5	8.57	54.13	5	Pf01462, Pf12799, Pf13855	66695	ENSMUSG00000021388.14	Aspn	Matrisome proteins	Core matrisome	Proteoglycans	13	0	38.7	71.4	94.2	218.6	485.9	229.9	3.35752e+06	6.19487e+06	8.16967e+06	1.89541e+07	4.21338e+07	1.99331e+07	3.35752e+06	5.46244e+06	4.33455e+06	1.09926e+07	2.1826e+07	8.28219e+06		2.18323	23.4928	4.87529	0.00177535	0.0337496	-1.18733
2597	FALSE	High	Q80X19	Collagen alpha-1(XIV) chain OS=Mus musculus GN=Col14a1 PE=1 SV=2	0	14.083	4	5	9	5	1797	192.9	5.1	21.05	5	Pf00041, Pf00092, Pf01391, Pf13519	12818	ENSMUSG00000022371.15	Col14a1	Matrisome proteins	Core matrisome	Collagens	15	0	0.9	1.5	1.3	32	47.7	38.7	411958	684115	592833	1.41968e+07	2.11477e+07	1.71672e+07	411958	603231	314537	8.23355e+06	1.09548e+07	7.13296e+06		4.97097	21.5566	17.2956	5.01624e-07	0.000382047	6.98455
3563	FALSE	High	P12032	Metalloproteinase inhibitor 1 OS=Mus musculus GN=Timp1 PE=1 SV=2	0	21.649	35	5	19	5	205	22.6	8.82	45.88	5	Pf00965	21857	ENSMUSG00000001131.11	Timp1	Matrisome proteins	Matrisome-associated	ECM Regulators	X	0	2.9	3.3	5.6	21.4	14.5	21.9	406436	466617	796503	3.05533e+06	2.07132e+06	3.11667e+06	406436	411448	422597	1.77197e+06	1.07297e+06	1.29498e+06		2.34291	20.1941	7.04195	0.000198665	0.0103734	1.14752
182	FALSE	High	P97352	Protein S100-A13 OS=Mus musculus GN=S100a13 PE=1 SV=1	0	16.081	41	4	19	4	98	11.2	6.13	48.7	4	Pf01023	20196		S100a13	Matrisome proteins	Matrisome-associated	Secreted Factors	3	0	1.9	1.7	2.7	4.5	3.4	3.4	298760	270265	434304	717733	537298	540669	298760	238311	230427	416256	278328	224648		0.857282	18.749	3.12184	0.0166821	0.0846268	-3.5661
509	FALSE	High	P49935	Pro-cathepsin H OS=Mus musculus GN=Ctsh PE=1 SV=2	0	13.475	16	4	8	4	333	37.1	8.4	23.61	4	Pf00112, Pf08246	13036	ENSMUSG00000032359.14	Ctsh	Matrisome proteins	Matrisome-associated	ECM Regulators	9	0	17.4	28.8	17.1	8.4	8.7	16.3	430585	712366	422573	208950	215165	402673	430585	628141	224203	121183	111459	167310		-0.946635	18.4757	-2.63842	0.0333344	0.121784	-4.28278
1862	FALSE	High	P06797	Cathepsin L1 OS=Mus musculus GN=Ctsl PE=1 SV=2	0	27.868	17	4	21	4	334	37.5	6.83	62.53	4	Pf00112, Pf08246	13039	ENSMUSG00000021477.8	Ctsl	Matrisome proteins	Matrisome-associated	ECM Regulators	13	0	26	20.9	26.1	5.5	6.7	6.9	609484	491145	612825	129591	157497	162846	609484	433076	325144	75157.7	81586	67662.7		-1.9288	18.1516	-8.43672	6.28178e-05	0.00453625	2.35446
1935	FALSE	High	Q60716-2	Isoform IIa of Prolyl 4-hydroxylase subunit alpha-2 OS=Mus musculus GN=P4ha2	0	270.059	66	34	237	4	535	60.8	6	668.5	34	Pf03171, Pf08336, Pf13640	18452	ENSMUSG00000018906.14	P4ha2	Matrisome proteins	Matrisome-associated	ECM Regulators	11	34	197.3	187.7	206.6	139.4	166.6	148.4	3.44791e+08	3.2792e+08	3.60957e+08	2.43486e+08	2.91126e+08	2.5924e+08	3.44791e+08	2.8915e+08	1.91512e+08	1.41212e+08	1.50808e+08	1.07714e+08		-0.383709	28.1672	-1.82652	0.110274	0.234212	-5.47098
2696	FALSE	High	P97384	Annexin A11 OS=Mus musculus GN=Anxa11 PE=1 SV=2	0	14.896	12	5	7	4	503	54	7.66	16.05	5	Pf00191	11744	ENSMUSG00000021866.15	Anxa11	Matrisome proteins	Matrisome-associated	ECM-affiliated Proteins	14	0	65.2	96.1	54	18.4	64.8	40.3	1.70246e+06	2.50974e+06	1.41061e+06	480338	1.69351e+06	1.05242e+06	1.70246e+06	2.21301e+06	748423	278576	877262	437279		-0.938548	20.3261	-1.94166	0.0930787	0.21212	-5.30826
2926	FALSE	High	Q924C6	Lysyl oxidase homolog 4 OS=Mus musculus GN=Loxl4 PE=2 SV=2	0	11.577	6	4	4	4	757	84.7	7.99	9.48	4	Pf00530, Pf01186, Pf07705, Pf15494	67573	ENSMUSG00000025185.14	Loxl4	Matrisome proteins	Matrisome-associated	ECM Regulators	19	0	25.4	18.7	29.3	149.7	116.6	35	213343	157237	246039	1.25708e+06	979249	293522	213343	138647	130540	729053	507266	121958		1.81738	18.5333	3.32287	0.0126135	0.0752674	-3.27302
3649	FALSE	High	P25085-2	Isoform 2 of Interleukin-1 receptor antagonist protein OS=Mus musculus GN=Il1rn	0	26.218	34	4	11	4	159	18	6.01	32.42	4	Pf00340	16181	ENSMUSG00000026981.15	Il1rn	Matrisome proteins	Matrisome-associated	Secreted Factors	2	0	278.4	265.8	81.5	78.3	19.7	12	4.84891e+06	4.62949e+06	1.41935e+06	1.36339e+06	343636	208890	4.84891e+06	4.08214e+06	753058	790714	178009	86793.6		-2.78226	20.205	-3.58148	0.00887598	0.0659192	-2.90243
3970	FALSE	High	Q9Z2L7	Cytokine receptor-like factor 3 OS=Mus musculus GN=Crlf3 PE=1 SV=1	0	11.872	19	4	4	4	442	49.5	5.03	11.62	4	Pf00041	54394	ENSMUSG00000017561.16	Crlf3	Matrisome proteins	Matrisome-associated	Secreted Factors	11	0	294.2	127.1	420.5	119	55.4	50.1	1.03175e+06	445611	1.4746e+06	417119	194322	175570	1.03175e+06	392926	782371	241912	100662	72949.1		-1.85803	18.8156	-3.53025	0.0095086	0.0670939	-2.9752
4376	FALSE	High	O08665	Semaphorin-3A OS=Mus musculus GN=Sema3a PE=1 SV=2	0	11.169	5	4	8	4	772	88.8	7.42	11.65	4	Pf01403, Pf01437	20346	ENSMUSG00000028883.17	Sema3a	Matrisome proteins	Matrisome-associated	ECM-affiliated Proteins	5	0	20.1	13	58.2	35.6	40.2	42.8	444626	288497	1.28788e+06	787611	889140	948019	444626	254388	683304	456782	460588	393902		0.668911	19.4001	1.27055	0.244269	0.388705	-6.19266
104	FALSE	High	Q9QZZ6	Dermatopontin OS=Mus musculus GN=Dpt PE=1 SV=1	0	14.562	30	3	6	3	201	24	4.83	17.36	3	Pf14704	56429	ENSMUSG00000026574.5	Dpt	Matrisome proteins	Core matrisome	ECM Glycoproteins	1	0	25.9	80.8	75.5	463.9	343.3	210.7	213107	664390	620792	3.81622e+06	2.82424e+06	1.7331e+06	213107	585838	329371	2213253	1.463e+06	720102		2.57714	20.0508	5.02589	0.00149567	0.0315298	-1.00389
273	FALSE	High	P20918	Plasminogen OS=Mus musculus GN=Plg PE=1 SV=3	0	30.342	5	3	15	3	812	90.7	6.6	33.05	3	Pf00024, Pf00051, Pf00089, Pf09342, Pf13365	18815	ENSMUSG00000059481.4	Plg	Matrisome proteins	Matrisome-associated	ECM Regulators	17	0	106.5	249.3	85	289.4	240	39.7	4.08132e+06	9.55767e+06	3.26015e+06	1.10924e+07	9.20193e+06	1.52231e+06	4.08132e+06	8.42765e+06	1.72973e+06	6.43312e+06	4.76674e+06	632520		0.0963539	22.31	0.12034	0.907577	0.941993	-7.00712
587	FALSE	High	Q61704	Inter-alpha-trypsin inhibitor heavy chain H3 OS=Mus musculus GN=Itih3 PE=1 SV=3	0	15.268	4	3	15	3	889	99.3	6.05	26.01	3	Pf00092, Pf06668, Pf08487, Pf11443, Pf13519, Pf13768	16426	ENSMUSG00000006522.15	Itih3	Matrisome proteins	Matrisome-associated	ECM Regulators	14	0	43.7	143.6	233.7	101.6	105.9	99.9	4.04231e+06	1.32971e+07	2.16365e+07	9.40373e+06	9.80639e+06	9.24934e+06	4.04231e+06	1.1725e+07	1.14796e+07	5.45378e+06	5.07986e+06	3.8431e+06		-0.149103	23.2516	-0.257991	0.803794	0.876069	-6.97778
711	FALSE	High	Q3V1M1	Immunoglobulin superfamily member 10 OS=Mus musculus GN=Igsf10 PE=2 SV=2	0	7.375	1	3	6	3	2594	285.4	9.29	7.61	3	Pf00047, Pf07679, Pf12799, Pf13855, Pf13895, Pf13927	242050	ENSMUSG00000036334.12	Igsf10	Matrisome proteins	Core matrisome	ECM Glycoproteins	3	0	67.4	43.2	72.1	88	32.6	154.5	2984779	1.91188e+06	3.191e+06	3.89899e+06	1.44505e+06	6.84085e+06	2984779	1.68583e+06	1.69304e+06	2.26125e+06	748559	2842373		0.360591	21.5074	0.642572	0.54086	0.668735	-6.78805
1153	FALSE	High	P97298	Pigment epithelium-derived factor OS=Mus musculus GN=Serpinf1 PE=1 SV=2	0	17.766	10	3	10	3	417	46.2	6.98	25.79	3	Pf00079	20317	ENSMUSG00000000753.15	Serpinf1	Matrisome proteins	Matrisome-associated	ECM Regulators	11	0	39.8	36.9	52.3	17.6	49.3	52.8	1.17475e+06	1.09008e+06	1.54421e+06	520765	1.45672e+06	1.55763e+06	1.17475e+06	961198	819307	302022	754603	647194		-0.247627	20.1356	-0.551047	0.598649	0.717196	-6.84692
1255	FALSE	High	P36363	Fibroblast growth factor 7 OS=Mus musculus GN=Fgf7 PE=2 SV=1	0	10.727	16	3	11	3	194	22.3	9.32	24.42	3	Pf00167	14178	ENSMUSG00000027208.14	Fgf7	Matrisome proteins	Matrisome-associated	Secreted Factors	2	0	11.4	27	21.8	59.9	39.2	42.9	203248	483411	389255	1.07211e+06	701126	767475	203248	426256	206526	621778	363194	318886		1.30499	19.0145	3.48927	0.0100498	0.068218	-3.03366
1991	FALSE	High	P49182	Heparin cofactor 2 OS=Mus musculus GN=Serpind1 PE=1 SV=1	0	23.299	11	3	16	3	478	54.5	7.34	44.45	3	Pf00079	15160	ENSMUSG00000022766.12	Serpind1	Matrisome proteins	Matrisome-associated	ECM Regulators	16	0	118.9	178.1	66.1	31.3	79.8	284.5	1.05355e+07	1.57865e+07	5.85626e+06	2.77625e+06	7.07282e+06	2.52192e+07	1.05355e+07	1.392e+07	3.10713e+06	1.61011e+06	3.66383e+06	1.04786e+07		-0.325304	23.0782	-0.412599	0.692178	0.790514	-6.92002
2475	FALSE	High	Q61810	Latent-transforming growth factor beta-binding protein 3 OS=Mus musculus GN=Ltbp3 PE=1 SV=3	0	10.09	5	3	4	3	1268	135.6	6.21	10.33	3	Pf00683, Pf07645, Pf12662	16998		Ltbp3	Matrisome proteins	Core matrisome	ECM Glycoproteins	19	0	23.8	21.1	13.3	35.3	17.9	10.5	57818.3	51265	32290.7	85762.2	43418.5	25521.2	57818.3	45203.8	17132.3	49738.6	22491.5	10604		-0.00342306	15.4795	-0.00725179	0.994415	0.997354	-7.01528
2733	FALSE	High	P07091	Protein S100-A4 OS=Mus musculus GN=S100a4 PE=1 SV=1	0	44.825	31	3	42	3	101	11.7	5.31	143.72	3	Pf01023	20198	ENSMUSG00000001020.8	S100a4	Matrisome proteins	Matrisome-associated	Secreted Factors	3	0	394.4	139	118.2	37.3	35.9	216	9.06842e+08	3.19674e+08	2.71636e+08	8.58211e+07	8.26392e+07	4.9655e+08	9.06842e+08	2.81879e+08	1.44121e+08	4.97727e+07	4.28084e+07	2.06316e+08		-1.4943	27.928	-1.89387	0.0998735	0.220727	-5.37618
3539	FALSE	High	Q8VCM7	Fibrinogen gamma chain OS=Mus musculus GN=Fgg PE=1 SV=1	0	10.971	7	3	10	3	436	49.4	5.86	23.29	3	Pf00147, Pf08702	99571	ENSMUSG00000033860.13	Fgg	Matrisome proteins	Core matrisome	ECM Glycoproteins	3	0	45.4	85.4	129.8	150.7	186.4	189.4	1.35219e+06	2.54468e+06	3.8675e+06	4.48944e+06	5.55145e+06	5.64149e+06	1.35219e+06	2.24382e+06	2.05196e+06	2.60369e+06	2.87573e+06	2.34404e+06		1.13377	21.7432	2.86369	0.0240666	0.103065	-3.94736
3694	FALSE	High	P40224-1	Isoform Alpha of Stromal cell-derived factor 1 OS=Mus musculus GN=Cxcl12	0	12.438	34	3	13	3	89	10	9.47	30.01	3	Pf00048	20315	ENSMUSG00000061353.11	Cxcl12	Matrisome proteins	Matrisome-associated	Secreted Factors	6	0	5.5	9.9	9.7	4.4	2.5	3.8	1.57367e+06	2.84164e+06	2.75826e+06	1.26413e+06	706691	1.0917e+06	1.57367e+06	2.50567e+06	1.46344e+06	733142	366077	453601		-1.22025	20.5296	-3.52624	0.00956024	0.0673183	-2.98093
92	FALSE	High	Q8BH61	Coagulation factor XIII A chain OS=Mus musculus GN=F13a1 PE=1 SV=3	0	8.547	3	2	11	2	732	83.2	5.92	25.24	2	Pf00868, Pf00927, Pf01841	74145	ENSMUSG00000039109.15	F13a1	Matrisome proteins	Matrisome-associated	ECM Regulators	13	0	7.6	4.7	6.6	18.4	5	13.1	315397	195369	272426	760574	207758	541521	315397	172270	144540	441102	107622	225002		0.783257	18.3577	1.59127	0.15534	0.290673	-5.79159
193	FALSE	High	A6X935	Inter alpha-trypsin inhibitor, heavy chain 4 OS=Mus musculus GN=Itih4 PE=1 SV=2	0.001	4.905	2	2	6	2	942	104.6	6.4	7.17	2	Pf00092, Pf06668, Pf08487, Pf13519, Pf13768	16427	ENSMUSG00000021922.15	Itih4	Matrisome proteins	Matrisome-associated	ECM Regulators	14	0	48.4	54.4	54.7	47.1	26.1	56.1	1.53766e+06	1.72777e+06	1.73666e+06	1.49454e+06	827336	1.78048e+06	1.53766e+06	1.52349e+06	921413	866774	428572	739788		-0.355815	20.489	-1.09575	0.309257	0.454183	-6.38768
874	FALSE	High	P55002	Microfibrillar-associated protein 2 OS=Mus musculus GN=Mfap2 PE=2 SV=1	0	25.426	16	2	16	2	183	20.6	4.89	27.85	2	Pf05507	17150		Mfap2	Matrisome proteins	Core matrisome	ECM Glycoproteins	4	0	45.5	49	59.1	310.2	293.8	171.6	1.23858e+06	1.33376e+06	1.61118e+06	8.45018e+06	8.00381e+06	4.6756e+06	1.23858e+06	1.17606e+06	854838	4.90076e+06	4.14609e+06	1.94271e+06		2.29751	21.5511	7.68259	0.000114631	0.00778116	1.72668
1043	FALSE	High	Q62009-4	Isoform 4 of Periostin OS=Mus musculus GN=Postn	0	582.441	71	55	484	2	784	87.1	7.8	1328.02	55	Pf02469, Pf07546	50706		Postn	Matrisome proteins	Core matrisome	ECM Glycoproteins	3	0	12.1	9.6	23.1	25.6	10.9	42.9	654562	521284	1.25529e+06	1.38954e+06	594202	2.32925e+06	654562	459652	666013	805878	307806	967805		0.722248	19.8849	1.29805	0.235182	0.380523	-6.1603
1154	FALSE	High	P29788	Vitronectin OS=Mus musculus GN=Vtn PE=1 SV=2	0.001	6.648	4	2	20	2	478	54.8	5.88	36.18	2	Pf00045, Pf01033	22370	ENSMUSG00000017344.4	Vtn	Matrisome proteins	Core matrisome	ECM Glycoproteins	11	0	105.6	95.9	116.6	104	298.5	104.6	6.21653e+06	5.64742e+06	6.86546e+06	6.12615e+06	1.75762e+07	6.15788e+06	6.21653e+06	4.97972e+06	3.64258e+06	3.55292e+06	9.10475e+06	2.5586e+06		0.486636	22.8126	1.11929	0.299752	0.445039	-6.36256
2308	FALSE	High	Q8K0E8	Fibrinogen beta chain OS=Mus musculus GN=Fgb PE=1 SV=1	0	7.432	4	2	4	2	481	54.7	7.08	9.61	2	Pf00147, Pf01920, Pf08702	110135	ENSMUSG00000033831.5	Fgb	Matrisome proteins	Core matrisome	ECM Glycoproteins	3	0	17	17.3	48.9	42.8	46.3	84	544444	555591	1.56544e+06	1.37082e+06	1.48266e+06	2.69063e+06	544444	489903	830570	795018	768040	1.11796e+06		1.17655	20.1604	2.41449	0.0462779	0.143406	-4.61644
2450	FALSE	High	Q6GQT1	Alpha-2-macroglobulin-P OS=Mus musculus GN=A2m PE=2 SV=2	0	19.383	2	2	20	2	1474	164.2	6.61	45.79	2	Pf00207, Pf01835, Pf07677, Pf07678, Pf07703, Pf10569, Pf11974, Pf13249	232345	ENSMUSG00000030111.9	A2m	Matrisome proteins	Matrisome-associated	ECM Regulators	6	0	43.8	43.3	43.8	26.8	11.1	32.4	3.52934e+06	3.49565e+06	3.53202e+06	2.16433e+06	895013	2.61759e+06	3.52934e+06	3082355	1.87397e+06	1.25522e+06	463630	1.08761e+06		-1.03444	21.2295	-2.51413	0.0399748	0.132495	-4.4681
2917	FALSE	High	P01139	Beta-nerve growth factor OS=Mus musculus GN=Ngf PE=1 SV=2	0	11.431	11	2	5	2	241	27.1	9.47	15.04	2	Pf00243	18049	ENSMUSG00000027859.10	Ngf	Matrisome proteins	Matrisome-associated	Secreted Factors	3	0	49.9	50.6	8.8	44.1	73.3	37.8	656807	666268	115953	580525	964321	497882	656807	587494	61521	336681	499533	206870		0.819186	18.9076	1.17542	0.27805	0.423375	-6.30118
3293	FALSE	High	Q08879	Fibulin-1 OS=Mus musculus GN=Fbln1 PE=1 SV=2	0	33.191	10	5	23	2	705	78	5.16	58.97	5	Pf01821, Pf07645, Pf12662, Pf14670	14114	ENSMUSG00000006369.14	Fbln1	Matrisome proteins	Core matrisome	ECM Glycoproteins	15	4	20.4	32.4	10.6	80.9	67.3	15.3	784706	1.24865e+06	407078	3.11383e+06	2.5896e+06	588654	784706	1.10102e+06	215982	1.80589e+06	1.34145e+06	244586		1.19098	20.085	1.69484	0.133693	0.265509	-5.65267
3730	FALSE	High	P07214	SPARC OS=Mus musculus GN=Sparc PE=1 SV=1	0	8.46	9	2	7	2	302	34.4	4.86	17.22	2	Pf00050, Pf07648, Pf09289, Pf10591	20692	ENSMUSG00000018593.13	Sparc	Matrisome proteins	Core matrisome	ECM Glycoproteins	11	0	87.8	87.2	35.1	13	62.1	79.6	1.35269e+06	1.34352e+06	541370	200381	956225	1.22699e+06	1.35269e+06	1.18467e+06	287233	116213	495339	509815		-0.68839	19.5796	-0.945816	0.375571	0.516968	-6.53847
4431	FALSE	High	P28481	Collagen alpha-1(II) chain OS=Mus musculus GN=Col2a1 PE=1 SV=2	0.002	4.442	2	2	6	2	1487	141.9	6.92	14.47	2	Pf00093, Pf01391, Pf01410, Pf14828	12824	ENSMUSG00000022483.16	Col2a1	Matrisome proteins	Core matrisome	Collagens	15	0	0.9	0.5	1.9	3.8	1.8	15.4	619357	366954	1.32677e+06	2.67387e+06	1.26371e+06	1.06895e+07	619357	323568	703938	1.55074e+06	654622	4.44148e+06		2.30143	20.5058	2.8172	0.0257295	0.105626	-4.01644
4464	FALSE	High	Q80YX1	Tenascin OS=Mus musculus GN=Tnc PE=1 SV=1	0	1026.82	58	117	682	2	2110	231.7	4.89	1764.33	117	Pf00041, Pf00147, Pf07974	21923	ENSMUSG00000028364.15	Tnc	Matrisome proteins	Core matrisome	ECM Glycoproteins	4	134	4.6	6.9	5.2	112.3	205.3	129.5	2.05362e+07	3.06443e+07	2.34754e+07	5.0217e+08	9.18192e+08	5.79362e+08	2.05362e+07	2.70212e+07	1.24553e+07	2.91238e+08	4.75637e+08	2.40725e+08		4.71409	26.9055	15.2496	1.19205e-06	0.000505727	6.2304
4547	FALSE	High	Q60715	Prolyl 4-hydroxylase subunit alpha-1 OS=Mus musculus GN=P4ha1 PE=1 SV=2	0	315.186	62	35	267	2	534	60.9	5.9	753.95	35	Pf03171, Pf08336	18451	ENSMUSG00000019916.14	P4ha1	Matrisome proteins	Matrisome-associated	ECM Regulators	10	0	108.8	165.2	148	210.6	199.3	142.7	5.97016e+06	9.06404e+06	8.11928e+06	1.15557e+07	1.09356e+07	7.82895e+06	5.97016e+06	7.99239e+06	4.30781e+06	6.70181e+06	5.6648e+06	3.25293e+06		0.390343	23.0532	1.41642	0.199354	0.338811	-6.01638
4569	FALSE	High	Q62426	Cystatin-B OS=Mus musculus GN=Cstb PE=1 SV=1	0	14.815	34	2	9	2	98	11	7.39	22.3	2	Pf00031	13014	ENSMUSG00000005054.7	Cstb	Matrisome proteins	Matrisome-associated	ECM Regulators	10	0	55	40.3	33.8	31.6	16.6	41.5	3.51921e+06	2.57754e+06	2.16106e+06	2.01882e+06	1.05996e+06	2.65101e+06	3.51921e+06	2.27279e+06	1.14658e+06	1.17083e+06	549076	1.10149e+06		-0.596306	21.0644	-1.53254	0.16902	0.305135	-5.86856
1723	FALSE	High	Q9QXS1	Plectin OS=Mus musculus GN=Plec PE=1 SV=3	0	1096.53	49	208	917	205	4691	533.9	5.96	2304.84	208	Pf00307, Pf00681, Pf03501, Pf07812, Pf11971	18810	ENSMUSG00000022565.15	Plec	-	-	-	15	3	112.6	99.8	69.4	110.6	203.8	105.1	4.18786e+08	3.71385e+08	2.58115e+08	4.11518e+08	7.58131e+08	3.91172e+08	4.18786e+08	3.27475e+08	1.36947e+08	2.38664e+08	3.92723e+08	1.62532e+08		0.534687	28.6185	1.55329	0.164064	0.299695	-5.84152
1994	FALSE	High	Q8VDD5	Myosin-9 OS=Mus musculus GN=Myh9 PE=1 SV=4	0	2848.91	76	237	3124	199	1960	226.2	5.66	9259.74	237	Pf00063, Pf01442, Pf01496, Pf01576, Pf01765, Pf02463, Pf02736, Pf03962, Pf04111, Pf04156, Pf05667, Pf05911, Pf06160, Pf06637, Pf07111, Pf07888, Pf08317, Pf09726, Pf09731, Pf10498, Pf11559, Pf11917, Pf12128, Pf13094, Pf13166	17886	ENSMUSG00000022443.16	Myh9	-	-	-	15	55	29.1	27.1	17.8	40.6	59.3	32.8	2.04609e+09	1.90197e+09	1.25287e+09	2.84781e+09	4.16298e+09	2.30413e+09	2.04609e+09	1.6771e+09	6.64731e+08	1.65161e+09	2.15649e+09	9.57364e+08		0.828696	31.0736	2.58201	0.036194	0.126511	-4.36691
3402	FALSE	High	Q9JHU4	Cytoplasmic dynein 1 heavy chain 1 OS=Mus musculus GN=Dync1h1 PE=1 SV=2	0	1351.76	50	193	1187	193	4644	531.7	6.42	3202.69	193	Pf00769, Pf03028, Pf03915, Pf04156, Pf07246, Pf07728, Pf08385, Pf08393, Pf12774, Pf12775, Pf12777, Pf12780, Pf12781, Pf13173, Pf13207, Pf13401	13424	ENSMUSG00000018707.13	Dync1h1	-	-	-	12	0	144.2	137.3	133.2	146.6	104.5	159	6.49088e+08	6.17811e+08	5.99619e+08	6.59728e+08	4.70231e+08	7.15779e+08	6.49088e+08	5.44766e+08	3.18137e+08	3.82615e+08	2.43587e+08	2.97406e+08		-0.0382899	29.1928	-0.156077	0.880354	0.92534	-7.00154
1395	FALSE	High	Q8BTM8	Filamin-A OS=Mus musculus GN=Flna PE=1 SV=5	0	948.597	63	137	923	126	2647	281	6.04	2488.19	137	Pf00307, Pf00630	192176	ENSMUSG00000031328.15	Flna	-	-	-	X	12	57.7	49.9	41.4	63.5	73.1	56.5	3.34232e+08	2.88941e+08	2.39696e+08	3.67681e+08	4.23239e+08	3.27272e+08	3.34232e+08	2.54779e+08	1.27175e+08	2.1324e+08	2.19244e+08	1.35982e+08		0.379195	28.276	1.58177	0.157482	0.292874	-5.80414
1348	FALSE	High	Q8VHX6	Filamin-C OS=Mus musculus GN=Flnc PE=1 SV=3	0	827.184	60	131	828	116	2726	290.9	5.95	2212.72	131	Pf00307, Pf00630	68794	ENSMUSG00000068699.12	Flnc	-	-	-	6	4	78	78.2	60.9	95.1	90.6	112.6	2.62815e+08	2.6336e+08	2.05333e+08	3.20541e+08	3.05244e+08	3.79388e+08	2.62815e+08	2.32222e+08	1.08943e+08	1.85901e+08	1.58121e+08	1.57636e+08		0.461699	28.0826	2.00196	0.0851479	0.200272	-5.22186
3703	FALSE	High	Q80X90	Filamin-B OS=Mus musculus GN=Flnb PE=1 SV=3	0	781.122	62	120	784	109	2602	277.7	5.71	2158.79	120	Pf00307, Pf00630	286940	ENSMUSG00000025278.8	Flnb	-	-	-	14	0	66.4	52.5	48.6	65.2	61.3	63.9	2.10001e+08	1.66049e+08	1.53662e+08	2.06272e+08	1.93835e+08	2.02091e+08	2.10001e+08	1.46416e+08	8.15281e+07	1.1963e+08	1.00409e+08	8.39687e+07		0.197539	27.4814	0.876366	0.409741	0.550321	-6.60253
2233	FALSE	High	Q69ZN7	Myoferlin OS=Mus musculus GN=Myof PE=1 SV=2	0	643.607	58	110	712	108	2048	233.2	6.16	1852.69	110	Pf00168, Pf08150, Pf08151, Pf08165	226101	ENSMUSG00000048612.15	Myof	-	-	-	19	2	68.6	79	63.9	84.2	79.5	85.8	2.37751e+08	2.73843e+08	2.21512e+08	2.92041e+08	2.75504e+08	2.9746e+08	2.37751e+08	2.41466e+08	1.17527e+08	1.69372e+08	1.42715e+08	1.23594e+08		0.243584	27.9806	1.14558	0.28942	0.435744	-6.33406
1651	FALSE	High	Q61879	Myosin-10 OS=Mus musculus GN=Myh10 PE=1 SV=2	0	1250.55	61	137	1137	104	1976	228.9	5.54	3273.61	137	Pf00063, Pf00769, Pf01496, Pf01576, Pf02736, Pf02841, Pf04111, Pf05622, Pf05667, Pf05911, Pf06637, Pf07888, Pf09726, Pf09731, Pf12128, Pf13094, Pf13514	77579	ENSMUSG00000020900.15	Myh10	-	-	-	11	7	77.1	62.7	51.4	90.5	89.3	59.4	3.13611e+08	2.55038e+08	2.09109e+08	3.68392e+08	3.63271e+08	2.41835e+08	3.13611e+08	2.24884e+08	1.10946e+08	2.13652e+08	1.8818e+08	1.00482e+08		0.317455	28.0888	1.13154	0.294902	0.440535	-6.34934
1809	FALSE	High	P26039	Talin-1 OS=Mus musculus GN=Tln1 PE=1 SV=2	0	906.489	61	104	785	95	2541	269.7	6.18	2339.05	104	Pf00373, Pf01608, Pf02174, Pf08913, Pf09141, Pf09379	21894	ENSMUSG00000028465.16	Tln1	-	-	-	4	9	58.4	57.6	73.2	72.9	69	132	2.8407e+08	2.80377e+08	3.55847e+08	3.54644e+08	3.35744e+08	6.41792e+08	2.8407e+08	2.47227e+08	1.888e+08	2.05679e+08	1.7392e+08	2.66664e+08		0.476989	28.4222	1.52396	0.171108	0.306909	-5.87968
2582	FALSE	High	Q68FD5	Clathrin heavy chain 1 OS=Mus musculus GN=Cltc PE=1 SV=3	0	775.553	61	94	760	94	1675	191.4	5.69	2112.01	94	Pf00637, Pf01394, Pf04053, Pf09268, Pf13838	67300	ENSMUSG00000047126.17	Cltc	-	-	-	11	0	117.6	128.9	103.4	86.4	71.3	98.3	5.24733e+08	5.75219e+08	4.61172e+08	3.85462e+08	3.18174e+08	4.38643e+08	5.24733e+08	5.0721e+08	2.44682e+08	2.23553e+08	1.64819e+08	1.82256e+08		-0.457182	28.7205	-1.9471	0.0923348	0.211425	-5.3005
4097	FALSE	High	P19096	Fatty acid synthase OS=Mus musculus GN=Fasn PE=1 SV=2	0	716.41	54	92	516	92	2504	272.3	6.58	1435.87	92	Pf00106, Pf00107, Pf00109, Pf00550, Pf00698, Pf00975, Pf02801, Pf08241, Pf08242, Pf08659, Pf12847, Pf13489, Pf13602, Pf13847, Pf14765	14104	ENSMUSG00000025153.9	Fasn	-	-	-	11	0	172.2	221.3	178.5	123.5	91.2	211.7	3.47592e+08	4.46623e+08	3.60187e+08	2.49293e+08	1.84139e+08	4.27272e+08	3.47592e+08	3.93818e+08	1.91103e+08	1.4458e+08	9.53866e+07	1.77531e+08		-0.503803	28.2586	-1.46107	0.187151	0.325739	-5.96026
3075	FALSE	High	Q9JKF1	Ras GTPase-activating-like protein IQGAP1 OS=Mus musculus GN=Iqgap1 PE=1 SV=2	0	747.316	67	93	647	90	1657	188.6	6.48	1892.24	93	Pf00307, Pf00616, Pf03836, Pf11016	29875	ENSMUSG00000030536.10	Iqgap1	-	-	-	7	4	87.5	64.2	65.5	154.5	150.2	149.3	2.80073e+08	2.05531e+08	2.09706e+08	4.94642e+08	4.80861e+08	4.78238e+08	2.80073e+08	1.81231e+08	1.11263e+08	2.86872e+08	2.49093e+08	1.98708e+08		1.07873	28.3126	4.73365	0.00209203	0.037568	-1.36295
3990	FALSE	High	E9PVA8	eIF-2-alpha kinase activator GCN1 OS=Mus musculus GN=Gcn1 PE=1 SV=1	0	513.117	41	80	333	80	2671	292.8	7.36	883.92	80	Pf12074, Pf13646	231659	ENSMUSG00000041638.18	Gcn1l1	-	-	-	5	0	147.5	124.3	141.7	123.1	71.6	166.8	2.6841e+08	2.26123e+08	2.57869e+08	2.24083e+08	1.30219e+08	3.03606e+08	2.6841e+08	1.99388e+08	1.36816e+08	1.29959e+08	6.74554e+07	1.26148e+08		-0.27367	27.7613	-0.80469	0.447322	0.584377	-6.6645
4492	FALSE	High	B2RQC6	CAD protein OS=Mus musculus GN=Cad PE=1 SV=1	0	556.498	49	80	359	80	2225	243.1	6.43	1007.1	80	Pf00117, Pf00185, Pf00289, Pf00988, Pf01071, Pf01979, Pf02142, Pf02222, Pf02729, Pf02786, Pf02787, Pf07478, Pf07722, Pf08443, Pf13147, Pf13535, Pf13594, Pf15632	69719	ENSMUSG00000013629.16	Cad	-	-	-	5	0	248.6	234.9	249.4	113.7	81.7	159.8	3.73781e+08	3.53242e+08	3.74942e+08	1.70902e+08	1.22806e+08	2.4023e+08	3.73781e+08	3.11477e+08	1.98931e+08	9.91163e+07	6.36154e+07	9.98154e+07		-1.09852	27.9027	-3.77215	0.00689283	0.0599853	-2.63455
257	FALSE	High	Q8CGC7	Bifunctional glutamate/proline--tRNA ligase OS=Mus musculus GN=Eprs PE=1 SV=4	0	572.502	57	75	414	74	1512	170	7.66	1165.14	75	Pf00458, Pf00587, Pf00749, Pf01406, Pf03129, Pf03950, Pf09180, Pf14497	107508	ENSMUSG00000026615.14	Eprs	-	-	-	1	1	232.7	204	179.4	154.9	127.1	133.4	3.976e+08	3.4862e+08	3.06603e+08	2.64643e+08	2.17133e+08	2.27993e+08	3.976e+08	3.07402e+08	1.62673e+08	1.53482e+08	1.12478e+08	9.47309e+07		-0.565911	28.0956	-2.51009	0.0402128	0.132771	-4.47413
3391	FALSE	High	P58252	Elongation factor 2 OS=Mus musculus GN=Eef2 PE=1 SV=2	0	744.337	74	74	707	73	858	95.3	6.83	1921.99	74	Pf00009, Pf00679, Pf03144, Pf03764, Pf14492	13629	ENSMUSG00000034994.10	Eef2	-	-	-	10	1	172.3	200.5	154.2	137.3	120.1	149.9	1.33114e+09	1.54974e+09	1.19173e+09	1.06135e+09	9.27956e+08	1.15859e+09	1.33114e+09	1.36651e+09	6.32293e+08	615539154	4.80695e+08	4.81396e+08		-0.369118	30.1454	-1.62231	0.148532	0.283103	-5.75037
1577	FALSE	High	P20152	Vimentin OS=Mus musculus GN=Vim PE=1 SV=3	0	920.967	92	78	1096	72	466	53.7	5.12	2995.48	78	Pf00038, Pf04111, Pf04156, Pf04732, Pf05622, Pf10186	22352	ENSMUSG00000026728.9	Vim	-	-	-	2	6	60.3	71.4	52.7	82.2	158.7	75.6	1.71868e+09	2.03527e+09	1.50225e+09	2.34203e+09	4.52379e+09	2.15642e+09	1.71868e+09	1.79464e+09	7.97042e+08	1.35828e+09	2.34339e+09	8.9599e+08		0.706759	31.0486	2.09223	0.0745055	0.184848	-5.09125
389	FALSE	High	Q3V3R1	Monofunctional C1-tetrahydrofolate synthase, mitochondrial OS=Mus musculus GN=Mthfd1l PE=1 SV=2	0	626.809	78	71	463	71	977	105.7	7.02	1332.33	71	Pf00763, Pf01268, Pf02882	270685	ENSMUSG00000040675.17	Mthfd1l	-	-	-	10	0	232.3	223.9	242.7	132.3	93	141.7	7.20331e+08	6.94197e+08	7.52687e+08	4.10249e+08	2.88268e+08	4.39368e+08	7.20331e+08	6.12121e+08	3.9935e+08	2.37928e+08	1.49327e+08	1.82557e+08		-0.952238	28.9513	-3.8621	0.00612926	0.0569937	-2.50987
9	FALSE	High	P16546-2	Isoform 2 of Spectrin alpha chain, non-erythrocytic 1 OS=Mus musculus GN=Sptan1	0	363.183	37	68	267	68	2452	282.2	5.31	723.46	68	Pf00018, Pf00036, Pf00435, Pf07653, Pf08239, Pf08726, Pf12128, Pf13405, Pf13499, Pf14604	20740	ENSMUSG00000057738.13	Spna2; Sptan1	-	-	-	2	0	24.4	24.8	18.6	40.3	42.9	32.5	2.13976e+07	2.17571e+07	1.63024e+07	3.53219e+07	3.75375e+07	2.84729e+07	2.13976e+07	1.91847e+07	8.64949e+06	2.04853e+07	1.9445e+07	1.18305e+07		0.771488	24.6139	3.18559	0.0152577	0.0818084	-3.47273
1359	FALSE	High	P08113	Endoplasmin OS=Mus musculus GN=Hsp90b1 PE=1 SV=2	0	700.984	65	68	913	65	802	92.4	4.82	2510.29	68	Pf00183, Pf02518, Pf13589	22027	ENSMUSG00000020048.13	Hsp90b1	-	-	-	10	0	97.8	100.8	102	103.5	83.2	116.7	1.42374e+09	1.46608e+09	1.48452e+09	1.50667e+09	1.21032e+09	1.69732e+09	1.42374e+09	1.29275e+09	7.87633e+08	8.73808e+08	6.26966e+08	7.05238e+08		-0.000542443	30.441	-0.0023842	0.998164	0.99948	-7.01531
2037	FALSE	High	Q91ZX7	Prolow-density lipoprotein receptor-related protein 1 OS=Mus musculus GN=Lrp1 PE=1 SV=1	0	322.51	20	65	247	65	4545	504.4	5.36	609.29	65	Pf00057, Pf00058, Pf07645, Pf12662, Pf14670	16971		Lrp1	-	-	-	10	0	66.6	72.6	70.4	60.9	59.6	69	3.68289e+07	4.01399e+07	3.89028e+07	3.36816e+07	3.29531e+07	3.81737e+07	3.68289e+07	3.53941e+07	2.06405e+07	1.9534e+07	1.70702e+07	1.58612e+07		-0.146931	25.1286	-0.70681	0.502406	0.633419	-6.74196
1489	FALSE	High	Q02053	Ubiquitin-like modifier-activating enzyme 1 OS=Mus musculus GN=Uba1 PE=1 SV=1	0	698.479	81	64	636	64	1058	117.7	5.66	1819.35	64	Pf00899, Pf02134, Pf09358, Pf10585	22201	ENSMUSG00000001924.15	Uba1	-	-	-	X	0	218.7	183.3	210.3	141.4	105.5	160	8.15601e+08	6.83617e+08	7.84481e+08	5.27269e+08	3.93624e+08	5.96968e+08	8.15601e+08	6.02792e+08	4.16219e+08	3.05794e+08	2.03903e+08	2.4804e+08		-0.606593	29.1964	-2.44803	0.0440497	0.138816	-4.56656
2594	FALSE	High	Q99PV0	Pre-mRNA-processing-splicing factor 8 OS=Mus musculus GN=Prpf8 PE=1 SV=2	0	398.856	39	64	251	64	2335	273.4	8.84	681.6	64	Pf01398, Pf08082, Pf08083, Pf08084, Pf10596, Pf10597, Pf10598, Pf12134	192159	ENSMUSG00000020850.14	Prpf8	-	-	-	11	0	286.6	172.2	217	110.7	69.2	183.7	1.94803e+08	1.17068e+08	1.47473e+08	7.5237e+07	4.70145e+07	1.24837e+08	1.94803e+08	1.03227e+08	7.82441e+07	4.36344e+07	2.43542e+07	5.18697e+07		-0.97636	26.6705	-2.4435	0.0443438	0.139097	-4.57329
3687	FALSE	High	Q8BGQ7	Alanine--tRNA ligase, cytoplasmic OS=Mus musculus GN=Aars PE=1 SV=1	0	741.497	79	64	497	64	968	106.8	5.67	1530.82	64	Pf01411, Pf02272, Pf07973	234734	ENSMUSG00000031960.14	Aars	-	-	-	8	0	254.9	225.8	245.7	134.7	102.9	179	7.32684e+08	6.4908e+08	7.06373e+08	3.87209e+08	2.9583e+08	5.14665e+08	7.32684e+08	5.72338e+08	3.74777e+08	2.24565e+08	1.53244e+08	2.13843e+08		-0.836835	28.9543	-3.12444	0.0166212	0.0844496	-3.56228
751	FALSE	High	Q8BMJ2	Leucine--tRNA ligase, cytoplasmic OS=Mus musculus GN=Lars PE=1 SV=2	0	443.956	61	63	382	63	1178	134.1	7.05	981.26	63	Pf00133, Pf01406, Pf08264, Pf09334	107045	ENSMUSG00000024493.8	Lars	-	-	-	18	0	241.9	211	220.1	131.5	98.3	176.2	4.52315e+08	3.9459e+08	4.11569e+08	2.45962e+08	1.8388e+08	3.2944e+08	4.52315e+08	3.47937e+08	2.18364e+08	1.42648e+08	9.52528e+07	1.36882e+08		-0.767198	28.2581	-2.79352	0.0266226	0.10744	-4.05167
2051	FALSE	High	E9Q555	E3 ubiquitin-protein ligase RNF213 OS=Mus musculus GN=Rnf213 PE=1 SV=2	0	295.722	18	63	167	63	5152	584.4	6.8	438.57	63	Pf00097, Pf07728, Pf12773, Pf13248, Pf13639, Pf13920, Pf13923, Pf14634, Pf15227	672511	ENSMUSG00000070327.14	Rnf213	-	-	-	11	0	170.2	190.6	220.7	101.2	91.2	282.8	5.80472e+07	6.50236e+07	7.52731e+07	3.45315e+07	3.10995e+07	9.64611e+07	5.80472e+07	5.73358e+07	3.99373e+07	2.00269e+07	1.611e+07	4.00796e+07		-0.48519	25.7277	-1.08239	0.314761	0.458694	-6.40177
2020	FALSE	High	P38647	Stress-70 protein, mitochondrial OS=Mus musculus GN=Hspa9 PE=1 SV=3	0	765.099	81	62	857	62	679	73.4	6.07	2517.88	62	Pf00012, Pf06723	15526	ENSMUSG00000024359.8	Hspa9	-	-	-	18	0	164.8	154.1	161.2	163.3	125.4	143	1.55515e+09	1.45468e+09	1.52107e+09	1.54137e+09	1.18308e+09	1.34921e+09	1.55515e+09	1.28269e+09	8.0703e+08	8.9393e+08	6.12855e+08	5.60596e+08		-0.161323	30.411	-0.741474	0.482407	0.617379	-6.7155
2335	FALSE	High	Q9ERU9	E3 SUMO-protein ligase RanBP2 OS=Mus musculus GN=Ranbp2 PE=1 SV=2	0	319.766	27	61	221	61	3053	340.9	6.18	582.74	61	Pf00160, Pf00515, Pf00638, Pf00641, Pf07719, Pf12185, Pf13414, Pf13432	19386	ENSMUSG00000003226.7	Ranbp2	-	-	-	10	0	131.7	111.6	128.9	117.3	75.5	141.1	7.36422e+07	6.2399e+07	7.20567e+07	6.55929e+07	4.22154e+07	7.88958e+07	7.36422e+07	5.50215e+07	3.82308e+07	3.80412e+07	2.18682e+07	3.27812e+07		-0.199977	25.9439	-0.690493	0.512004	0.642831	-6.75403
1653	FALSE	High	A2AN08	E3 ubiquitin-protein ligase UBR4 OS=Mus musculus GN=Ubr4 PE=1 SV=1	0	320.984	18	60	184	60	5180	571.9	6.06	499.57	60	Pf02207, Pf13764	69116	ENSMUSG00000066036.14	Ubr4	-	-	-	4	0	226.7	218.1	217.8	98.9	83.3	142.3	6.48787e+07	6.24078e+07	6.23174e+07	2.82968e+07	2.38355e+07	4.07189e+07	6.48787e+07	5.50292e+07	3.30635e+07	1.6411e+07	1.23472e+07	1.69187e+07		-1.06655	25.3799	-4.04069	0.00487222	0.0523301	-2.26571
4487	FALSE	High	Q62261	Spectrin beta chain, non-erythrocytic 1 OS=Mus musculus GN=Sptbn1 PE=1 SV=2	0	312.491	35	59	246	59	2363	274.1	5.58	659.36	59	Pf00169, Pf00307, Pf00435, Pf11971, Pf12128, Pf15410	20742	ENSMUSG00000020315.18	Spnb2; Sptbn1	-	-	-	11	0	31.9	26.9	21.1	35.1	37.5	35.5	1.85012e+07	1.55892e+07	1.22628e+07	2.03387e+07	2.17532e+07	2.06117e+07	1.85012e+07	1.3746e+07	6.50624e+06	1.17956e+07	1.12685e+07	8.56417e+06		0.45549	24.0887	1.90269	0.098584	0.218975	-5.36369
14	FALSE	High	Q8CIE6	Coatomer subunit alpha OS=Mus musculus GN=Copa PE=1 SV=2	0	436.797	52	58	347	58	1224	138.3	7.65	970.76	58	Pf00400, Pf04053, Pf06957	12847	ENSMUSG00000026553.17	Copa	-	-	-	1	0	150.9	169.9	144.2	149.8	116.5	157.7	2.68658e+08	3.02307e+08	2.56698e+08	2.66683e+08	2.07295e+08	2.80747e+08	2.68658e+08	2.66565e+08	1.36195e+08	1.54665e+08	1.07382e+08	1.1665e+08		-0.141925	27.9651	-0.615439	0.557632	0.684238	-6.80635
2514	FALSE	High	Q78PY7	Staphylococcal nuclease domain-containing protein 1 OS=Mus musculus GN=Snd1 PE=1 SV=1	0	399.292	76	57	334	57	910	102	7.43	886.5	57	Pf00565, Pf00567	56463	ENSMUSG00000001424.14	Snd1	-	-	-	6	0	189.3	177.9	173.2	144.8	96.8	122.7	3.35849e+08	3.15557e+08	3.07231e+08	2.56766e+08	1.71769e+08	2.17631e+08	3.35849e+08	2.78249e+08	1.63007e+08	1.48914e+08	8.89788e+07	9.04255e+07		-0.587412	27.9567	-2.4625	0.0431225	0.137268	-4.54502
3242	FALSE	High	P20029	78 kDa glucose-regulated protein OS=Mus musculus GN=Hspa5 PE=1 SV=3	0	572.35	67	59	718	57	655	72.4	5.16	1875.41	59	Pf00012, Pf01968, Pf06723	14828	ENSMUSG00000026864.13	Hspa5	-	-	-	2	2	94.2	135	111.9	73.5	140.2	118.8	7.98113e+08	1.14432e+09	9.48181e+08	6.23213e+08	1.18757e+09	1.00657e+09	7.98113e+08	1.00902e+09	5.03072e+08	3.61438e+08	6.15178e+08	4.18229e+08		-0.0723789	29.792	-0.232388	0.822849	0.889128	-6.98484
4073	FALSE	High	P48678	Prelamin-A/C OS=Mus musculus GN=Lmna PE=1 SV=2	0	360.167	71	58	392	57	665	74.2	6.98	1036.17	58	Pf00038, Pf00932, Pf12128	16905	ENSMUSG00000028063.15	Lmna	-	-	-	3	1	54.9	46.9	40.9	77.9	123.9	38.5	1.59859e+08	1.36506e+08	1.19071e+08	2.26912e+08	3.60597e+08	1.1206e+08	1.59859e+08	1.20367e+08	6.31751e+07	1.31599e+08	1.86794e+08	4.65611e+07		0.606401	27.3378	1.40942	0.201329	0.341485	-6.02509
2184	FALSE	High	P63038	60 kDa heat shock protein, mitochondrial OS=Mus musculus GN=Hspd1 PE=1 SV=1	0	748.755	79	55	869	55	573	60.9	6.18	2636.47	55	Pf00118	15510	ENSMUSG00000025980.14	Hspd1	-	-	-	1	0	148.9	144.3	126	81.1	65.2	80.4	1.21174e+09	1.17417e+09	1.02549e+09	6.60061e+08	5.30204e+08	6.54228e+08	1.21174e+09	1.03535e+09	5.44093e+08	3.82809e+08	2.74654e+08	2.71832e+08		-0.890628	29.6337	-4.01755	0.00501795	0.0531048	-2.29709
1576	FALSE	High	Q6PB66	Leucine-rich PPR motif-containing protein, mitochondrial OS=Mus musculus GN=Lrpprc PE=1 SV=2	0	354.238	53	54	232	54	1392	156.5	6.83	588.9	54	Pf12854, Pf13041, Pf13812	72416	ENSMUSG00000024120.12	Lrpprc	-	-	-	17	0	203.4	222.6	215.6	134.4	74.4	144.4	2.00799e+08	2.19756e+08	2.12911e+08	1.32723e+08	7.34779e+07	1.42591e+08	2.00799e+08	1.93774e+08	1.12963e+08	7.69741e+07	3.80627e+07	5.92464e+07		-0.91874	27.1934	-3.01259	0.0194618	0.0914867	-3.72688
2093	FALSE	High	Q99KI0	Aconitate hydratase, mitochondrial OS=Mus musculus GN=Aco2 PE=1 SV=1	0	567.368	67	54	514	54	780	85.4	7.93	1473.54	54	Pf00330, Pf00694	11429	ENSMUSG00000022477.12	Aco2	-	-	-	15	0	174.5	167.9	169	111.9	74.5	115	7.11058e+08	6.83914e+08	6.88668e+08	4.56064e+08	3.03333e+08	4.68416e+08	7.11058e+08	6.03054e+08	3.65384e+08	2.64498e+08	1.57131e+08	1.94627e+08		-0.789887	28.9763	-3.13372	0.0164061	0.0837862	-3.54866
4098	FALSE	High	Q03265	ATP synthase subunit alpha, mitochondrial OS=Mus musculus GN=Atp5a1 PE=1 SV=1	0	603.121	74	54	721	54	553	59.7	9.19	1999.24	54	Pf00006, Pf00306, Pf02663, Pf02874, Pf05943	11946	ENSMUSG00000025428.15	Atp5a1	-	-	-	18	0	124.2	114.6	109.3	123.9	99.9	104.9	1.74211e+09	1.60813e+09	1.53368e+09	1.73895e+09	1.40199e+09	1.47215e+09	1.74211e+09	1.418e+09	8.1372e+08	1.00852e+09	7.26254e+08	6.11676e+08		-0.0865322	30.5552	-0.400656	0.700556	0.796745	-6.9254
4296	FALSE	High	Q8VDJ3	Vigilin OS=Mus musculus GN=Hdlbp PE=1 SV=1	0	335.329	47	54	269	54	1268	141.7	6.87	726.95	54	Pf00013, Pf13014, Pf14611	110611	ENSMUSG00000034088.15	Hdlbp	-	-	-	1	0	186.2	173	172.4	187.2	134.2	165.7	2.3253e+08	2.16077e+08	2.15299e+08	2.33766e+08	1.67657e+08	2.06922e+08	2.3253e+08	1.9053e+08	1.1423e+08	1.35575e+08	8.6849e+07	8.59761e+07		-0.138545	27.6513	-0.608295	0.562099	0.687235	-6.81105
4394	FALSE	High	P11499	Heat shock protein HSP 90-beta OS=Mus musculus GN=Hsp90ab1 PE=1 SV=3	0	860.3	83	76	907	54	724	83.2	5.03	2538.61	76	Pf00183, Pf02518, Pf13589	15516	ENSMUSG00000023944.14	Hsp90ab1	-	-	-	17	30	190.1	189.7	170.3	160.4	95	127.3	2.57597e+09	2.57029e+09	2.30687e+09	2.17255e+09	1.28657e+09	1.72463e+09	2.57597e+09	2.2664e+09	1.22395e+09	1.25999e+09	6.66465e+08	7.16585e+08		-0.554591	30.9311	-2.11538	0.0719964	0.180753	-5.05754
4010	FALSE	High	Q60597	2-oxoglutarate dehydrogenase, mitochondrial OS=Mus musculus GN=Ogdh PE=1 SV=3	0	372.315	58	53	328	53	1023	116.4	6.83	839.2	53	Pf00676, Pf02779	18293	ENSMUSG00000020456.17	Ogdh	-	-	-	11	0	154.6	168.3	146.1	93.8	82.1	99.6	1.98858e+08	2.16468e+08	1.87847e+08	1.20697e+08	1.0554e+08	1.28047e+08	1.98858e+08	1.90874e+08	9.96651e+07	6.99994e+07	5.46711e+07	5.32034e+07		-0.769868	27.1956	-3.59505	0.00871615	0.0657391	-2.88321
3470	FALSE	High	Q6P4T2	U5 small nuclear ribonucleoprotein 200 kDa helicase OS=Mus musculus GN=Snrnp200 PE=1 SV=1	0	286.7	35	52	146	52	2136	244.4	6.06	410	52	Pf00270, Pf00271, Pf02889, Pf04851	320632	ENSMUSG00000003660.10	Snrnp200	-	-	-	2	0	268	219.3	230.6	102.3	85	154.1	8.92247e+07	7.30206e+07	7.67868e+07	3.40661e+07	2.82896e+07	5.13171e+07	8.92247e+07	6.43873e+07	4.07405e+07	1.97569e+07	1.46544e+07	2.13223e+07		-1.11285	25.6859	-3.91321	0.00573675	0.0554297	-2.43953
386	FALSE	High	Q99PL5	Ribosome-binding protein 1 OS=Mus musculus GN=Rrbp1 PE=1 SV=2	0	417.094	40	62	345	51	1605	172.8	9.33	968.69	62	Pf00038, Pf03276, Pf03962, Pf04111, Pf04156, Pf05104, Pf08317, Pf09606, Pf09726, Pf10186, Pf12128, Pf13779	81910		Rrbp1	-	-	-	2	12	37.2	70.9	50.9	126.2	213.1	87.4	4.62889e+07	8.82453e+07	6.32597e+07	1.57011e+08	2.65037e+08	1.08722e+08	4.62889e+07	7.78119e+07	3.35634e+07	9.106e+07	1.37293e+08	4.51741e+07		1.37667	26.613	3.44067	0.0107351	0.0696321	-3.10325
1408	FALSE	High	Q8VEK3	Heterogeneous nuclear ribonucleoprotein U OS=Mus musculus GN=Hnrnpu PE=1 SV=1	0	472.543	58	51	385	51	800	87.9	6.24	1058.02	51	Pf00622, Pf13671	51810	ENSMUSG00000039630.10; ENSMUSG00000111145.1	Hnrnpu	-	-	-	1; CHR_MG4281_PATCH	0	191.1	181.2	179.5	189.8	169	132.2	7.6992e+08	7.29901e+08	7.23184e+08	7.64723e+08	6.81053e+08	5.3248e+08	7.6992e+08	6.43604e+08	3.83697e+08	4.43508e+08	3.52796e+08	2.21245e+08		-0.183781	29.3725	-0.791568	0.454456	0.591362	-6.67538
1575	FALSE	High	Q7TPV4	Myb-binding protein 1A OS=Mus musculus GN=Mybbp1a PE=1 SV=2	0	419.577	48	51	309	51	1344	151.9	8.95	873.78	51	Pf04931	18432	ENSMUSG00000040463.16	Mybbp1a	-	-	-	11	0	253.7	227.4	204.2	127.4	72.2	153.6	2.57765e+08	2.31044e+08	2.07483e+08	1.29449e+08	7.33728e+07	1.56023e+08	2.57765e+08	2.03727e+08	1.10083e+08	7.50751e+07	3.80082e+07	6.48277e+07		-1.01992	27.2745	-3.14009	0.0162603	0.0835589	-3.53933
216	FALSE	High	Q6PDI5	Proteasome-associated protein ECM29 homolog OS=Mus musculus GN=Ecm29 PE=1 SV=3	0	268.746	38	49	167	49	1840	203.6	7.06	441.54	49	Pf13001	230249	ENSMUSG00000050812.18	AI314180	-	-	-	4	0	205	190.9	232.8	112	75.7	154.1	8.81001e+07	8.20564e+07	1.00029e+08	4.81382e+07	3.25408e+07	6.62054e+07	8.81001e+07	7.23548e+07	5.30721e+07	2.79182e+07	1.68566e+07	2.75083e+07		-0.93391	25.9526	-3.04849	0.0184978	0.0900222	-3.67395
2139	FALSE	High	P16858	Glyceraldehyde-3-phosphate dehydrogenase OS=Mus musculus GN=Gapdh PE=1 SV=2	0	1249.13	96	51	2457	49	333	35.8	8.25	7438.49	51	Pf00044, Pf02800	14433; 100042025; 100042746	ENSMUSG00000057666.18	Gapdh; Gm20899; LOC100042025; Gapdh-ps15; Gm12033	-	-	-	6; Y; 11	6	226.7	204.6	218.6	145.6	168.3	140.6	2.09604e+10	1.89167e+10	2.02072e+10	1.34582e+10	1.55639e+10	1.29982e+10	2.09604e+10	1.66802e+10	1.07212e+10	7.80522e+09	8.06235e+09	5.40076e+09		-0.519064	33.9605	-2.4565	0.0435042	0.137865	-4.55394
4558	FALSE	High	Q8BMS1	Trifunctional enzyme subunit alpha, mitochondrial OS=Mus musculus GN=Hadha PE=1 SV=1	0	541.781	73	49	449	49	763	82.6	9.14	1345.7	49	Pf00378, Pf00725, Pf02737	97212	ENSMUSG00000025745.11	Hadha	-	-	-	5	0	154.4	124.9	156.1	120.3	97.3	162.7	4.23564e+08	3.42566e+08	4.28195e+08	3.3006e+08	2.66963e+08	4.46231e+08	4.23564e+08	3.02063e+08	2.27185e+08	1.91422e+08	1.38291e+08	1.85409e+08		-0.220021	28.4512	-0.817153	0.440619	0.578068	-6.65404
199	FALSE	High	Q8K009	Mitochondrial 10-formyltetrahydrofolate dehydrogenase OS=Mus musculus GN=Aldh1l2 PE=1 SV=2	0	425.904	72	53	294	48	923	101.5	6.29	871.6	53	Pf00171, Pf00550, Pf00551, Pf02911	216188	ENSMUSG00000020256.14	Aldh1l2	-	-	-	10	5	233.6	228.7	293.1	129.7	100	155	3.89406e+08	3.81268e+08	4.88628e+08	2.16171e+08	1.66779e+08	2.58361e+08	3.89406e+08	3.3619e+08	2.5925e+08	1.25371e+08	8.63938e+07	1.07349e+08		-0.987105	28.1421	-3.82664	0.00641864	0.0587193	-2.55888
1875	FALSE	High	Q8BMK4	Cytoskeleton-associated protein 4 OS=Mus musculus GN=Ckap4 PE=1 SV=2	0	378.704	74	48	411	48	575	63.7	5.64	1168.45	48	Pf13166	216197	ENSMUSG00000046841.5	Ckap4	-	-	-	10	0	62.8	76.8	60.9	103.4	113.5	85.7	2.47787e+08	3.03206e+08	2.40563e+08	4.08023e+08	4.48045e+08	3.38327e+08	2.47787e+08	2.67358e+08	1.27634e+08	2.36637e+08	2.32094e+08	1.40575e+08		0.591633	28.2632	2.5389	0.0385502	0.129416	-4.43119
3360	FALSE	High	P09103	Protein disulfide-isomerase OS=Mus musculus GN=P4hb PE=1 SV=2	0	405.312	84	48	459	48	509	57	4.88	1205.51	48	Pf00085, Pf01216, Pf13098, Pf13848, Pf13899, Pf13905	18453	ENSMUSG00000025130.11	P4hb	-	-	-	11	0	68.9	85.8	88	106.4	88.9	93.1	3.15599e+08	3.9307e+08	4.03102e+08	4.87239e+08	4.0706e+08	4.26125e+08	3.15599e+08	3.46597e+08	2.13872e+08	2.82579e+08	2.10863e+08	1.77055e+08		0.252376	28.583	1.12231	0.298553	0.444317	-6.35931
769	FALSE	High	P80314	T-complex protein 1 subunit beta OS=Mus musculus GN=Cct2 PE=1 SV=4	0	436.669	86	47	375	47	535	57.4	6.4	1061.53	47	Pf00118	12461	ENSMUSG00000034024.8	Cct2	-	-	-	10	0	207.2	167.1	158.5	102	95.5	100	4.67904e+08	3.7731e+08	3.57872e+08	2.30405e+08	2.1552e+08	2.25704e+08	4.67904e+08	3.327e+08	1.89875e+08	1.33626e+08	1.11643e+08	9.37798e+07		-0.831661	28.1534	-3.78055	0.00681735	0.0598149	-2.62286
1072	FALSE	High	P02469	Laminin subunit beta-1 OS=Mus musculus GN=Lamb1 PE=1 SV=3	0	250.837	31	47	187	47	1786	197	4.94	491.55	47	Pf00038, Pf00053, Pf00055, Pf01442, Pf01576, Pf05557, Pf05698, Pf06008, Pf07111, Pf08317, Pf08647, Pf09731, Pf13476, Pf13868, Pf15346	16777	ENSMUSG00000002900.16	Lamb1	-	-	-	12	0	1.9	2.4	2.9	1.3	2	3.7	4.6863e+06	5.92696e+06	7.10601e+06	3.25682e+06	4.87225e+06	8.90602e+06	4.6863e+06	5.22621e+06	3.77021e+06	1.88882e+06	2.5239e+06	3.70045e+06		-0.16065	22.3928	-0.40387	0.698297	0.795441	-6.92397
1487	FALSE	High	Q8BU30	Isoleucine--tRNA ligase, cytoplasmic OS=Mus musculus GN=Iars PE=1 SV=2	0	243.65	45	47	189	47	1262	144.2	6.55	495.2	47	Pf00133, Pf01406, Pf08264, Pf09334	105148	ENSMUSG00000037851.13	Iars	-	-	-	13	0	217.4	219	208.1	162.6	114.7	146.7	2.2316e+08	2.24819e+08	2.1364e+08	1.66895e+08	1.1779e+08	1.506e+08	2.2316e+08	1.98238e+08	1.1335e+08	9.67921e+07	6.1017e+07	6.25744e+07		-0.618715	27.4067	-2.6895	0.0309476	0.116592	-4.20661
3042	FALSE	High	Q05920	Pyruvate carboxylase, mitochondrial OS=Mus musculus GN=Pc PE=1 SV=1	0	366.189	53	47	278	47	1178	129.6	6.71	759.26	47	Pf00289, Pf00364, Pf00682, Pf02222, Pf02436, Pf02785, Pf02786, Pf07478, Pf08443, Pf13533, Pf13535, Pf15632	18563		Pcx	-	-	-	19	0	174.9	212.2	226.9	117.3	111.6	164.9	1.95099e+08	2.36734e+08	2.53078e+08	1.30848e+08	1.24432e+08	1.83941e+08	1.95099e+08	2.08745e+08	1.34274e+08	7.58863e+07	6.44574e+07	7.64276e+07		-0.654857	27.4303	-2.56836	0.0369234	0.127358	-4.38726
4365	FALSE	High	Q8CAQ8-2	Isoform 2 of MICOS complex subunit Mic60 OS=Mus musculus GN=Immt	0	289.465	68	47	308	47	746	82.9	6.61	770.53	47	Pf09731	76614	ENSMUSG00000052337.15	Immt	-	-	-	6	0	42.2	44.2	45.7	72.4	75.5	60.3	7.65925e+07	8.02164e+07	8.30047e+07	1.31455e+08	1.36961e+08	1.09373e+08	7.65925e+07	7.07323e+07	4.40395e+07	7.62388e+07	7.0948e+07	4.54446e+07		0.649697	26.5764	3.01999	0.0192588	0.0910369	-3.71596
3478	FALSE	High	Q01853	Transitional endoplasmic reticulum ATPase OS=Mus musculus GN=Vcp PE=1 SV=4	0	360.338	67	47	293	46	806	89.3	5.26	846.13	47	Pf00004, Pf00910, Pf01057, Pf01078, Pf02359, Pf02933, Pf05496, Pf05673, Pf06068, Pf07724, Pf07726, Pf07728, Pf09336, Pf13191, Pf13207, Pf13401	269523	ENSMUSG00000028452.7	Vcp	-	-	-	4	1	131.7	153.9	99.2	113.4	77.3	88.9	1.81018e+08	2.11641e+08	1.36346e+08	1.55881e+08	1.06278e+08	1.2225e+08	1.81018e+08	1.86619e+08	7.23404e+07	9.04047e+07	5.50536e+07	5.07947e+07		-0.455636	27.1426	-1.67067	0.138477	0.271846	-5.68544
1461	FALSE	High	P80318	T-complex protein 1 subunit gamma OS=Mus musculus GN=Cct3 PE=1 SV=1	0	384.066	83	45	301	45	545	60.6	6.7	821.49	45	Pf00118	12462	ENSMUSG00000001416.13	Cct3	-	-	-	3	0	202.9	206.9	185.7	121.3	116.8	111.9	4.99366e+08	5.09129e+08	4.56998e+08	2.98374e+08	2.87379e+08	2.7539e+08	4.99366e+08	4.48934e+08	2.42468e+08	1.73045e+08	1.48866e+08	1.14424e+08		-0.766257	28.4791	-3.74232	0.00716846	0.0604047	-2.67614
1903	FALSE	High	Q9JIK5	Nucleolar RNA helicase 2 OS=Mus musculus GN=Ddx21 PE=1 SV=3	0	287.086	57	44	227	44	851	93.5	9.11	612.51	44	Pf00270, Pf00271, Pf08152, Pf14617	56200	ENSMUSG00000020075.8	Ddx21	-	-	-	10	0	187.3	169.6	189.3	133.4	120	134.2	1.67095e+08	1.51297e+08	1.68876e+08	1.19022e+08	1.07005e+08	1.19696e+08	1.67095e+08	1.33409e+08	8.96e+07	6.90281e+07	5.54301e+07	4.97337e+07		-0.495244	27.0258	-2.38817	0.0481072	0.146962	-4.65555
2351	FALSE	High	Q8VDM4	26S proteasome non-ATPase regulatory subunit 2 OS=Mus musculus GN=Psmd2 PE=1 SV=1	0	392.689	62	44	306	44	908	100.1	5.17	894.76	44	Pf01851	21762	ENSMUSG00000006998.15	Psmd2	-	-	-	16	0	206.6	166	157.2	105.8	81.6	167.5	2.13777e+08	1.71772e+08	1.62598e+08	1.09462e+08	8.44482e+07	1.73307e+08	2.13777e+08	1.51463e+08	8.62691e+07	6.34836e+07	4.37454e+07	7.20088e+07		-0.632673	27.1184	-1.99565	0.085946	0.201869	-5.23094
2752	FALSE	High	Q61699	Heat shock protein 105 kDa OS=Mus musculus GN=Hsph1 PE=1 SV=2	0	293.212	64	46	254	44	858	96.3	5.53	692.63	46	Pf00012	15505	ENSMUSG00000029657.15	Hsph1	-	-	-	5	2	183.9	180.2	226.2	151.2	104	166.3	2.33031e+08	2.28305e+08	2.86556e+08	1.91557e+08	1.31767e+08	2.10673e+08	2.33031e+08	2.01312e+08	1.52037e+08	1.11095e+08	6.82575e+07	8.75346e+07		-0.506512	27.6323	-1.90795	0.0978233	0.218717	-5.35623
2896	FALSE	High	Q8CGK3	Lon protease homolog, mitochondrial OS=Mus musculus GN=Lonp1 PE=1 SV=2	0	431.967	61	44	326	44	949	105.8	6.57	940.25	44	Pf00004, Pf00910, Pf01695, Pf02190, Pf05362, Pf05496, Pf07724, Pf07726, Pf07728, Pf08298, Pf13173, Pf13191, Pf13207, Pf13401, Pf13541	74142	ENSMUSG00000041168.9	Lonp1	-	-	-	17	0	151.8	127.3	145	92	76	149.7	5.09693e+08	4.27492e+08	4.86859e+08	3.08865e+08	2.55371e+08	5.02834e+08	5.09693e+08	3.76949e+08	2.58311e+08	1.79129e+08	1.32286e+08	2.08927e+08		-0.473126	28.5819	-1.56484	0.161366	0.296796	-5.8264
3195	FALSE	High	P07901	Heat shock protein HSP 90-alpha OS=Mus musculus GN=Hsp90aa1 PE=1 SV=4	0	560.998	78	63	560	44	733	84.7	5.01	1550.5	63	Pf00183, Pf02518, Pf13589	15519	ENSMUSG00000021270.13	Hsp90aa1	-	-	-	12	0	192.5	160.2	147.2	142.6	107.6	121.8	3.75145e+08	3.12144e+08	2.86815e+08	2.7788e+08	2.09602e+08	2.37393e+08	3.75145e+08	2.75239e+08	1.52174e+08	1.61159e+08	1.08577e+08	9.86367e+07		-0.426796	28.052	-1.81519	0.112124	0.236954	-5.48681
4172	FALSE	High	P27773	Protein disulfide-isomerase A3 OS=Mus musculus GN=Pdia3 PE=1 SV=2	0	358.168	79	45	413	44	505	56.6	6.21	1117.74	45	Pf00085, Pf13098, Pf13848, Pf13899, Pf13905	14827	ENSMUSG00000027248.13	Pdia3	-	-	-	2	1	68.8	87.8	71.1	83.3	89.1	77.7	3.57703e+08	4.56238e+08	3.6932e+08	4.33021e+08	4.62974e+08	4.03531e+08	3.57703e+08	4.02297e+08	1.95949e+08	2.51135e+08	2.39828e+08	1.67667e+08		0.141542	28.6173	0.641148	0.541732	0.669226	-6.78903
1954	FALSE	High	Q61881	DNA replication licensing factor MCM7 OS=Mus musculus GN=Mcm7 PE=1 SV=1	0	247.6	65	43	176	43	719	81.2	6.37	432.77	43	Pf00493, Pf07728, Pf14551	17220	ENSMUSG00000029730.16	Mcm7	-	-	-	5	0	159.5	179.2	175.7	177.2	93.2	147.2	1.6758e+08	1.88313e+08	1.84593e+08	1.86228e+08	9.79295e+07	1.54696e+08	1.6758e+08	1.66048e+08	9.79388e+07	1.08005e+08	5.0729e+07	6.42761e+07		-0.34867	27.2485	-1.19833	0.269577	0.415883	-6.27556
2077	FALSE	High	Q9QZE5	Coatomer subunit gamma-1 OS=Mus musculus GN=Copg1 PE=1 SV=1	0	346.763	68	47	239	43	874	97.5	5.35	683.77	47	Pf01602, Pf08752	54161	ENSMUSG00000030058.17	Copg; Copg1	-	-	-	6	4	186.6	222.3	180	148.6	124.3	151.7	2.35993e+08	2.81154e+08	2.27665e+08	1.87992e+08	1.57261e+08	1.91805e+08	2.35993e+08	2.47913e+08	1.20791e+08	1.09027e+08	8.14635e+07	7.96948e+07		-0.471183	27.6455	-2.11314	0.0722357	0.180802	-5.06081
3613	FALSE	High	Q3UPL0	Protein transport protein Sec31A OS=Mus musculus GN=Sec31a PE=1 SV=2	0	374.174	48	43	282	43	1230	133.5	6.76	808.02	43	Pf03154, Pf12931	69162	ENSMUSG00000035325.16	Sec31a	-	-	-	5	0	164.9	175.6	150.4	190.5	131.4	124.4	1.59929e+08	1.7039e+08	1.45894e+08	1.84845e+08	1.27451e+08	1.2069e+08	1.59929e+08	1.50244e+08	7.74063e+07	1.07202e+08	6.60216e+07	5.01466e+07		-0.161211	27.1586	-0.639226	0.542911	0.670051	-6.79035
58	FALSE	High	Q1HFZ0	tRNA (cytosine(34)-C(5))-methyltransferase OS=Mus musculus GN=Nsun2 PE=1 SV=2	0	215.4	63	42	164	42	757	85.4	6.58	409.89	42	Pf01189, Pf13659	28114	ENSMUSG00000021595.18	Nsun2	-	-	-	13	0	242.4	209.4	220.2	164.4	109.7	158.3	1.62083e+08	1.3997e+08	1.47218e+08	1.09907e+08	7.33561e+07	1.05798e+08	1.62083e+08	1.23421e+08	7.81086e+07	6.37416e+07	3.79996e+07	4.39591e+07		-0.656404	26.8272	-2.63999	0.0332584	0.121637	-4.28044
2201	FALSE	High	Q8C7R4	Ubiquitin-like modifier-activating enzyme 6 OS=Mus musculus GN=Uba6 PE=1 SV=1	0	296.515	54	42	185	42	1053	117.9	6.11	499.42	42	Pf00899, Pf02134, Pf09358, Pf10585	231380	ENSMUSG00000035898.13	Uba6	-	-	-	5	0	201.7	169	201.7	128.6	84.6	164.9	1.4977e+08	1.25499e+08	1.49744e+08	9.55207e+07	6.28466e+07	1.22437e+08	1.4977e+08	1.10661e+08	7.9449e+07	5.53981e+07	3.25555e+07	5.08727e+07		-0.645694	26.7502	-2.16584	0.0668156	0.173109	-4.98379
939	FALSE	High	P11983	T-complex protein 1 subunit alpha OS=Mus musculus GN=Tcp1 PE=1 SV=3	0	440.263	84	41	410	41	556	60.4	6.16	1204.36	41	Pf00118	21454	ENSMUSG00000068039.12	Tcp1	-	-	-	17	0	182.1	189.9	199.9	115.9	102.2	124.2	4.00256e+08	4.17294e+08	4.39383e+08	2.5468e+08	2.24656e+08	2.73018e+08	4.00256e+08	3.67957e+08	2.33122e+08	1.47704e+08	1.16375e+08	1.13439e+08		-0.744022	28.2692	-3.5194	0.00964882	0.0675218	-2.99067
3277	FALSE	High	O70475	UDP-glucose 6-dehydrogenase OS=Mus musculus GN=Ugdh PE=1 SV=1	0	414.132	83	41	335	41	493	54.8	7.56	957.93	41	Pf00984, Pf03720, Pf03721	22235	ENSMUSG00000029201.14	Ugdh	-	-	-	5	0	174.5	153.5	153.1	198.9	182.1	150.7	5.96003e+08	5.24176e+08	5.22829e+08	6.79454e+08	6.21962e+08	5.14823e+08	5.96003e+08	4.62202e+08	2.77395e+08	3.94056e+08	3.22186e+08	2.13909e+08		0.137856	29.0949	0.615803	0.557405	0.684238	-6.80611
1614	FALSE	High	Q922D8	C-1-tetrahydrofolate synthase, cytoplasmic OS=Mus musculus GN=Mthfd1 PE=1 SV=4	0	272.599	60	40	204	40	935	101.1	7.14	569.23	40	Pf00763, Pf01268, Pf02882	108156	ENSMUSG00000021048.7	Mthfd1	-	-	-	12	0	219.6	202.7	229.3	154.5	95.2	131	1.86293e+08	1.71979e+08	1.94535e+08	1.31117e+08	8.07531e+07	1.11143e+08	1.86293e+08	1.51646e+08	1.03213e+08	7.60428e+07	4.18313e+07	4.61799e+07		-0.801657	27.0545	-3.13327	0.0164166	0.0837862	-3.54933
1752	FALSE	High	Q9JKR6	Hypoxia up-regulated protein 1 OS=Mus musculus GN=Hyou1 PE=1 SV=1	0	360.762	46	40	320	40	999	111.1	5.19	905.54	40	Pf00012	12282	ENSMUSG00000032115.14	Hyou1	-	-	-	9	0	135.1	124.3	129.3	112.3	87	165.9	2.94599e+08	2.71054e+08	2.81923e+08	2.44905e+08	1.89666e+08	3.61622e+08	2.94599e+08	2.39007e+08	1.49579e+08	1.42035e+08	9.82499e+07	1.50254e+08		-0.140825	28.0026	-0.490862	0.638457	0.750319	-6.88111
2671	FALSE	High	Q9EPU0	Regulator of nonsense transcripts 1 OS=Mus musculus GN=Upf1 PE=1 SV=2	0	260.602	47	40	209	40	1124	123.9	6.61	558.5	40	Pf04851, Pf09416, Pf13086, Pf13087, Pf13245, Pf13604	19704	ENSMUSG00000058301.8	Upf1	-	-	-	8	0	188.6	160.2	172.1	176.7	155.3	182.7	1.22388e+08	1.03954e+08	1.11709e+08	1.14722e+08	1.00809e+08	1.18607e+08	1.22388e+08	9.16631e+07	5.92692e+07	6.65344e+07	5.22206e+07	4.92813e+07		-0.0170639	26.7359	-0.0799706	0.938487	0.964051	-7.01169
3208	FALSE	High	O70133-2	Isoform 2 of ATP-dependent RNA helicase A OS=Mus musculus GN=Dhx9	0	257.254	36	40	175	40	1381	149.5	6.83	480.36	40	Pf00035, Pf00270, Pf00271, Pf04408, Pf07717	13211		Dhx9	-	-	-	1	0	236	189.8	210.2	126.4	90.2	161.2	1.32736e+08	1.06741e+08	1.18213e+08	7.10774e+07	5.07025e+07	9.0633e+07	1.32736e+08	9.41205e+07	6.27198e+07	4.1222e+07	2.62647e+07	3.7658e+07		-0.786121	26.4304	-2.81078	0.0259684	0.105898	-4.02599
3352	FALSE	High	Q8BI06	Cell migration-inducing and hyaluronan-binding protein OS=Mus musculus GN=Cemip PE=1 SV=4	0	233.472	40	40	182	40	1361	152.9	8.07	465.77	40	Pf10162, Pf13330	80982	ENSMUSG00000052353.13	9930013L23Rik; Cemip	-	-	-	7	0	4	5.8	4.6	8	11.2	3.2	7.2561e+06	1.05473e+07	8.36042e+06	1.45085e+07	2.03785e+07	5.86995e+06	7.2561e+06	9.30029e+06	4.43575e+06	8.41434e+06	1.05564e+07	2.43896e+06		0.47986	23.2787	1.02957	0.337287	0.480988	-6.45625
3954	FALSE	High	Q91YQ5	Dolichyl-diphosphooligosaccharide--protein glycosyltransferase subunit 1 OS=Mus musculus GN=Rpn1 PE=1 SV=1	0	315.42	67	40	337	40	608	68.5	6.46	927.6	40	Pf04597	103963	ENSMUSG00000030062.7	Rpn1	-	-	-	6	0	69.7	88.1	105.9	60.3	65.8	118	2.04907e+08	2.58967e+08	3.11398e+08	1.77325e+08	1.93584e+08	3.46921e+08	2.04907e+08	2.28349e+08	1.65217e+08	1.02841e+08	1.00279e+08	1.44145e+08		-0.157512	27.8455	-0.475361	0.648928	0.756859	-6.88932
3955	FALSE	High	Q9CZD3	Glycine--tRNA ligase OS=Mus musculus GN=Gars PE=1 SV=1	0	333.739	61	40	235	40	729	81.8	6.65	691.87	40	Pf00458, Pf00587, Pf03129	353172	ENSMUSG00000029777.10	Gars	-	-	-	6	0	198.3	180.9	205.3	130.2	115	183.8	2.84546e+08	2.59614e+08	2.94618e+08	1.86863e+08	1.64989e+08	2.63856e+08	2.84546e+08	2.28919e+08	1.56315e+08	1.08373e+08	8.54671e+07	1.09632e+08		-0.473259	27.8201	-1.85637	0.105541	0.227533	-5.4291
5	FALSE	High	Q8BH04	Phosphoenolpyruvate carboxykinase [GTP], mitochondrial OS=Mus musculus GN=Pck2 PE=1 SV=1	0	374.211	64	39	290	39	640	70.5	7.28	820.8	39	Pf00821	74551		Pck2	-	-	-	14	0	173.5	176.7	199.3	146.2	115.4	177.5	2.82526e+08	2.87764e+08	3.24657e+08	2.38129e+08	1.87896e+08	2.89136e+08	2.82526e+08	2.53741e+08	1.72252e+08	1.38105e+08	9.73328e+07	1.20136e+08		-0.34292	27.978	-1.393	0.206033	0.346519	-6.04543
1009	FALSE	High	O55143	Sarcoplasmic/endoplasmic reticulum calcium ATPase 2 OS=Mus musculus GN=Atp2a2 PE=1 SV=2	0	271.602	39	39	258	39	1044	114.8	5.34	666.7	39	Pf00122, Pf00689, Pf00690, Pf00702, Pf08282, Pf12710, Pf13246	11938	ENSMUSG00000029467.15	Atp2a2	-	-	-	5	0	114.6	124	127.3	87.9	78	90.5	1.53856e+08	1.66527e+08	1.7094e+08	1.18035e+08	1.04716e+08	1.21515e+08	1.53856e+08	1.46838e+08	9.06947e+07	6.84558e+07	5.42445e+07	5.04894e+07		-0.514662	27.0284	-2.46423	0.0430129	0.137205	-4.54244
2750	FALSE	High	Q61768	Kinesin-1 heavy chain OS=Mus musculus GN=Kif5b PE=1 SV=3	0	191.985	52	39	200	39	963	109.5	6.44	520.44	39	Pf00225, Pf01576, Pf02463, Pf03999, Pf04111, Pf04156, Pf05483, Pf05557, Pf05622, Pf06160, Pf07111, Pf07888, Pf10174, Pf12128, Pf13514, Pf14915	16573	ENSMUSG00000006740.13	Kif5b	-	-	-	18	0	120.7	97.5	102.5	126.7	117.6	112.5	7.90568e+07	6.38747e+07	6.71553e+07	8.29911e+07	7.70624e+07	7.36946e+07	7.90568e+07	5.63227e+07	3.56303e+07	4.81314e+07	3.99195e+07	3.06201e+07		0.158303	26.1345	0.735661	0.485723	0.619366	-6.72002
3155	FALSE	High	Q6P5D8	Structural maintenance of chromosomes flexible hinge domain-containing protein 1 OS=Mus musculus GN=Smchd1 PE=1 SV=2	0	173.636	30	39	114	39	2007	225.5	7.24	305.78	39	Pf06470, Pf13589	74355	ENSMUSG00000024054.13	Smchd1	-	-	-	17	0	296.8	200.3	251.9	85.4	51.6	91.9	9.53941e+07	6.43695e+07	8.09727e+07	2.74404e+07	1.65747e+07	2.95253e+07	9.53941e+07	5.6759e+07	4.29614e+07	1.59143e+07	8.58594e+06	1.22677e+07		-1.73683	25.371	-5.65482	0.000755804	0.0223061	-0.273815
584	FALSE	High	Q9EQK5	Major vault protein OS=Mus musculus GN=Mvp PE=1 SV=4	0	206.19	62	38	178	38	861	95.9	5.59	464.3	38	Pf01145, Pf01505, Pf11978	78388		Mvp	-	-	-	7	0	24.5	35.2	24.1	97.8	229.6	99.6	2.11658e+07	3.03831e+07	2.07917e+07	8.43632e+07	1.98119e+08	8.59184e+07	2.11658e+07	2.67908e+07	1.10314e+07	4.89272e+07	1.02629e+08	3.56991e+07		2.24896	25.625	5.77167	0.000669565	0.0212384	-0.144385
940	FALSE	High	P42932	T-complex protein 1 subunit theta OS=Mus musculus GN=Cct8 PE=1 SV=3	0	240.745	66	38	257	38	548	59.5	5.62	634.68	38	Pf00118	12469	ENSMUSG00000025613.13	Cct8	-	-	-	16	0	163.5	195.8	168.6	120.2	82.7	98	2.82394e+08	3.38223e+08	2.91312e+08	2.07577e+08	1.42836e+08	1.69323e+08	2.82394e+08	2.98234e+08	1.5456e+08	1.20386e+08	7.39912e+07	7.03535e+07		-0.82349	27.7631	-3.43541	0.0108121	0.0696321	-3.11078
999	FALSE	High	Q8BSY0	Aspartyl/asparaginyl beta-hydroxylase OS=Mus musculus GN=Asph PE=1 SV=1	0	231.787	47	38	199	38	741	83	5.08	509.49	38	Pf05118, Pf05279, Pf13414, Pf13428, Pf13432, Pf14559	65973	ENSMUSG00000028207.18	Asph	-	-	-	4	0	114.5	125	127.5	144.8	143.9	141.2	9.01347e+07	9.83941e+07	1.00393e+08	1.13997e+08	1.13302e+08	1.11127e+08	9.01347e+07	8.67608e+07	5.32651e+07	6.61139e+07	5.8692e+07	4.61734e+07		0.229642	26.6344	1.12935	0.295764	0.441052	-6.35171
1178	FALSE	High	P80316	T-complex protein 1 subunit epsilon OS=Mus musculus GN=Cct5 PE=1 SV=1	0	317.612	79	38	322	38	541	59.6	6.02	901.89	38	Pf00118	12465	ENSMUSG00000022234.14	Cct5	-	-	-	15	0	186	188	177.4	116.6	114.3	114	3.38755e+08	3.42424e+08	3.2313e+08	2.12396e+08	2.08197e+08	2.07695e+08	3.38755e+08	3.01939e+08	1.71442e+08	1.23181e+08	1.07849e+08	8.6297e+07		-0.676325	27.98	-3.36414	0.011918	0.0730141	-3.21337
3345	FALSE	High	Q64727	Vinculin OS=Mus musculus GN=Vcl PE=1 SV=4	0	216.367	52	38	148	38	1066	116.6	6	398.64	38	Pf01044	22330	ENSMUSG00000021823.9	Vcl	-	-	-	14	0	10.8	7.7	13.1	15.9	10.2	20.3	1.06171e+07	7.62583e+06	1.28641e+07	1.56547e+07	1.00814e+07	1.99931e+07	1.06171e+07	6.72422e+06	6.82525e+06	9.07906e+06	5.22231e+06	8.30712e+06		0.533027	23.5396	1.57159	0.159805	0.295575	-5.81753
4164	FALSE	High	P56480	ATP synthase subunit beta, mitochondrial OS=Mus musculus GN=Atp5b PE=1 SV=2	0	756.232	82	38	953	38	529	56.3	5.34	2910.76	38	Pf00006, Pf00306, Pf02874	11947	ENSMUSG00000025393.12	Atp5b	-	-	-	10	0	115.9	115	112.3	113.2	80.4	110.3	2.1318e+09	2.11634e+09	2.06655e+09	2.08301e+09	1.47852e+09	2.02944e+09	2.1318e+09	1.86612e+09	1.09644e+09	1.20806e+09	7.65897e+08	8.43232e+08		-0.192322	30.8748	-0.824247	0.436835	0.574625	-6.64802
680	FALSE	High	P70398	Probable ubiquitin carboxyl-terminal hydrolase FAF-X OS=Mus musculus GN=Usp9x PE=1 SV=2	0	192.092	19	37	127	37	2559	290.5	5.87	331.54	37	Pf00443, Pf13423	22284		Usp9x	-	-	-	X	0	213.7	209	203.2	151.2	61.6	173.5	4.38195e+07	4.28407e+07	4.16556e+07	3.09877e+07	1.26272e+07	3.55757e+07	4.38195e+07	3.77755e+07	2.2101e+07	1.79716e+07	6.54106e+06	1.47817e+07		-0.829983	24.9349	-2.04358	0.0800664	0.193138	-5.16182
1039	FALSE	High	Q9CWJ9	Bifunctional purine biosynthesis protein PURH OS=Mus musculus GN=Atic PE=1 SV=2	0	288.118	82	37	240	37	592	64.2	6.76	688.56	37	Pf01808, Pf02142	108147	ENSMUSG00000026192.13	Atic	-	-	-	1	0	231.9	190.9	218.9	108.6	81.2	131.3	2.63172e+08	2.16639e+08	2.48355e+08	1.23286e+08	9.21623e+07	1.49e+08	2.63172e+08	1.91025e+08	1.31769e+08	7.15006e+07	4.77415e+07	6.19094e+07		-1.02138	27.3393	-3.94583	0.0055006	0.0549966	-2.39482
3346	FALSE	High	P56399	Ubiquitin carboxyl-terminal hydrolase 5 OS=Mus musculus GN=Usp5 PE=1 SV=1	0	268.061	55	37	202	37	858	95.8	5.01	551.53	37	Pf00443, Pf00627, Pf02148, Pf13423	22225	ENSMUSG00000038429.10	Usp5	-	-	-	6	0	246.9	199.5	211.7	112.2	105.8	156.7	3.05366e+08	2.46722e+08	2.61796e+08	1.38818e+08	1.30875e+08	1.938e+08	3.05366e+08	2.17552e+08	1.389e+08	8.05086e+07	6.77953e+07	8.05237e+07		-0.828641	27.5951	-3.31641	0.0127261	0.0755112	-3.28237
4293	FALSE	High	O08528	Hexokinase-2 OS=Mus musculus GN=Hk2 PE=1 SV=1	0	257.799	53	42	229	37	917	102.5	6.11	532.82	42	Pf00349, Pf03727	15277	ENSMUSG00000000628.10	Hk2	-	-	-	6	5	192.1	149.6	192.2	107.9	80.7	131.3	1.77465e+08	1.38148e+08	1.77532e+08	9.9641e+07	7.45418e+07	1.21263e+08	1.77465e+08	1.21814e+08	9.41922e+07	57787710	3.86138e+07	5.03846e+07		-0.757585	26.9039	-2.82598	0.0254066	0.105397	-4.00339
109	FALSE	High	Q8K411	Presequence protease, mitochondrial OS=Mus musculus GN=Pitrm1 PE=1 SV=1	0	276.71	58	36	206	36	1036	117.3	7.2	576.26	36	Pf00675, Pf05193, Pf08367	69617	ENSMUSG00000021193.9	Pitrm1	-	-	-	13	0	226.1	208.3	195.7	160.1	89.3	142.9	1.89467e+08	1.74625e+08	1.64056e+08	1.34187e+08	7.48306e+07	1.1976e+08	1.89467e+08	1.53979e+08	8.70423e+07	7.78233e+07	3.87634e+07	4.97603e+07		-0.724764	27.0265	-2.56511	0.0370997	0.127704	-4.39212
1222	FALSE	High	O08810	116 kDa U5 small nuclear ribonucleoprotein component OS=Mus musculus GN=Eftud2 PE=1 SV=1	0	211.039	54	37	156	36	971	109.3	5	393.69	37	Pf00009, Pf00679, Pf03144, Pf03764, Pf14492	20624	ENSMUSG00000020929.14	Eftud2	-	-	-	11	0	232.2	177.5	208.4	114.3	77.1	153.6	1.05723e+08	8.08308e+07	9.4898e+07	5.20255e+07	3.51211e+07	6.99506e+07	1.05723e+08	7.1274e+07	5.03497e+07	3.01727e+07	1.81933e+07	2.90644e+07		-0.888537	26.0304	-2.89385	0.0230487	0.100549	-3.9026
3165	FALSE	High	P25206	DNA replication licensing factor MCM3 OS=Mus musculus GN=Mcm3 PE=1 SV=2	0	216.149	52	36	143	36	812	91.5	5.55	403.45	36	Pf00493, Pf01078, Pf07728, Pf14551	17215	ENSMUSG00000041859.10	Mcm3	-	-	-	1	0	224.2	226.4	239.3	118.1	67	125.9	1.15921e+08	1.17026e+08	1.23716e+08	6.10569e+07	3.46469e+07	6.50746e+07	1.15921e+08	1.0319e+08	6.56396e+07	3.54105e+07	1.79476e+07	2.70385e+07		-1.20261	26.2231	-4.05536	0.00478223	0.0518559	-2.24586
3632	FALSE	High	Q64521	Glycerol-3-phosphate dehydrogenase, mitochondrial OS=Mus musculus GN=Gpd2 PE=1 SV=2	0	248.08	63	36	260	36	727	80.9	6.61	721.05	36	Pf00890, Pf01266, Pf03486, Pf07992, Pf12831, Pf13499	14571	ENSMUSG00000026827.12	Gpd2	-	-	-	2	0	155.9	133.2	150.3	94.5	76.2	132.5	1.95976e+08	1.67394e+08	1.88946e+08	1.18732e+08	9.58074e+07	1.6649e+08	1.95976e+08	1.47603e+08	1.00248e+08	6.88596e+07	4.96297e+07	6.91765e+07		-0.570183	27.1676	-2.10649	0.0729494	0.181988	-5.07049
3856	FALSE	High	P80315	T-complex protein 1 subunit delta OS=Mus musculus GN=Cct4 PE=1 SV=3	0	360.692	76	36	290	36	539	58	8.02	795.2	36	Pf00118	12464	ENSMUSG00000007739.10	Cct4	-	-	-	11	0	210.9	231.3	196.9	116.4	110.8	118.1	5.00635e+08	5.49051e+08	4.67334e+08	2.76428e+08	2.63096e+08	2.80469e+08	5.00635e+08	4.84136e+08	2.47952e+08	1.60317e+08	1.36288e+08	1.16535e+08		-0.884939	28.468	-4.2674	0.00366599	0.0467736	-1.96245
1134	FALSE	High	Q9WU78	Programmed cell death 6-interacting protein OS=Mus musculus GN=Pdcd6ip PE=1 SV=3	0	197.433	54	35	188	35	869	96	6.52	512.47	35	Pf03097, Pf08391, Pf13949	18571	ENSMUSG00000032504.15	Pdcd6ip	-	-	-	9	0	83.3	97.8	83.5	81	92.1	102.8	4.69185e+07	5.51295e+07	4.70321e+07	4.56478e+07	5.18794e+07	5.79065e+07	4.69185e+07	4.86115e+07	2.49536e+07	2.64738e+07	2.68743e+07	2.40601e+07		0.0576012	25.5912	0.26038	0.802024	0.875051	-6.97709
1771	FALSE	High	Q8CI94	Glycogen phosphorylase, brain form OS=Mus musculus GN=Pygb PE=1 SV=3	0	258.282	55	39	183	35	843	96.7	6.73	467.23	39	Pf00343	110078	ENSMUSG00000033059.7	Pygb	-	-	-	2	4	190.4	212.2	208.6	140.4	95.7	177.1	1.25896e+08	1.40318e+08	1.37932e+08	9.27858e+07	6.32755e+07	1.17059e+08	1.25896e+08	1.23728e+08	7.3182e+07	5.3812e+07	3.27777e+07	4.8638e+07		-0.608653	26.6994	-2.16046	0.0673498	0.173753	-4.99167
3240	FALSE	High	Q6NS46	Protein RRP5 homolog OS=Mus musculus GN=Pdcd11 PE=1 SV=2	0	225.751	27	35	140	35	1862	207.6	8.75	378.45	35	Pf00575, Pf13424	18572	ENSMUSG00000025047.8	Pdcd11	-	-	-	19	0	234.6	219.8	223.4	145.3	100.5	175.7	7.46579e+07	6.99418e+07	7.11133e+07	4.62453e+07	3.19941e+07	5.5926e+07	7.46579e+07	6.16725e+07	3.77303e+07	2.68204e+07	1.65734e+07	2.32372e+07		-0.72198	25.738	-2.68649	0.0310835	0.11683	-4.21111
180	FALSE	High	Q9CW03	Structural maintenance of chromosomes protein 3 OS=Mus musculus GN=Smc3 PE=1 SV=2	0	167.205	38	34	89	34	1217	141.5	7.18	259.04	34	Pf01496, Pf02463, Pf04111, Pf06470, Pf10168, Pf12128, Pf13304, Pf13476, Pf13555	13006	ENSMUSG00000024974.10	Smc3	-	-	-	19	0	230.4	169.2	148.1	151.8	116.6	126.8	4.33254e+07	3.18131e+07	2.78524e+07	2.85316e+07	2.19249e+07	2.38445e+07	4.33254e+07	2.80518e+07	1.47775e+07	1.65471e+07	1.13574e+07	9.90739e+06		-0.454617	24.7804	-1.75141	0.123104	0.252151	-5.57525
220	FALSE	High	Q9D0I9	Arginine--tRNA ligase, cytoplasmic OS=Mus musculus GN=Rars PE=1 SV=2	0	252.794	57	34	242	34	660	75.6	7.55	638.3	34	Pf00750, Pf03485, Pf05746	104458	ENSMUSG00000018848.4	Rars	-	-	-	11	0	195.7	185.8	187.6	111.7	98.2	140.5	2.06887e+08	1.9638e+08	1.98341e+08	1.18095e+08	1.03823e+08	1.48562e+08	2.06887e+08	1.73161e+08	1.05233e+08	6.849e+07	5.37817e+07	6.17276e+07		-0.715114	27.2214	-3.09829	0.0172435	0.0867027	-3.60068
742	FALSE	High	Q8CG47	Structural maintenance of chromosomes protein 4 OS=Mus musculus GN=Smc4 PE=1 SV=1	0	160.313	34	34	81	34	1286	146.8	7.3	217.15	34	Pf02463, Pf06470, Pf13304, Pf13476, Pf13555	70099	ENSMUSG00000034349.14	Smc4	-	-	-	3	0	255.2	236.5	195.5	136.9	78.7	137.4	3.46431e+07	3.21096e+07	2.65332e+07	1.85848e+07	1.0686e+07	1.86556e+07	3.46431e+07	2.83132e+07	1.40776e+07	1.07784e+07	5.53553e+06	7.75139e+06		-0.997971	24.3823	-3.36502	0.0119035	0.0730141	-3.21209
961	FALSE	High	P46471	26S proteasome regulatory subunit 7 OS=Mus musculus GN=Psmc2 PE=1 SV=5	0	232.664	69	34	239	34	433	48.6	5.95	636.02	34	Pf00004, Pf00158, Pf07724, Pf07726, Pf07728, Pf13191, Pf13401	19181		Psmc2	-	-	-	5	0	157.2	161.1	159.3	140.3	111.2	144.7	2.24077e+08	2.29645e+08	2.2701e+08	2.00039e+08	1.58483e+08	2.06264e+08	2.24077e+08	2.02493e+08	1.20444e+08	1.16015e+08	8.20967e+07	8.57027e+07		-0.279018	27.618	-1.2705	0.244287	0.388705	-6.19272
1436	FALSE	High	P29758	Ornithine aminotransferase, mitochondrial OS=Mus musculus GN=Oat PE=1 SV=1	0	417.38	85	34	344	34	439	48.3	6.62	947.41	34	Pf00202	18242	ENSMUSG00000030934.9	Oat	-	-	-	7	0	171.4	199.2	164.1	117	97.3	110.8	4.35518e+08	5.06081e+08	4.16807e+08	2.97153e+08	2.47178e+08	2.81602e+08	4.35518e+08	4.46247e+08	2.21144e+08	1.72337e+08	1.28042e+08	1.17005e+08		-0.717024	28.3907	-3.28645	0.0132635	0.0770825	-3.32582
1459	FALSE	High	Q3THK7	GMP synthase [glutamine-hydrolyzing] OS=Mus musculus GN=Gmps PE=1 SV=2	0	255.015	62	34	153	34	693	76.7	6.73	444.17	34	Pf00117, Pf00733, Pf00958, Pf01171, Pf02540, Pf03054, Pf06508, Pf07722	229363	ENSMUSG00000027823.9	Gmps	-	-	-	3	0	225.6	211	219.1	129.2	116.4	138.2	1.79367e+08	1.67781e+08	1.74193e+08	1.02732e+08	9.25883e+07	1.09887e+08	1.79367e+08	1.47944e+08	9.24211e+07	5.95804e+07	4.79621e+07	4.56582e+07		-0.775457	26.9844	-3.72402	0.0073434	0.0609376	-2.70171
2863	FALSE	High	P10126	Elongation factor 1-alpha 1 OS=Mus musculus GN=Eef1a1 PE=1 SV=3	0	731.487	71	34	1195	34	462	50.1	9.01	3675.73	34	Pf00009, Pf03143, Pf03144	13627	ENSMUSG00000037742.14	Eef1a1; LOC101056619	-	-	-	9	0	184.9	151.5	149.3	160	145.3	167.5	7.47697e+09	6.12592e+09	6.03652e+09	6.46717e+09	5.87296e+09	6.773e+09	7.47697e+09	5.40164e+09	3.20277e+09	3.7507e+09	3.04228e+09	2.81418e+09		-0.0346935	32.5837	-0.158846	0.878252	0.924511	-7.00104
3004	FALSE	High	P47738	Aldehyde dehydrogenase, mitochondrial OS=Mus musculus GN=Aldh2 PE=1 SV=1	0	331.429	68	36	382	34	519	56.5	7.62	1094.78	36	Pf00171	11669	ENSMUSG00000029455.14	Aldh2	-	-	-	5	2	167	153.3	173.7	125.3	80.3	120.1	6.56046e+08	6.02414e+08	6.82689e+08	4.92362e+08	3.15565e+08	4.71902e+08	6.56046e+08	5.31189e+08	3.62212e+08	2.8555e+08	1.63467e+08	1.96075e+08		-0.626545	28.9541	-2.45082	0.0438694	0.13858	-4.56241
3233	FALSE	High	Q9DCL9	Multifunctional protein ADE2 OS=Mus musculus GN=Paics PE=1 SV=4	0	236.958	88	34	168	34	425	47	7.23	465.02	34	Pf00731, Pf01259	67054	ENSMUSG00000029247.17	Paics	-	-	-	5	0	173	185.6	199.2	161.7	122	129.5	1.23951e+08	1.33007e+08	1.42731e+08	1.15838e+08	8.74046e+07	9.2807e+07	1.23951e+08	1.17281e+08	75728332	6.71811e+07	4.52769e+07	3.85613e+07		-0.441462	26.7662	-1.96212	0.0903097	0.208937	-5.27903
3556	FALSE	High	P09411	Phosphoglycerate kinase 1 OS=Mus musculus GN=Pgk1 PE=1 SV=4	0	423.047	89	39	470	34	417	44.5	7.9	1334.09	39	Pf00162	18655	ENSMUSG00000062070.12	Pgk1	-	-	-	X	6	125.9	144.5	132.8	109.8	131.1	93.1	6.15902e+08	7.06411e+08	6.49356e+08	5.37163e+08	6.41155e+08	4.55134e+08	6.15902e+08	6.22891e+08	3.44526e+08	3.11533e+08	3.32128e+08	1.89108e+08		-0.283298	29.1478	-1.22542	0.259836	0.404905	-6.24483
3857	FALSE	High	Q91VD9	NADH-ubiquinone oxidoreductase 75 kDa subunit, mitochondrial OS=Mus musculus GN=Ndufs1 PE=1 SV=2	0	247.011	63	34	214	34	727	79.7	5.72	580.57	34	Pf00111, Pf00384, Pf09326, Pf10588, Pf13510	227197	ENSMUSG00000025968.16	Ndufs1	-	-	-	1	0	94.6	102.2	109	83.1	64	86.1	8.91477e+07	9.63287e+07	1.02735e+08	7.82958e+07	6.03639e+07	8.12159e+07	8.91477e+07	8.49396e+07	5.45079e+07	4.54084e+07	3.12694e+07	3.37452e+07		-0.400214	26.3151	-1.75017	0.123328	0.252457	-5.57697
4567	FALSE	High	Q91VR5	ATP-dependent RNA helicase DDX1 OS=Mus musculus GN=Ddx1 PE=1 SV=1	0	288.947	55	34	211	34	740	82.4	7.21	592.77	34	Pf00270, Pf00271, Pf00622	104721	ENSMUSG00000037149.9	Ddx1	-	-	-	12	0	171.6	184.9	181.3	121.3	107.6	180.3	1.13202e+08	1.21955e+08	1.19617e+08	7.99948e+07	7.09713e+07	1.18948e+08	1.13202e+08	1.07536e+08	6.34647e+07	4.63937e+07	3.67642e+07	4.94227e+07		-0.430024	26.6016	-1.6326	0.146336	0.280825	-5.73662
256	FALSE	High	P63017	Heat shock cognate 71 kDa protein OS=Mus musculus GN=Hspa8 PE=1 SV=1	0	498.191	68	49	604	33	646	70.8	5.52	1640.95	49	Pf00012, Pf02463, Pf06723	15481	ENSMUSG00000015656.17	Hspa8	-	-	-	9	16	112.1	132.9	137.5	148	134.2	125.1	7.36896e+08	8.73528e+08	9.03588e+08	9.72254e+08	8.81844e+08	8.22256e+08	7.36896e+08	7.70249e+08	4.79413e+08	5.63868e+08	4.56808e+08	3.41647e+08		0.0924883	29.683	0.424436	0.68392	0.782611	-6.91455
623	FALSE	High	Q99KE1	NAD-dependent malic enzyme, mitochondrial OS=Mus musculus GN=Me2 PE=1 SV=1	0	339.621	83	34	229	33	589	65.8	7.61	695.93	34	Pf00390, Pf03949	107029	ENSMUSG00000024556.3	Me2	-	-	-	18	1	216.7	191.4	231.1	164.4	95.8	172.8	1.95372e+08	1.72589e+08	2.08364e+08	1.48222e+08	8.63399e+07	1.5576e+08	1.95372e+08	1.52183e+08	1.10551e+08	8.5963e+07	4.47254e+07	64718108		-0.605831	27.2101	-2.06796	0.0772303	0.18912	-5.12651
1425	FALSE	High	Q91V92	ATP-citrate synthase OS=Mus musculus GN=Acly PE=1 SV=1	0	268.876	40	33	262	33	1091	119.7	7.44	700.06	33	Pf00285, Pf00549, Pf02629, Pf08442	104112	ENSMUSG00000020917.17	Acly	-	-	-	11	0	196.9	210.7	236.9	118.6	97	177.8	2.50488e+08	2.68008e+08	3.01368e+08	1.50943e+08	1.2347e+08	2.26155e+08	2.50488e+08	2.36321e+08	1.59896e+08	8.75411e+07	6.39593e+07	9.39674e+07		-0.754353	27.6444	-2.65219	0.0326728	0.121193	-4.26224
1673	FALSE	High	Q61024	Asparagine synthetase [glutamine-hydrolyzing] OS=Mus musculus GN=Asns PE=1 SV=3	0	251.12	67	33	166	33	561	64.2	6.58	449.39	33	Pf00310, Pf00733, Pf12481, Pf13522, Pf13537	27053	ENSMUSG00000029752.12	Asns	-	-	-	6	0	257.5	251.3	225.1	113.3	70.2	113.6	3.47801e+08	3.39459e+08	3.04017e+08	1.53003e+08	9.47772e+07	1.53443e+08	3.47801e+08	2.99324e+08	1.61301e+08	8.87356e+07	4.9096e+07	6.37556e+07		-1.33726	27.6287	-4.97205	0.00158962	0.0323176	-1.06908
1711	FALSE	High	Q61553	Fascin OS=Mus musculus GN=Fscn1 PE=1 SV=4	0	168.423	73	33	127	33	493	54.5	6.89	300.86	33	Pf06229, Pf06268	14086	ENSMUSG00000029581.14	Fscn1	-	-	-	5	0	174.6	161.1	170.6	163.6	126.2	164.9	8.8035e+07	8.12002e+07	8.60324e+07	8.24757e+07	6.362e+07	8.31497e+07	8.8035e+07	7.15997e+07	4.56459e+07	4.78326e+07	3.29561e+07	3.45487e+07		-0.165093	26.2591	-0.739745	0.483392	0.617588	-6.71685
1732	FALSE	High	P49718	DNA replication licensing factor MCM5 OS=Mus musculus GN=Mcm5 PE=1 SV=1	0	169.985	58	33	122	33	733	82.3	8.43	300.05	33	Pf00493, Pf07728, Pf14551	17218		Mcm5	-	-	-	8	0	250.9	236.1	245.5	126.7	81.8	146.3	1.82667e+08	1.7184e+08	1.78713e+08	9.22648e+07	5.95168e+07	1.06523e+08	1.82667e+08	1.51523e+08	9.4819e+07	5.35098e+07	3.08306e+07	4.42603e+07		-1.08718	26.8611	-3.92781	0.0056297	0.0554297	-2.4195
2041	FALSE	High	P35564	Calnexin OS=Mus musculus GN=Canx PE=1 SV=1	0	291.649	59	33	248	33	591	67.2	4.64	706.45	33	Pf00262	12330	ENSMUSG00000020368.15	Canx	-	-	-	11	0	124.9	110.1	139.7	53.7	52.5	135.2	2.26429e+08	1.99475e+08	2.53148e+08	9.72678e+07	9.51908e+07	2.45111e+08	2.26429e+08	1.7589e+08	1.34312e+08	5.64114e+07	4.93103e+07	1.01844e+08		-0.777626	27.3584	-1.94082	0.0931941	0.21212	-5.30946
2070	FALSE	High	Q8CG48	Structural maintenance of chromosomes protein 2 OS=Mus musculus GN=Smc2 PE=1 SV=2	0	172.413	36	33	107	33	1191	134.2	8.41	288.56	33	Pf01576, Pf02463, Pf04111, Pf05911, Pf06470, Pf09321, Pf09726, Pf12128, Pf13166, Pf13175, Pf13304, Pf13476, Pf13555, Pf14362	14211	ENSMUSG00000028312.19	Smc2	-	-	-	4	0	217	200.5	212.7	132.3	163.8	153	6.758e+07	6.24438e+07	6.62516e+07	4.11975e+07	5.10056e+07	4.76635e+07	6.758e+07	5.5061e+07	3.51509e+07	2.38929e+07	2.64217e+07	1.98042e+07		-0.493671	25.7157	-2.31833	0.0533276	0.1543	-4.75912
2119	FALSE	High	P31001	Desmin OS=Mus musculus GN=Des PE=1 SV=3	0	220.518	77	38	200	33	469	53.5	5.27	540.89	38	Pf00038, Pf03962, Pf04732	13346	ENSMUSG00000026208.9	Des	-	-	-	1	0	16.8	16	18.9	18.3	32.2	33.3	1.87991e+07	1.79202e+07	2.11605e+07	2.04789e+07	3.61485e+07	3.73531e+07	1.87991e+07	1.58015e+07	1.12271e+07	1.18769e+07	1.87255e+07	1.55202e+07		0.651891	24.524	2.19885	0.0636304	0.169591	-4.93537
2421	FALSE	High	O55029	Coatomer subunit beta' OS=Mus musculus GN=Copb2 PE=1 SV=2	0	267.138	56	33	211	33	905	102.4	5.3	597.17	33	Pf00400, Pf04053	50797	ENSMUSG00000032458.6	Copb2	-	-	-	9	0	154.4	160.4	141.1	160.9	100.3	146.6	1.16158e+08	1.20672e+08	1.06155e+08	1.21087e+08	7.54831e+07	1.10262e+08	1.16158e+08	1.06405e+08	5.63222e+07	7.02256e+07	3.91014e+07	4.58139e+07		-0.18738	26.6729	-0.727284	0.490529	0.622376	-6.72646
2463	FALSE	High	Q9D8E6	60S ribosomal protein L4 OS=Mus musculus GN=Rpl4 PE=1 SV=3	0	278.366	59	33	331	33	419	47.1	11	875.85	33	Pf00573, Pf14374	67891	ENSMUSG00000032399.8	Rpl4	-	-	-	9	0	195	185.8	195.4	144.3	161.6	126.9	7.49036e+08	7.13988e+08	7.50578e+08	5.54482e+08	6.2075e+08	4.87362e+08	7.49036e+08	6.29572e+08	3.98231e+08	3.21577e+08	3.21558e+08	2.02499e+08		-0.419597	29.2486	-1.95479	0.0912926	0.210066	-5.28952
3340	FALSE	High	P46735	Unconventional myosin-Ib OS=Mus musculus GN=Myo1b PE=1 SV=3	0	240.287	42	38	169	33	1107	128.5	9.26	468.7	38	Pf00063, Pf06017	17912	ENSMUSG00000018417.14	Myo1b	-	-	-	1	3	128.9	149	143	107.4	93.8	133.8	8.1884e+07	9.46497e+07	9.08205e+07	6.82192e+07	5.95975e+07	8.49472e+07	8.1884e+07	8.34591e+07	4.81862e+07	3.95644e+07	3.08724e+07	3.52955e+07		-0.3424	26.2354	-1.46276	0.186703	0.325293	-5.95812
3923	FALSE	High	Q91VI7	Ribonuclease inhibitor OS=Mus musculus GN=Rnh1 PE=1 SV=1	0	364.861	83	33	274	33	456	49.8	4.78	830.06	33		107702	ENSMUSG00000038650.15	Rnh1	-	-	-	7	0	167.8	159.9	167.1	142.5	135.5	143.7	1.7321e+08	1.65002e+08	1.72483e+08	1.47059e+08	1.39794e+08	1.48337e+08	1.7321e+08	1.45493e+08	9.15135e+07	8.52882e+07	7.24154e+07	6.16338e+07		-0.230962	27.2271	-1.14522	0.289558	0.435744	-6.33445
4020	FALSE	High	Q8R081	Heterogeneous nuclear ribonucleoprotein L OS=Mus musculus GN=Hnrnpl PE=1 SV=2	0	438.921	79	33	294	33	586	63.9	8.1	955.86	33	Pf00076, Pf13893, Pf14259	15388	ENSMUSG00000015165.16	Hnrnpl	-	-	-	7	0	198.3	169.9	216.5	212.7	134.2	187.9	3.3313e+08	2.85313e+08	3.63662e+08	3.57328e+08	2.25352e+08	3.15655e+08	3.3313e+08	2.5158e+08	1.92947e+08	2.07236e+08	1.16736e+08	1.31155e+08		-0.147818	28.2053	-0.565316	0.589416	0.70996	-6.83828
4132	FALSE	High	Q9CQN1	Heat shock protein 75 kDa, mitochondrial OS=Mus musculus GN=Trap1 PE=1 SV=1	0	267.886	58	34	218	33	706	80.2	6.68	618.98	34	Pf00183, Pf02518, Pf13589	68015	ENSMUSG00000005981.11	Trap1	-	-	-	16	0	158.2	165.5	169	120.9	67.6	121.8	1.30368e+08	1.36332e+08	1.39242e+08	9.95913e+07	5.57007e+07	1.00389e+08	1.30368e+08	1.20213e+08	7.38771e+07	5.77589e+07	2.88538e+07	4.17117e+07		-0.717283	26.6526	-2.45418	0.0436533	0.138208	-4.55741
4473	FALSE	High	P50247	Adenosylhomocysteinase OS=Mus musculus GN=Ahcy PE=1 SV=3	0	319.555	67	34	246	33	432	47.7	6.54	683.76	34	Pf00670, Pf02254, Pf02826, Pf05221	269378; 11615	ENSMUSG00000048087.5; ENSMUSG00000027597.15	Ahcy; Gm4737	-	-	-	2; 16	1	205.9	183.8	229.3	146.2	78.5	132.2	4.66957e+08	4.16947e+08	5.20058e+08	3.31495e+08	1.77984e+08	2.99843e+08	4.66957e+08	3.67651e+08	2.75925e+08	1.92254e+08	9.21986e+07	1.24585e+08		-0.838959	28.3766	-2.81615	0.0257685	0.105626	-4.01801
832	FALSE	High	Q60932-2	Isoform Mt-VDAC1 of Voltage-dependent anion-selective channel protein 1 OS=Mus musculus GN=Vdac1	0	479.796	92	33	1005	32	283	30.7	8.54	2998.55	33	Pf01459	22333	ENSMUSG00000020402.11	Vdac1	-	-	-	11	1	68.3	51.6	84.6	103.9	78.2	102.7	1.31372e+09	9.91078e+08	1.62582e+09	1.99694e+09	1.50268e+09	1.97404e+09	1.31372e+09	8.73901e+08	8.62603e+08	1.15814e+09	7.78413e+08	8.20214e+08		0.494864	30.5054	1.81304	0.112478	0.237259	-5.48981
1420	FALSE	High	P46460	Vesicle-fusing ATPase OS=Mus musculus GN=Nsf PE=1 SV=2	0	164.891	54	32	173	32	744	82.6	6.95	431.4	32	Pf00004, Pf00910, Pf01078, Pf02359, Pf02933, Pf05272, Pf05496, Pf06068, Pf07724, Pf07728, Pf13173, Pf13191, Pf13207, Pf13401	18195	ENSMUSG00000034187.18	Nsf	-	-	-	11	0	159.2	141.1	135.3	158.5	99.6	152.5	9.45486e+07	8.38172e+07	8.03916e+07	9.41698e+07	5.91737e+07	9.05782e+07	9.45486e+07	7.39074e+07	4.2653e+07	5.46147e+07	3.06529e+07	3.76352e+07		-0.111988	26.3026	-0.426409	0.682548	0.78236	-6.91362
2268	FALSE	High	P62908	40S ribosomal protein S3 OS=Mus musculus GN=Rps3 PE=1 SV=1	0	270.052	88	32	333	32	243	26.7	9.66	821.43	32	Pf00189, Pf07650	27050	ENSMUSG00000030744.13	Rps3	-	-	-	7	0	129.3	144.4	162.1	144.5	102.2	140.7	8.29464e+08	9.26419e+08	1.03959e+09	9.271e+08	6.55671e+08	9.02368e+08	8.29464e+08	8.16887e+08	5.51571e+08	5.3768e+08	3.39648e+08	3.74934e+08		-0.180791	29.699	-0.740277	0.483089	0.617553	-6.71644
2348	FALSE	High	Q61656	Probable ATP-dependent RNA helicase DDX5 OS=Mus musculus GN=Ddx5 PE=1 SV=2	0	255.244	63	42	244	32	614	69.2	8.92	605.82	42	Pf00270, Pf00271, Pf08061	13207		Ddx5	-	-	-	11	10	189.7	175.5	175.4	146.5	154.8	156.4	3.01881e+08	2.79288e+08	2.79045e+08	2.33135e+08	2.46276e+08	2.48869e+08	3.01881e+08	2.46267e+08	1.48052e+08	1.35209e+08	1.27575e+08	1.03405e+08		-0.239799	27.9743	-1.18038	0.276198	0.421879	-6.29566
2938	FALSE	High	Q5SWU9	Acetyl-CoA carboxylase 1 OS=Mus musculus GN=Acaca PE=1 SV=1	0	156.846	20	32	95	32	2345	265.1	6.39	231.66	32	Pf00289, Pf00364, Pf01039, Pf02222, Pf02655, Pf02785, Pf02786, Pf07478, Pf08326, Pf13535, Pf15632	107476	ENSMUSG00000020532.18	Acaca	-	-	-	11	0	205.5	225	198.5	114.8	84.4	201.5	4.92577e+07	5.39196e+07	4.7559e+07	2.75067e+07	2.0238e+07	4.82994e+07	4.92577e+07	4.75446e+07	2.52332e+07	1.59528e+07	1.04836e+07	2.00684e+07		-0.744007	25.2085	-2.16247	0.067149	0.173486	-4.98872
3157	FALSE	High	Q61941	NAD(P) transhydrogenase, mitochondrial OS=Mus musculus GN=Nnt PE=1 SV=2	0	211.061	35	32	253	32	1086	113.8	7.64	677.33	32	Pf01262, Pf02233, Pf05222, Pf12769	18115		Nnt	-	-	-	13	0	74.7	88	85.5	93.7	101.9	99.1	9.27908e+07	1.09236e+08	1.06124e+08	1.16358e+08	1.26508e+08	1.23123e+08	9.27908e+07	9.63206e+07	5.6306e+07	6.7483e+07	6.55329e+07	5.11575e+07		0.25088	26.736	1.20027	0.268867	0.415354	-6.27336
3191	FALSE	High	P29341	Polyadenylate-binding protein 1 OS=Mus musculus GN=Pabpc1 PE=1 SV=2	0	202.404	44	32	212	32	636	70.6	9.5	528.15	32	Pf00076, Pf00658, Pf13893, Pf14259	18458	ENSMUSG00000022283.14	Pabpc1	-	-	-	15	0	143.2	121.8	150.4	139.3	126.5	176.3	2.34476e+08	1.99438e+08	2.4625e+08	2.28157e+08	2.0726e+08	2.88811e+08	2.34476e+08	1.75858e+08	1.30652e+08	1.32322e+08	1.07364e+08	1.20001e+08		0.0820302	27.7916	0.345793	0.739604	0.826544	-6.94814
3705	FALSE	High	P16460	Argininosuccinate synthase OS=Mus musculus GN=Ass1 PE=1 SV=1	0	242.193	67	32	229	32	412	46.6	8.22	639.21	32	Pf00764, Pf03054, Pf06508	11898	ENSMUSG00000076441.9	Ass1	-	-	-	2	0	149.1	110.9	137.7	106.8	113.6	149.8	2.6274e+08	1.9549e+08	2.42706e+08	1.88231e+08	2.00163e+08	2.6396e+08	2.6274e+08	1.72377e+08	1.28772e+08	1.09166e+08	1.03687e+08	1.09675e+08		-0.108649	27.7344	-0.436322	0.675674	0.777542	-6.9089
141	FALSE	High	P12382	ATP-dependent 6-phosphofructokinase, liver type OS=Mus musculus GN=Pfkl PE=1 SV=4	0	303.404	45	37	238	31	780	85.3	7.17	671.97	37	Pf00365	18641	ENSMUSG00000020277.10	Pfkl	-	-	-	10	9	237.9	186	204.4	162.6	111.3	165	4.31752e+08	3.37509e+08	3.70957e+08	2.95128e+08	2.01944e+08	2.99432e+08	4.31752e+08	2.97605e+08	1.96817e+08	1.71162e+08	1.0461e+08	1.24414e+08		-0.532953	28.2277	-2.07867	0.0760157	0.187498	-5.11096
486	FALSE	High	Q9D6Z1	Nucleolar protein 56 OS=Mus musculus GN=Nop56 PE=1 SV=2	0	196.272	61	31	171	31	580	64.4	9.14	428.62	31	Pf01798, Pf08060, Pf08156	67134	ENSMUSG00000027405.16	Nop56	-	-	-	2	0	174.6	129.6	150.5	118.1	78.3	131.7	2.50363e+08	1.85751e+08	2.15719e+08	1.69262e+08	1.12282e+08	1.88771e+08	2.50363e+08	1.6379e+08	1.14453e+08	9.8165e+07	5.81636e+07	7.84343e+07		-0.494511	27.437	-1.76664	0.120392	0.248244	-5.55424
661	FALSE	High	P48722	Heat shock 70 kDa protein 4L OS=Mus musculus GN=Hspa4l PE=1 SV=2	0	243.767	47	34	142	31	838	94.3	5.74	407.56	34	Pf00012	18415	ENSMUSG00000025757.12	Hspa4l	-	-	-	3	1	214.9	224.6	266.9	106.3	148	118.4	1.56691e+08	1.63815e+08	1.94594e+08	7.75165e+07	1.0796e+08	8.63735e+07	1.56691e+08	1.44447e+08	1.03245e+08	4.49564e+07	5.5925e+07	3.58882e+07		-0.929573	26.8841	-3.91439	0.00572801	0.0554297	-2.43791
1460	FALSE	High	P62196	26S proteasome regulatory subunit 8 OS=Mus musculus GN=Psmc5 PE=1 SV=1	0	243.914	79	33	239	31	406	45.6	7.55	667.37	33	Pf00004, Pf00910, Pf01057, Pf01078, Pf05496, Pf06068, Pf06414, Pf07724, Pf07726, Pf07728, Pf13191, Pf13207, Pf13401	19184	ENSMUSG00000020708.12	Psmc5	-	-	-	11	2	173.2	190.4	150.9	165.7	133.7	131.6	2.44097e+08	2.68456e+08	2.12775e+08	2.33535e+08	1.88447e+08	1.85458e+08	2.44097e+08	2.36716e+08	1.12891e+08	1.35441e+08	9.76186e+07	7.70577e+07		-0.257526	27.7138	-1.13043	0.29534	0.440996	-6.35054
1685	FALSE	High	Q9Z1Q9	Valine--tRNA ligase OS=Mus musculus GN=Vars PE=1 SV=1	0	173.913	41	31	133	31	1263	140.1	7.77	350.6	31	Pf00043, Pf00133, Pf08264, Pf09334, Pf13603	22321	ENSMUSG00000007029.16	Vars	-	-	-	17	0	183.4	174.5	186.2	91.4	96.9	139.6	6.92493e+07	6.59026e+07	7.03099e+07	3.4495e+07	3.65737e+07	5.27285e+07	6.92493e+07	5.81108e+07	3.73041e+07	2.00057e+07	1.89457e+07	2.19087e+07		-0.756695	25.6504	-3.05662	0.0182866	0.0899804	-3.66197
2101	FALSE	High	P54276	DNA mismatch repair protein Msh6 OS=Mus musculus GN=Msh6 PE=1 SV=3	0	172.715	33	31	123	31	1358	151	6.73	339.96	31	Pf00488, Pf00855, Pf01624, Pf05188, Pf05190, Pf05192	17688	ENSMUSG00000005370.3	Msh6	-	-	-	17	0	177.9	151.1	179.9	108.7	64.3	127.7	4.82821e+07	4.09879e+07	4.88112e+07	2.94944e+07	1.74387e+07	3.46626e+07	4.82821e+07	3.61419e+07	2.58976e+07	1.71056e+07	9.0335e+06	1.44023e+07		-0.812596	25.0452	-2.64157	0.0331821	0.12162	-4.27809
71	FALSE	High	Q9D0K2	Succinyl-CoA:3-ketoacid coenzyme A transferase 1, mitochondrial OS=Mus musculus GN=Oxct1 PE=1 SV=1	0	321.719	63	30	306	30	520	56	8.53	910.6	30	Pf01144	67041	ENSMUSG00000022186.14	Oxct1	-	-	-	15	0	167.9	161	205.2	100.3	74.2	120.9	3.0598e+08	2.93345e+08	3.73934e+08	1.82776e+08	1.35226e+08	2.2031e+08	3.0598e+08	2.58662e+08	1.98397e+08	1.06003e+08	7.0049e+07	9.15387e+07		-0.874614	27.8277	-3.29336	0.0131374	0.0769276	-3.31579
764	FALSE	High	Q99MN1	Lysine--tRNA ligase OS=Mus musculus GN=Kars PE=1 SV=1	0	134.798	63	30	89	30	595	67.8	5.94	210.2	30	Pf00152, Pf00587, Pf01336	85305	ENSMUSG00000031948.14	Kars	-	-	-	8	0	284.9	278.5	227.2	122.2	79.8	103.5	1.03706e+08	1.01398e+08	8.2701e+07	4.4502e+07	2.90425e+07	3.76904e+07	1.03706e+08	8.94094e+07	4.38784e+07	2.58094e+07	1.50445e+07	1.56604e+07		-1.38602	25.8153	-5.46347	0.00092512	0.0248543	-0.489907
770	FALSE	High	Q8BFR5	Elongation factor Tu, mitochondrial OS=Mus musculus GN=Tufm PE=1 SV=1	0	248.679	71	30	252	30	452	49.5	7.56	688.46	30	Pf00009, Pf03143, Pf03144	233870	ENSMUSG00000073838.10	Tufm	-	-	-	7	0	195.2	167.4	159.1	137.7	116.8	142.9	2.83147e+08	2.42891e+08	2.30845e+08	1.99727e+08	1.69412e+08	2.07353e+08	2.83147e+08	2.14174e+08	1.22478e+08	1.15834e+08	8.7758e+07	8.61553e+07		-0.392709	27.7087	-1.77417	0.119073	0.246538	-5.54383
1064	FALSE	High	Q60967	Bifunctional 3'-phosphoadenosine 5'-phosphosulfate synthase 1 OS=Mus musculus GN=Papss1 PE=1 SV=1	0	242.696	71	30	142	30	624	70.7	6.77	404.29	30	Pf01583, Pf01747, Pf02223, Pf08433, Pf13207, Pf13238, Pf13671, Pf14306	23971	ENSMUSG00000028032.13	Papss1	-	-	-	3	0	210.5	192	236.1	232	127.5	168.5	1.05494e+08	9.62495e+07	1.18358e+08	1.16306e+08	6.39372e+07	8.44831e+07	1.05494e+08	8.48698e+07	6.27966e+07	6.74528e+07	3.31204e+07	3.51027e+07		-0.311927	26.5079	-1.1059	0.30513	0.45007	-6.37689
1135	FALSE	High	P40142	Transketolase OS=Mus musculus GN=Tkt PE=1 SV=1	0	226.167	70	30	182	30	623	67.6	7.5	521.93	30	Pf00456, Pf00676, Pf02779, Pf02780	21881	ENSMUSG00000021957.6	Tkt	-	-	-	14	0	206.7	237.6	144.6	102.4	105.2	87.3	1.03426e+08	1.18914e+08	7.23509e+07	5.12304e+07	5.26285e+07	4.3668e+07	1.03426e+08	1.04854e+08	3.83869e+07	2.97115e+07	2.72624e+07	1.8144e+07		-0.972652	26.033	-3.67922	0.00779163	0.0628987	-2.76451
1981	FALSE	High	Q3TXS7	26S proteasome non-ATPase regulatory subunit 1 OS=Mus musculus GN=Psmd1 PE=1 SV=1	0	191.488	51	30	112	30	953	105.7	5.39	335.02	30	Pf01851, Pf13513, Pf13646	70247	ENSMUSG00000026229.17	Psmd1	-	-	-	1	0	144.2	129.6	127.9	104.6	102.5	123.9	5.4107e+07	4.86158e+07	4.79885e+07	3.9233e+07	3.84727e+07	4.65031e+07	5.4107e+07	4.28678e+07	2.54611e+07	2.27536e+07	1.99294e+07	1.9322e+07		-0.282233	25.439	-1.31623	0.229338	0.374758	-6.13868
2760	FALSE	High	Q8JZQ9	Eukaryotic translation initiation factor 3 subunit B OS=Mus musculus GN=Eif3b PE=1 SV=1	0	181.898	49	30	142	30	803	91.3	5.02	386.77	30	Pf00076, Pf08662, Pf13893, Pf14259	27979	ENSMUSG00000056076.13	Eif3b	-	-	-	5	0	196.2	262.2	210.9	117.7	84.4	138.1	8.22243e+07	1.09893e+08	8.83958e+07	4.93354e+07	3.53627e+07	5.78819e+07	8.22243e+07	9.69004e+07	4.68998e+07	2.86125e+07	1.83184e+07	2.40499e+07		-0.994537	25.9701	-3.65878	0.00800595	0.0632542	-2.79325
2913	FALSE	High	P47856	Glutamine--fructose-6-phosphate aminotransferase [isomerizing] 1 OS=Mus musculus GN=Gfpt1 PE=1 SV=3	0	298.114	59	35	197	30	697	78.5	6.84	563.54	35	Pf00310, Pf01380, Pf13230, Pf13522, Pf13537, Pf13580	14583	ENSMUSG00000029992.14	Gfpt1	-	-	-	6	6	224.5	218.2	266.1	116	68.8	130.4	1.89857e+08	1.84586e+08	2.25109e+08	9.81036e+07	5.8196e+07	1.10265e+08	1.89857e+08	1.62762e+08	1.19435e+08	5.68961e+07	3.01464e+07	4.58151e+07		-1.21583	26.9608	-4.04863	0.00482328	0.0520125	-2.25496
3102	FALSE	High	Q64737	Trifunctional purine biosynthetic protein adenosine-3 OS=Mus musculus GN=Gart PE=1 SV=3	0	227.528	44	30	130	30	1010	107.4	6.68	379.1	30	Pf00551, Pf00586, Pf01071, Pf02222, Pf02769, Pf02843, Pf02844, Pf08442, Pf13535, Pf15632	14450	ENSMUSG00000022962.14	Gart	-	-	-	16	0	221.3	205.2	194.4	136.1	96.3	126.9	9.56045e+07	8.86236e+07	8.39705e+07	5.87696e+07	4.15785e+07	5.47994e+07	9.56045e+07	7.81455e+07	4.45519e+07	3.4084e+07	2.15383e+07	2.27691e+07		-0.803194	26.0101	-3.4293	0.0109025	0.0700814	-3.11956
3300	FALSE	High	Q922B2	Aspartate--tRNA ligase, cytoplasmic OS=Mus musculus GN=Dars PE=1 SV=2	0	156.917	61	30	147	30	501	57.1	6.49	349.94	30	Pf00152, Pf01336	226414	ENSMUSG00000026356.15	Dars	-	-	-	1	0	222	217	222.2	122.6	99.9	120.6	1.55841e+08	1.52341e+08	1.56009e+08	8.60898e+07	7.00988e+07	8.46446e+07	1.55841e+08	1.3433e+08	8.27731e+07	4.99286e+07	3.63122e+07	3.51698e+07		-0.952715	26.7287	-4.48203	0.00282042	0.0431101	-1.6824
3409	FALSE	High	Q9CPY7	Cytosol aminopeptidase OS=Mus musculus GN=Lap3 PE=1 SV=3	0	239.45	74	30	161	30	519	56.1	7.72	457.34	30	Pf00883, Pf02789	66988	ENSMUSG00000039682.12	Lap3	-	-	-	5	0	243.7	228.2	197.3	161	122.5	116.6	2.22436e+08	2.0828e+08	1.80044e+08	1.46996e+08	1.11775e+08	1.06414e+08	2.22436e+08	1.83655e+08	9.55254e+07	8.52515e+07	5.79012e+07	4.4215e+07		-0.751403	27.2198	-3.15988	0.0158159	0.0820783	-3.51034
3564	FALSE	High	P17182	Alpha-enolase OS=Mus musculus GN=Eno1 PE=1 SV=3	0	395.368	79	34	447	30	434	47.1	6.8	1363.05	34	Pf00113, Pf03952, Pf13378	13806; 433182	ENSMUSG00000059040.4; ENSMUSG00000063524.13	Eno1; Gm5506; Eno1b	-	-	-	4; 18	9	122.8	144.2	147.8	106.9	139.9	110.7	7.49572e+08	8.80225e+08	9.02388e+08	6.52577e+08	8.5383e+08	6.76021e+08	7.49572e+08	7.76154e+08	4.78776e+08	3.78468e+08	4.42297e+08	2.80886e+08		-0.220174	29.5379	-0.961887	0.367978	0.510805	-6.5231
4485	FALSE	High	P97310	DNA replication licensing factor MCM2 OS=Mus musculus GN=Mcm2 PE=1 SV=3	0	175.946	43	30	113	30	904	102	5.72	323.48	30	Pf00493, Pf01078, Pf07728, Pf12619, Pf14551	17216	ENSMUSG00000002870.8	Mcm2	-	-	-	6	0	139.1	139.4	121.5	110.1	63.4	94.4	1.67063e+08	1.67426e+08	1.45976e+08	1.323e+08	7.61493e+07	1.13424e+08	1.67063e+08	1.47631e+08	7.745e+07	7.67288e+07	3.94465e+07	4.71277e+07		-0.6124	26.9458	-2.24437	0.0594871	0.163217	-4.86839
4596	FALSE	High	P09055	Integrin beta-1 OS=Mus musculus GN=Itgb1 PE=1 SV=1	0	176.124	43	30	162	30	798	88.2	5.94	422.11	30	Pf00362, Pf07965, Pf08725	16412	ENSMUSG00000025809.15	Itgb1	-	-	-	8	0	43.3	37.7	36.9	45.2	43.9	54.4	5.64121e+07	4.91591e+07	4.80007e+07	5.88626e+07	5.71409e+07	7.0901e+07	5.64121e+07	4.33469e+07	2.54676e+07	3.41379e+07	2.95999e+07	2.94594e+07		0.280388	25.7459	1.27489	0.242818	0.387127	-6.18759
27	FALSE	High	P08775	DNA-directed RNA polymerase II subunit RPB1 OS=Mus musculus GN=Polr2a PE=1 SV=3	0	113.157	23	29	75	29	1970	217	7.37	183.34	29	Pf00623, Pf04983, Pf04990, Pf04992, Pf04997, Pf04998, Pf05000	20020	ENSMUSG00000005198.15	Polr2a	-	-	-	11	0	112.8	111.5	100.4	80.2	110.5	89.2	2.15493e+07	2.13032e+07	1.91829e+07	1.53142e+07	2.11056e+07	1.70333e+07	2.15493e+07	1.87845e+07	1.01778e+07	8.88159e+06	1.0933e+07	7.07733e+06		-0.225894	24.1867	-0.989406	0.355249	0.497613	-6.49633
159	FALSE	High	Q9Z1F9	SUMO-activating enzyme subunit 2 OS=Mus musculus GN=Uba2 PE=1 SV=1	0	261.404	63	29	175	29	638	70.5	5.24	535.53	29	Pf00899, Pf02134, Pf10585, Pf14732	50995	ENSMUSG00000052997.15	Uba2	-	-	-	7	0	246.4	211.4	211.9	173.9	119.4	167.1	1.30923e+08	1.12314e+08	1.12545e+08	9.23878e+07	6.34151e+07	8.87939e+07	1.30923e+08	9.90347e+07	5.97124e+07	5.35812e+07	3.285e+07	3.68938e+07		-0.556517	26.5394	-2.27416	0.0569237	0.159142	-4.82444
260	FALSE	High	P17710-3	Isoform HK1 of Hexokinase-1 OS=Mus musculus GN=Hk1	0	195.854	45	35	202	29	918	102.2	6.8	478.37	35	Pf00349, Pf03727	15275	ENSMUSG00000037012.18	Hk1	-	-	-	10	2	141.8	121.3	121.1	84.3	111.7	83.5	9.46215e+07	8.0984e+07	8.08259e+07	5.62827e+07	7.45728e+07	5.57562e+07	9.46215e+07	7.14091e+07	4.28835e+07	3.26416e+07	3.86298e+07	2.31667e+07		-0.46805	26.111	-2.0147	0.083559	0.197906	-5.20351
641	FALSE	High	Q8BP47	Asparagine--tRNA ligase, cytoplasmic OS=Mus musculus GN=Nars PE=1 SV=2	0	185.95	49	29	187	29	559	64.2	5.86	466.15	29	Pf00152, Pf01336	70223	ENSMUSG00000024587.9	Nars	-	-	-	18	0	202.3	168.7	185.2	169.6	145.6	226.3	3.19558e+08	2.66501e+08	2.9245e+08	2.67853e+08	2.29878e+08	3.57376e+08	3.19558e+08	2.34992e+08	1.55164e+08	1.55344e+08	1.1908e+08	1.4849e+08		-0.0595526	28.0918	-0.237215	0.819246	0.887091	-6.98356
893	FALSE	High	Q91W50	Cold shock domain-containing protein E1 OS=Mus musculus GN=Csde1 PE=1 SV=1	0	188.288	44	29	154	29	798	88.7	6.37	449.71	29	Pf00313, Pf12901	229663	ENSMUSG00000068823.10	Csde1	-	-	-	3	0	173.9	188.2	173.5	225.7	125.8	170.6	5.88929e+07	6.3715e+07	5.87463e+07	7.64345e+07	4.26153e+07	5.77705e+07	5.88929e+07	5.61819e+07	3.11688e+07	4.43289e+07	2.20754e+07	2.40036e+07		-0.0760994	25.8102	-0.278835	0.788386	0.86455	-6.97151
923	FALSE	High	P61979	Heterogeneous nuclear ribonucleoprotein K OS=Mus musculus GN=Hnrnpk PE=1 SV=1	0	210.641	59	29	207	29	463	50.9	5.54	547.75	29	Pf00013, Pf08067, Pf13014, Pf13083	15387	ENSMUSG00000021546.17	Hnrnpk	-	-	-	13	0	188.5	177.4	198.8	165.1	128.3	151.8	3.43027e+08	3.22863e+08	3.61637e+08	3.00367e+08	2.33473e+08	2.76156e+08	3.43027e+08	2.8469e+08	1.91872e+08	1.74201e+08	1.20942e+08	1.14743e+08		-0.349439	28.1753	-1.59931	0.15355	0.289045	-5.78095
1275	FALSE	High	P68040	Receptor of activated protein C kinase 1 OS=Mus musculus GN=Rack1 PE=1 SV=3	0	324.574	85	29	302	29	317	35.1	7.69	900.94	29	Pf00400	14694	ENSMUSG00000020372.15	Gnb2l1; Rack1	-	-	-	11	0	231.4	226.8	202.6	161.3	109	122.4	6.30307e+08	6.17829e+08	5.51789e+08	4.39277e+08	2.96946e+08	3.33301e+08	6.30307e+08	5.44782e+08	2.9276e+08	2.54763e+08	1.53822e+08	1.38487e+08		-0.768408	28.7737	-3.19139	0.0151348	0.0815359	-3.46426
1536	FALSE	High	Q8K310	Matrin-3 OS=Mus musculus GN=Matr3 PE=1 SV=1	0	228.902	51	29	163	29	846	94.6	6.25	458.83	29	Pf00076, Pf13893, Pf14259	17184	ENSMUSG00000037236.14	Matr3	-	-	-	18	0	180.5	173	132.4	118.8	138.3	143.5	1.37586e+08	1.31859e+08	1.00943e+08	9.05275e+07	1.05456e+08	1.09387e+08	1.37586e+08	1.1627e+08	5.35567e+07	5.25022e+07	5.46278e+07	4.54502e+07		-0.27012	26.7313	-1.15109	0.287291	0.433941	-6.32803
1961	FALSE	High	P37040	NADPH--cytochrome P450 reductase OS=Mus musculus GN=Por PE=1 SV=2	0	207.568	50	29	175	29	678	77	5.53	438.98	29	Pf00175, Pf00258, Pf00667	18984	ENSMUSG00000005514.14	Por	-	-	-	5	0	149	144.5	140.1	127.3	92.3	114.3	1.58734e+08	1.53891e+08	1.49224e+08	1.35591e+08	9.82942e+07	1.21709e+08	1.58734e+08	1.35696e+08	7.91732e+07	7.8637e+07	5.09179e+07	5.05703e+07		-0.389374	27.0027	-1.72545	0.127861	0.257853	-5.61091
2121	FALSE	High	P97311	DNA replication licensing factor MCM6 OS=Mus musculus GN=Mcm6 PE=1 SV=1	0	177.537	44	29	141	29	821	92.8	5.45	373.98	29	Pf00493, Pf01078, Pf07728, Pf14551	17219	ENSMUSG00000026355.11	Mcm6	-	-	-	1	0	255.9	268.6	242.5	141.5	74.4	123.2	8.82254e+07	9.26062e+07	8.36082e+07	4.8794e+07	2.56626e+07	4.2477e+07	8.82254e+07	8.16572e+07	4.43597e+07	2.82985e+07	1.32936e+07	1.76492e+07		-1.22763	25.7783	-4.18386	0.00406744	0.0489535	-2.07331
2487	FALSE	High	Q9D8W5	26S proteasome non-ATPase regulatory subunit 12 OS=Mus musculus GN=Psmd12 PE=1 SV=4	0	217.908	66	29	194	29	456	52.9	7.06	502.44	29	Pf01399	66997	ENSMUSG00000020720.13	Psmd12	-	-	-	11	0	165.4	210.4	143.5	143.2	94.8	145.4	1.48445e+08	1.88883e+08	1.28805e+08	1.28518e+08	8.50654e+07	1.30554e+08	1.48445e+08	1.66551e+08	6.83398e+07	7.45352e+07	4.40651e+07	5.42452e+07		-0.446451	26.9697	-1.59841	0.153749	0.289147	-5.78214
2869	FALSE	High	Q00PI9	Heterogeneous nuclear ribonucleoprotein U-like protein 2 OS=Mus musculus GN=Hnrnpul2 PE=1 SV=2	0	172.283	38	29	152	29	745	84.9	4.89	400.14	29	Pf00622, Pf02037, Pf13671	68693	ENSMUSG00000071659.3	Hnrnpul2	-	-	-	19	0	158.8	148.5	177.7	214.1	178	175.2	1.35303e+08	1.26502e+08	1.51402e+08	1.8233e+08	1.51655e+08	1.49255e+08	1.35303e+08	1.11545e+08	8.03287e+07	1.05744e+08	7.85598e+07	6.20153e+07		0.223796	27.1452	1.02031	0.341365	0.484362	-6.4656
3582	FALSE	High	Q99P88	Nuclear pore complex protein Nup155 OS=Mus musculus GN=Nup155 PE=1 SV=1	0	191.002	33	29	105	29	1391	155	6.15	328.49	29	Pf03177, Pf08801	170762	ENSMUSG00000022142.7	Nup155	-	-	-	15	0	145.4	187	299.9	98.4	83.3	191.4	3.26749e+07	4.20409e+07	6.74076e+07	2.21243e+07	1.87321e+07	4.30246e+07	3.26749e+07	3.70703e+07	3.57642e+07	1.28312e+07	9.70351e+06	1.78767e+07		-0.792194	25.035	-1.92369	0.0955787	0.215806	-5.33386
3830	FALSE	High	P54071	Isocitrate dehydrogenase [NADP], mitochondrial OS=Mus musculus GN=Idh2 PE=1 SV=3	0	245.249	64	30	259	29	452	50.9	8.69	634.63	30	Pf00180	269951	ENSMUSG00000030541.16	Idh2	-	-	-	7	1	212.8	200.2	219.8	152.6	109.2	143.6	7.07269e+08	6.65537e+08	7.30559e+08	5.07038e+08	3.62856e+08	4.77128e+08	7.07269e+08	5.8685e+08	3.8761e+08	2.94062e+08	1.87965e+08	1.98247e+08		-0.656637	29.0557	-2.84182	0.0248344	0.103971	-3.97985
4118	FALSE	High	P50544	Very long-chain specific acyl-CoA dehydrogenase, mitochondrial OS=Mus musculus GN=Acadvl PE=1 SV=3	0	223.627	59	29	197	29	656	70.8	8.75	553.49	29	Pf00441, Pf02770, Pf02771, Pf08028	11370	ENSMUSG00000018574.14	Acadvl	-	-	-	11	0	65.9	57.8	93.6	77	40.4	118.6	1.11815e+08	9.79717e+07	1.58783e+08	1.30521e+08	6.8565e+07	2.01092e+08	1.11815e+08	8.63883e+07	8.42451e+07	7.5697e+07	3.55177e+07	8.35539e+07		0.0163589	26.8498	0.0385454	0.970323	0.982774	-7.01447
4338	FALSE	High	P57780	Alpha-actinin-4 OS=Mus musculus GN=Actn4 PE=1 SV=1	0	282.348	63	45	259	29	912	104.9	5.41	696.93	45	Pf00307, Pf00435, Pf08726, Pf11971, Pf13499	60595	ENSMUSG00000054808.15	Actn4	-	-	-	7	16	17.8	13.4	11.1	21.1	19.5	25.6	2.99113e+07	2.26167e+07	1.87269e+07	3.54407e+07	3.28533e+07	4.31259e+07	2.99113e+07	1.99427e+07	9.93588e+06	2.05541e+07	1.70185e+07	1.79188e+07		0.662268	24.8057	2.50959	0.040242	0.132771	-4.47487
555	FALSE	High	Q9WUA3	ATP-dependent 6-phosphofructokinase, platelet type OS=Mus musculus GN=Pfkp PE=1 SV=1	0	256.973	50	31	174	28	784	85.4	7.11	515.47	31	Pf00365	56421	ENSMUSG00000021196.13	Pfkp	-	-	-	13	0	224.8	170.8	219.2	200.2	121.2	143.8	1.46804e+08	1.11522e+08	1.4318e+08	1.30741e+08	7.91363e+07	9.39187e+07	1.46804e+08	9.83365e+07	7.59663e+07	7.58244e+07	4.09938e+07	3.90232e+07		-0.423481	26.7734	-1.54869	0.165151	0.300363	-5.84752
1535	FALSE	High	P24547	Inosine-5'-monophosphate dehydrogenase 2 OS=Mus musculus GN=Impdh2 PE=1 SV=2	0	331.573	68	29	194	28	514	55.8	7.28	623.13	29	Pf00478, Pf00571, Pf00977, Pf01070, Pf03060	23918	ENSMUSG00000062867.13	Impdh2	-	-	-	9	1	190.3	168.1	144.6	96.6	59.7	98.2	2.52752e+08	2.23337e+08	1.92166e+08	1.2831e+08	7.92676e+07	1.30427e+08	2.52752e+08	1.96931e+08	1.01957e+08	7.44147e+07	4.10618e+07	5.41924e+07		-1.01054	27.2166	-3.59614	0.00870348	0.0657391	-2.88167
1557	FALSE	High	Q8BML9	Glutamine--tRNA ligase OS=Mus musculus GN=Qars PE=1 SV=1	0	156.198	52	29	115	28	775	87.6	7.31	304.79	29	Pf00749, Pf03950, Pf04557, Pf04558	97541	ENSMUSG00000032604.16	Qars	-	-	-	9	0	240	215.1	220.3	133.7	107.8	143.5	7.3864e+07	6.61996e+07	6.78048e+07	4.11618e+07	3.31816e+07	4.41583e+07	7.3864e+07	5.83727e+07	3.59749e+07	2.38722e+07	1.71885e+07	1.83478e+07		-0.81957	25.6347	-3.66399	0.0079507	0.0630483	-2.78592
1566	FALSE	High	P47713	Cytosolic phospholipase A2 OS=Mus musculus GN=Pla2g4a PE=1 SV=1	0	140.924	46	28	116	28	748	85.2	5.43	270.38	28	Pf00168, Pf01735	18783	ENSMUSG00000056220.14	Pla2g4a	-	-	-	1	0	139.6	108.6	123.9	177.3	121.6	210.3	4.9191e+07	3.82798e+07	4.36608e+07	6.24889e+07	4.28492e+07	7.41215e+07	4.9191e+07	3.37539e+07	2.31649e+07	3.6241e+07	2.21965e+07	3.07975e+07		0.423816	25.5858	1.52543	0.170749	0.306909	-5.87778
2012	FALSE	High	P80317	T-complex protein 1 subunit zeta OS=Mus musculus GN=Cct6a PE=1 SV=3	0	265.584	62	28	240	28	531	58	7.08	781.77	28	Pf00118, Pf05504	12466		Cct6a	-	-	-	5	0	132.3	126.7	138	100.9	78.3	140.9	3.45958e+08	3.31351e+08	3.60916e+08	2.63852e+08	2.04902e+08	3.68497e+08	3.45958e+08	2.92175e+08	1.9149e+08	1.53023e+08	1.06142e+08	1.5311e+08		-0.351434	28.1899	-1.28436	0.23967	0.384161	-6.17647
2161	FALSE	High	Q8K224	RNA cytidine acetyltransferase OS=Mus musculus GN=Nat10 PE=1 SV=1	0	181.507	40	28	94	28	1024	115.3	8.32	257.1	28	Pf00583, Pf05127, Pf08351, Pf13508, Pf13718, Pf13725	98956	ENSMUSG00000027185.14	Nat10	-	-	-	2	0	214.5	208	205.3	114.9	53.2	144.9	4.10885e+07	3.98485e+07	3.93164e+07	2.20106e+07	1.01828e+07	2.77568e+07	4.10885e+07	3.51371e+07	2.08599e+07	1.27652e+07	5.27484e+06	1.15329e+07		-1.12374	24.6944	-2.91275	0.0224338	0.0987058	-3.87456
2187	FALSE	High	Q80UM3	N-alpha-acetyltransferase 15, NatA auxiliary subunit OS=Mus musculus GN=Naa15 PE=1 SV=1	0	171.241	45	32	99	28	865	100.9	7.62	274.24	32	Pf12569, Pf13414	74838		Naa15	-	-	-	3	4	152	146.2	107.8	81.6	62.1	74.7	7.61415e+07	7.32197e+07	5.39578e+07	4.08821e+07	3.10893e+07	3.73865e+07	7.61415e+07	6.45628e+07	2.86282e+07	2.371e+07	1.61047e+07	1.55341e+07		-0.887447	25.554	-3.57308	0.00897657	0.0662315	-2.91435
2595	FALSE	High	Q61316	Heat shock 70 kDa protein 4 OS=Mus musculus GN=Hspa4 PE=1 SV=1	0	205.785	47	31	177	28	841	94.1	5.24	497.02	31	Pf00012, Pf06723	15525		Hspa4	-	-	-	11	0	151.5	173.5	194	81.7	78.1	85.8	8.44248e+07	9.66927e+07	1.08077e+08	4.55245e+07	4.35376e+07	4.78123e+07	8.44248e+07	8.52606e+07	5.73419e+07	2.64024e+07	2.25532e+07	1.9866e+07		-1.07292	25.9787	-4.95537	0.00162003	0.0327284	-1.08936
2747	FALSE	High	P14211	Calreticulin OS=Mus musculus GN=Calr PE=1 SV=1	0	258.989	78	28	254	28	416	48	4.49	682.01	28	Pf00262	12317	ENSMUSG00000003814.8	Calr	-	-	-	8	0	108.7	63.5	50.1	44.5	46.5	53.3	1.91384e+08	1.11776e+08	8.82977e+07	7.8362e+07	8.1928e+07	9.39294e+07	1.91384e+08	9.85609e+07	4.68477e+07	4.54468e+07	4.24399e+07	3.90276e+07		-0.549077	26.6067	-1.69064	0.134513	0.266712	-5.65838
2844	FALSE	High	O35286	Pre-mRNA-splicing factor ATP-dependent RNA helicase DHX15 OS=Mus musculus GN=Dhx15 PE=1 SV=2	0	172.119	42	29	131	28	795	90.9	7.46	339.89	29	Pf00270, Pf00271, Pf04408, Pf07717, Pf13401	13204	ENSMUSG00000029169.11	Dhx15	-	-	-	5	1	69.6	91.1	65.3	75.2	57.4	67.7	1.24587e+08	1.63091e+08	1.16854e+08	1.3459e+08	1.02788e+08	1.21286e+08	1.24587e+08	1.43809e+08	6.1999e+07	7.80566e+07	5.3246e+07	5.03941e+07		-0.166965	26.9078	-0.683872	0.515931	0.64639	-6.75886
3174	FALSE	High	O88569	Heterogeneous nuclear ribonucleoproteins A2/B1 OS=Mus musculus GN=Hnrnpa2b1 PE=1 SV=2	0	236.92	66	28	172	28	353	37.4	8.95	478.32	28	Pf00076, Pf13893, Pf14259	53379	ENSMUSG00000004980.16	Hnrnpa2b1	-	-	-	6	0	262.1	196	173.2	152.4	96	121.7	2.46944e+08	1.84676e+08	1.6312e+08	1.43613e+08	9.04081e+07	1.14609e+08	2.46944e+08	1.62841e+08	8.65461e+07	8.32896e+07	4.68327e+07	4.76202e+07		-0.773894	27.1535	-2.75415	0.0281801	0.110955	-4.11028
3275	FALSE	High	Q8BH59	Calcium-binding mitochondrial carrier protein Aralar1 OS=Mus musculus GN=Slc25a12 PE=1 SV=1	0	232.601	68	34	192	28	677	74.5	8.25	543.74	34	Pf00153, Pf13499	78830	ENSMUSG00000027010.16	Slc25a12	-	-	-	2	6	84.9	75.5	91	84.6	64.4	125.3	6.00871e+07	5.34012e+07	6.4355e+07	5.98452e+07	4.55917e+07	8.86863e+07	6.00871e+07	4.70874e+07	3.41446e+07	3.47078e+07	2.36172e+07	3.68491e+07		0.0762468	25.8549	0.25759	0.804092	0.876112	-6.9779
3415	FALSE	High	O88342	WD repeat-containing protein 1 OS=Mus musculus GN=Wdr1 PE=1 SV=3	0	167.716	62	28	132	28	606	66.4	6.6	352.08	28	Pf00400, Pf04762, Pf08662, Pf14783	22388	ENSMUSG00000005103.12	Wdr1	-	-	-	5	0	106.3	125.3	100	170.7	106.8	92.7	4.17405e+07	4.91731e+07	3.92546e+07	6.70139e+07	4.19374e+07	3.6382e+07	4.17405e+07	4.33593e+07	2.08272e+07	3.88653e+07	2.17242e+07	1.51167e+07		0.11458	25.4215	0.3916	0.706939	0.801922	-6.92938
4039	FALSE	High	P30999	Catenin delta-1 OS=Mus musculus GN=Ctnnd1 PE=1 SV=2	0	178.022	42	28	139	28	938	104.9	6.87	356.39	28	Pf00514	12388	ENSMUSG00000101645.1; ENSMUSG00000034101.14	Ctnnd1	-	-	-	2	0	95.4	99.5	102.1	132.4	125	129.9	8.36382e+07	8.72799e+07	8.95505e+07	1.16111e+08	1.0966e+08	1.13936e+08	8.36382e+07	7.69607e+07	4.75125e+07	6.73398e+07	5.68058e+07	4.73404e+07		0.383348	26.5627	1.89818	0.099241	0.220149	-5.37008
4471	FALSE	High	Q8R180	ERO1-like protein alpha OS=Mus musculus GN=Ero1a PE=1 SV=2	0	226.467	70	29	207	28	464	54.1	6.54	521.07	29	Pf04137	50527	ENSMUSG00000021831.8	Ero1l	-	-	-	14	1	196.4	222.4	243.1	132.5	117.3	129.1	2.4387e+08	2.76104e+08	3.0184e+08	1.6448e+08	1.45617e+08	1.60264e+08	2.4387e+08	2.4346e+08	1.60146e+08	9.53919e+07	7.54316e+07	6.65897e+07		-0.801522	27.623	-3.7319	0.00726749	0.0604695	-2.69069
232	FALSE	High	Q9JMA1	Ubiquitin carboxyl-terminal hydrolase 14 OS=Mus musculus GN=Usp14 PE=1 SV=3	0	208.176	66	27	127	27	493	56	5.24	358.17	27	Pf00443, Pf13423	59025	ENSMUSG00000047879.16	Usp14	-	-	-	18	0	139.2	123.4	97.2	177.7	84	92	1.32638e+08	1.17568e+08	9.26656e+07	1.69328e+08	8.00711e+07	8.77202e+07	1.32638e+08	1.03667e+08	4.91652e+07	9.82034e+07	4.1478e+07	3.64477e+07		-0.0936454	26.7056	-0.271533	0.793773	0.869053	-6.97376
308	FALSE	High	P27659	60S ribosomal protein L3 OS=Mus musculus GN=Rpl3 PE=1 SV=3	0	336.684	58	27	318	27	403	46.1	10.21	919.9	27	Pf00297	27367	ENSMUSG00000060036.13	Rpl3	-	-	-	15	0	177	177.1	166.2	178	137.8	120.1	6.55249e+08	6.55608e+08	6.15086e+08	6.5902e+08	5.10194e+08	4.44675e+08	6.55249e+08	5.78094e+08	3.26344e+08	3.82205e+08	2.64288e+08	1.84762e+08		-0.273848	29.1204	-1.15485	0.285847	0.432441	-6.32391
418	FALSE	High	Q76MZ3	Serine/threonine-protein phosphatase 2A 65 kDa regulatory subunit A alpha isoform OS=Mus musculus GN=Ppp2r1a PE=1 SV=3	0	236.265	65	33	213	27	589	65.3	5.11	576.52	33	Pf02985, Pf13513, Pf13646	51792	ENSMUSG00000007564.14	Ppp2r1a	-	-	-	17	6	158.7	171.5	161.3	134.5	103	124.2	1.23064e+08	1.3292e+08	1.25052e+08	1.04259e+08	7.9849e+07	9.62985e+07	1.23064e+08	1.17205e+08	6.63481e+07	6.04657e+07	4.1363e+07	4.0012e+07		-0.450466	26.6944	-2.05546	0.0786712	0.191487	-5.14462
475	FALSE	High	O88685	26S proteasome regulatory subunit 6A OS=Mus musculus GN=Psmc3 PE=1 SV=2	0	255.37	71	27	235	27	442	49.5	5.19	635.37	27	Pf00004, Pf01078, Pf05496, Pf07724, Pf07728, Pf13191	19182	ENSMUSG00000002102.15	Psmc3	-	-	-	2	0	189.6	160	174.1	147.1	125.1	161.4	2.62307e+08	2.21303e+08	2.40851e+08	2.03471e+08	1.72965e+08	2.23286e+08	2.62307e+08	1.95138e+08	1.27787e+08	1.18005e+08	8.95983e+07	9.27754e+07		-0.277073	27.7054	-1.2464	0.252498	0.397298	-6.22073
758	FALSE	High	P61222	ATP-binding cassette sub-family E member 1 OS=Mus musculus GN=Abce1 PE=1 SV=1	0	222.742	60	27	168	27	599	67.3	8.34	458.96	27	Pf00005, Pf04068, Pf13304, Pf13671	24015	ENSMUSG00000058355.8	Abce1	-	-	-	8	0	227.3	221.1	184.8	175.9	128.8	146.1	2.38217e+08	2.31754e+08	1.93709e+08	1.84329e+08	1.34955e+08	1.53127e+08	2.38217e+08	2.04353e+08	1.02776e+08	1.06903e+08	6.99085e+07	6.36242e+07		-0.496424	27.4668	-2.12348	0.0711381	0.179511	-5.04572
824	FALSE	High	Q9CZW5	Mitochondrial import receptor subunit TOM70 OS=Mus musculus GN=Tomm70 PE=1 SV=2	0	198.412	58	27	195	27	611	67.5	7.53	520.84	27	Pf00515, Pf07719, Pf13414	28185	ENSMUSG00000022752.8	Tomm70a	-	-	-	16	0	125.8	115.1	120.4	128.2	99.4	104	7.71808e+07	7.06071e+07	7.38551e+07	7.8673e+07	6.10058e+07	6.38183e+07	7.71808e+07	6.22591e+07	3.9185e+07	4.56272e+07	3.16019e+07	2.65165e+07		-0.131323	26.0721	-0.599249	0.567786	0.692483	-6.81693
839	FALSE	High	Q9Z2I9	Succinate--CoA ligase [ADP-forming] subunit beta, mitochondrial OS=Mus musculus GN=Sucla2 PE=1 SV=2	0	151.19	63	27	166	27	463	50.1	7.01	398.38	27	Pf00549, Pf02222, Pf02786, Pf08442, Pf13535, Pf13549	20916	ENSMUSG00000022110.13	Sucla2	-	-	-	14	0	122.3	128.5	122.9	146.7	77.1	101.8	1.27301e+08	1.33749e+08	1.27899e+08	1.52774e+08	8.02237e+07	1.05995e+08	1.27301e+08	1.17935e+08	6.7859e+07	8.86025e+07	4.15571e+07	4.40408e+07		-0.248428	26.8255	-0.870624	0.412665	0.553591	-6.60765
908	FALSE	High	Q8R1F1	Niban-like protein 1 OS=Mus musculus GN=Fam129b PE=1 SV=2	0	158.423	43	27	147	27	749	84.8	5.94	406.55	27		227737	ENSMUSG00000026796.16	Fam129b	-	-	-	2	0	101.3	86.2	74.2	93.3	100.8	116.7	5.25381e+07	4.47074e+07	3.84983e+07	4.83942e+07	5.22848e+07	6.05323e+07	5.25381e+07	3.94216e+07	2.04259e+07	2.80667e+07	2.70843e+07	2.51512e+07		0.253419	25.5464	1.08444	0.313912	0.457775	-6.39962
1400	FALSE	High	Q7TPR4	Alpha-actinin-1 OS=Mus musculus GN=Actn1 PE=1 SV=1	0	343.302	65	45	302	27	892	103	5.38	826.93	45	Pf00036, Pf00307, Pf00435, Pf08726, Pf11971, Pf13405, Pf13499	109711	ENSMUSG00000015143.15	Actn1	-	-	-	12	2	9.1	7.3	7.2	22	13.8	15.2	1.1291e+07	9.0613e+06	8.89582e+06	2.72896e+07	1.71639e+07	1.88923e+07	1.1291e+07	7.98997e+06	4.71982e+06	1.58269e+07	8.89118e+06	7.84973e+06		1.09379	23.7551	4.11825	0.00441657	0.0506414	-2.16111
1477	FALSE	High	Q8R1A4	Dedicator of cytokinesis protein 7 OS=Mus musculus GN=Dock7 PE=1 SV=3	0	125.851	19	27	79	27	2130	241.3	6.71	203.85	27	Pf06920, Pf11878, Pf14429	67299		Dock7	-	-	-	4	0	202.9	168.8	202.9	128	121.4	206.3	3.62265e+07	3.01485e+07	3.62379e+07	2.28601e+07	2.1682e+07	3.68433e+07	3.62265e+07	2.6584e+07	1.92266e+07	1.3258e+07	1.12316e+07	1.53084e+07		-0.371968	24.8364	-1.33145	0.224541	0.369231	-6.12044
1580	FALSE	High	Q8BIJ6	Isoleucine--tRNA ligase, mitochondrial OS=Mus musculus GN=Iars2 PE=1 SV=1	0	135.301	43	27	94	27	1012	112.7	6.81	236.71	27	Pf00133, Pf01921, Pf06827, Pf08264, Pf09334, Pf13603	381314	ENSMUSG00000026618.11	Iars2	-	-	-	1	0	85.4	83.7	106.5	113.8	45.3	98.9	3.51303e+07	3.4435e+07	4.37897e+07	4.68023e+07	1.86413e+07	4.06751e+07	3.51303e+07	3.03637e+07	2.32333e+07	2.71434e+07	9.65645e+06	1.69005e+07		-0.192652	25.0662	-0.507724	0.627167	0.740388	-6.8719
1927	FALSE	High	O08529	Calpain-2 catalytic subunit OS=Mus musculus GN=Capn2 PE=1 SV=4	0	162.664	51	27	115	27	700	79.8	4.96	285.14	27	Pf00648, Pf01067, Pf13833	12334	ENSMUSG00000026509.15	Capn2	-	-	-	1	0	98.4	125.9	116.1	119.7	62	90.3	3.59232e+07	4.59824e+07	4.23935e+07	4.37016e+07	2.26411e+07	3.2987e+07	3.59232e+07	4.05458e+07	2.24925e+07	2.53452e+07	1.17284e+07	1.37061e+07		-0.367103	25.1132	-1.22951	0.258389	0.403206	-6.24014
2480	FALSE	High	P42227	Signal transducer and activator of transcription 3 OS=Mus musculus GN=Stat3 PE=1 SV=2	0	211.576	45	27	116	27	770	88	6.3	334.4	27	Pf00017, Pf01017, Pf02864, Pf02865	20848	ENSMUSG00000004040.16	Stat3	-	-	-	11	0	200.1	208.4	172.3	170.4	111.1	227.5	4.5133e+07	4.70175e+07	3.88676e+07	3.84386e+07	2.50662e+07	5.13104e+07	4.5133e+07	4.14585e+07	2.06218e+07	2.22928e+07	1.29846e+07	2.13195e+07		-0.246134	25.2524	-0.797902	0.451003	0.588506	-6.67015
3341	FALSE	High	Q62318	Transcription intermediary factor 1-beta OS=Mus musculus GN=Trim28 PE=1 SV=3	0	241.327	59	27	159	27	834	88.8	5.77	412.2	27	Pf00628, Pf00643	21849	ENSMUSG00000005566.14	Trim28	-	-	-	7	0	183.5	170.2	163.4	142.1	101.3	140	1.65852e+08	1.53866e+08	1.47691e+08	1.28447e+08	9.15943e+07	1.26513e+08	1.65852e+08	1.35674e+08	7.83596e+07	7.4494e+07	4.74472e+07	5.25662e+07		-0.446788	26.9901	-1.89259	0.100062	0.220956	-5.37799
3474	FALSE	High	P23116	Eukaryotic translation initiation factor 3 subunit A OS=Mus musculus GN=Eif3a PE=1 SV=5	0	140.912	25	27	102	27	1344	161.8	6.77	245.52	27	Pf01399	13669	ENSMUSG00000024991.7	Eif3a	-	-	-	19	0	133.9	180.6	159.2	143.3	89.7	128.8	5.33165e+07	7.18986e+07	6.33882e+07	5.70763e+07	3.57334e+07	5.12931e+07	5.33165e+07	6.33979e+07	3.36316e+07	3.3102e+07	1.85105e+07	2.13123e+07		-0.405275	25.6924	-1.50396	0.176068	0.312049	-5.90549
3968	FALSE	High	Q9JIF7	Coatomer subunit beta OS=Mus musculus GN=Copb1 PE=1 SV=1	0	206.214	38	27	124	27	953	107	6	332.77	27	Pf01602, Pf07718, Pf14806	70349	ENSMUSG00000030754.9	Copb1	-	-	-	7	0	203	197.4	176.5	162.2	86.8	147.4	1.19692e+08	1.1636e+08	1.04038e+08	9.56264e+07	5.11617e+07	8.69123e+07	1.19692e+08	1.02603e+08	5.51992e+07	5.54594e+07	2.65025e+07	3.6112e+07		-0.589599	26.459	-1.99999	0.0853959	0.200716	-5.22469
4221	FALSE	High	P46935	E3 ubiquitin-protein ligase NEDD4 OS=Mus musculus GN=Nedd4 PE=1 SV=3	0	182.473	43	31	190	27	887	102.6	5.26	493.89	31	Pf00168, Pf00397, Pf00632	17999	ENSMUSG00000032216.14	Nedd4	-	-	-	9	4	121.8	110.7	98.3	175.5	114.5	145.4	1.05326e+08	9.566e+07	8.49779e+07	1.51719e+08	9.89422e+07	1.25723e+08	1.05326e+08	8.435e+07	4.50864e+07	8.79906e+07	5.12535e+07	5.22377e+07		0.380099	26.6908	1.51868	0.172405	0.30797	-5.88651
4320	FALSE	High	P49717	DNA replication licensing factor MCM4 OS=Mus musculus GN=Mcm4 PE=1 SV=1	0	174.735	47	27	113	27	862	96.7	7.2	306.72	27	Pf00493, Pf07728, Pf14551	17217	ENSMUSG00000022673.4	Mcm4	-	-	-	16	0	193.1	216.2	193.3	149.3	89.5	116.8	1.08591e+08	1.21611e+08	1.08729e+08	8.39767e+07	5.03235e+07	6.56626e+07	1.08591e+08	1.07233e+08	5.7688e+07	4.87031e+07	2.60683e+07	2.72828e+07		-0.79047	26.3542	-3.04234	0.0186592	0.0902128	-3.68301
111	FALSE	High	P62702	40S ribosomal protein S4, X isoform OS=Mus musculus GN=Rps4x PE=1 SV=2	0	211.102	70	26	297	26	263	29.6	10.15	768.63	26	Pf00900, Pf08071	20102	ENSMUSG00000031320.9	Rps4x	-	-	-	X	0	157.8	165.9	139.2	130.5	124.7	133.3	1.12455e+09	1.18279e+09	9.92511e+08	9.30046e+08	8.88863e+08	9.50108e+08	1.12455e+09	1.04294e+09	5.26593e+08	5.39389e+08	4.60445e+08	3.9477e+08		-0.249705	29.9061	-1.19515	0.270739	0.416672	-6.27913
113	FALSE	High	Q6P1B1	Xaa-Pro aminopeptidase 1 OS=Mus musculus GN=Xpnpep1 PE=1 SV=1	0	178.484	58	26	134	26	623	69.5	5.54	389.37	26	Pf00557, Pf01321	170750		Xpnpep1	-	-	-	19	0	171.4	158.7	191.8	142.9	105.9	150.3	8.85593e+07	8.19995e+07	9.90602e+07	7.38159e+07	5.46912e+07	7.76503e+07	8.85593e+07	7.23046e+07	5.2558e+07	4.28102e+07	2.83309e+07	3.22637e+07		-0.399444	26.2173	-1.66298	0.140032	0.273295	-5.69581
189	FALSE	High	Q8K2B3	Succinate dehydrogenase [ubiquinone] flavoprotein subunit, mitochondrial OS=Mus musculus GN=Sdha PE=1 SV=1	0	197.062	52	26	195	26	664	72.5	7.37	540.87	26	Pf00890, Pf02910	66945	ENSMUSG00000021577.13	Sdha	-	-	-	13	0	152.6	158.3	138.2	114.7	80.2	106.3	1.33294e+08	1.38227e+08	1.20662e+08	1.0019e+08	7.00442e+07	9.28658e+07	1.33294e+08	1.21884e+08	6.4019e+07	5.81061e+07	3.6284e+07	3.85857e+07		-0.590108	26.6646	-2.49458	0.0411381	0.134641	-4.49724
253	FALSE	High	Q6GQT9	Nodal modulator 1 OS=Mus musculus GN=Nomo1 PE=1 SV=1	0	104.717	30	26	90	26	1214	133.3	6.09	214.07	26	Pf05738, Pf13620, Pf13715, Pf14686	211548	ENSMUSG00000030835.6	Nomo1	-	-	-	7	0	68.3	75.9	98.5	53.4	49.3	86.3	2.76144e+07	3.07295e+07	3.9838e+07	2.16244e+07	1.99671e+07	3.49006e+07	2.76144e+07	2.70963e+07	2.11367e+07	1.25413e+07	1.03433e+07	1.45012e+07		-0.388552	24.7523	-1.29551	0.23601	0.380713	-6.16331
298	FALSE	High	Q9QUJ7	Long-chain-fatty-acid--CoA ligase 4 OS=Mus musculus GN=Acsl4 PE=1 SV=2	0	181.994	53	28	152	26	711	79	8.28	423.81	28	Pf00501	50790	ENSMUSG00000031278.12	Acsl4	-	-	-	X	2	132.6	274.4	146.8	136.3	172.7	129.5	1.26495e+08	2.61722e+08	1.39992e+08	1.29993e+08	1.64683e+08	1.23513e+08	1.26495e+08	2.30778e+08	7.42753e+07	7.53906e+07	8.53083e+07	5.13194e+07		-0.269893	27.178	-0.81225	0.443248	0.580619	-6.65817
482	FALSE	High	Q99K85	Phosphoserine aminotransferase OS=Mus musculus GN=Psat1 PE=1 SV=1	0	191.936	71	26	198	26	370	40.4	8.03	528.08	26	Pf00266	107272	ENSMUSG00000024640.9	Psat1	-	-	-	19	0	206	184	235	175.5	105.9	188.3	3.5784e+08	3.19577e+08	4.08164e+08	3.04758e+08	1.83887e+08	3.27125e+08	3.5784e+08	2.81793e+08	2.16558e+08	1.76747e+08	9.52565e+07	1.3592e+08		-0.449435	28.1989	-1.54338	0.166413	0.302197	-5.85445
756	FALSE	High	Q9JLJ2	4-trimethylaminobutyraldehyde dehydrogenase OS=Mus musculus GN=Aldh9a1 PE=1 SV=1	0	183.212	79	26	149	26	494	53.5	6.98	409.79	26	Pf00171	56752		Aldh9a1	-	-	-	1	0	149.4	140.9	183	138.9	106.7	136	8.57554e+07	8.08941e+07	1.05013e+08	7.97033e+07	6.12435e+07	7.80671e+07	8.57554e+07	7.13299e+07	5.57165e+07	4.62247e+07	3.17251e+07	3.24369e+07		-0.311617	26.2673	-1.31873	0.228543	0.374	-6.13569
1087	FALSE	High	Q8K1M6-3	Isoform 3 of Dynamin-1-like protein OS=Mus musculus GN=Dnm1l	0	180.392	50	26	130	26	699	78	6.81	367	26	Pf00350, Pf01031, Pf02212	74006	ENSMUSG00000022789.14	Dnm1l	-	-	-	16	0	152.4	156.4	158.1	111.9	72	109.2	5.8548e+07	6.00905e+07	6.07161e+07	4.29995e+07	2.7668e+07	4.19608e+07	5.8548e+07	5.29859e+07	3.22139e+07	2.4938e+07	1.43324e+07	1.74347e+07		-0.699085	25.4836	-2.75624	0.028095	0.110877	-4.10716
1235	FALSE	High	P08003	Protein disulfide-isomerase A4 OS=Mus musculus GN=Pdia4 PE=1 SV=3	0	164.334	49	27	155	26	638	71.9	5.31	403.64	27	Pf00085, Pf01216, Pf13098, Pf13848, Pf13905	12304		Pdia4	-	-	-	6	0	68.5	78.7	91.5	59.6	63	78.1	4.43575e+07	5.09758e+07	5.92603e+07	3.86096e+07	4.07745e+07	5.05808e+07	4.43575e+07	4.49488e+07	3.14415e+07	2.2392e+07	2.11218e+07	2.10163e+07		-0.25028	25.4837	-1.05483	0.32636	0.471749	-6.43044
1463	FALSE	High	Q925I1	ATPase family AAA domain-containing protein 3 OS=Mus musculus GN=Atad3 PE=1 SV=1	0	135.893	43	26	126	26	591	66.7	9.29	293.77	26	Pf00004, Pf00910, Pf01078, Pf05707, Pf06745, Pf07728, Pf12037, Pf13207, Pf13401	108888	ENSMUSG00000029036.18	Atad3a	-	-	-	4	0	139.7	142.8	120.8	110.5	118.1	107.1	5.50925e+07	5.63097e+07	4.76299e+07	4.35906e+07	4.65877e+07	4.22372e+07	5.50925e+07	4.96521e+07	2.52708e+07	2.52808e+07	2.41331e+07	1.75496e+07		-0.261542	25.5251	-1.24354	0.253488	0.39812	-6.22403
1681	FALSE	High	Q9JJ28	Protein flightless-1 homolog OS=Mus musculus GN=Flii PE=1 SV=1	0	124.452	29	26	107	26	1271	144.7	6.06	271.76	26	Pf00626, Pf12799, Pf13855	14248	ENSMUSG00000002812.4	Flii	-	-	-	11	0	162.5	136.3	175.5	103.6	85.9	162.1	4.16789e+07	3.49574e+07	4.50183e+07	2.65663e+07	2.20246e+07	4.15639e+07	4.16789e+07	3.08243e+07	2.38852e+07	1.54074e+07	1.14091e+07	1.72698e+07		-0.477127	25.0267	-1.60307	0.152719	0.288441	-5.77596
1739	FALSE	High	Q6DFW4	Nucleolar protein 58 OS=Mus musculus GN=Nop58 PE=1 SV=1	0	244.17	51	26	195	26	536	60.3	8.34	589.57	26	Pf01798, Pf08060, Pf08156	55989	ENSMUSG00000026020.9	Nop58	-	-	-	1	0	230.2	185.1	208.3	131.2	92	145.9	1.5585e+08	1.2532e+08	1.41031e+08	8.88322e+07	6.22696e+07	9.87489e+07	1.5585e+08	1.10503e+08	7.4826e+07	5.15191e+07	3.22566e+07	4.10301e+07		-0.778064	26.6737	-2.99078	0.0200736	0.0930091	-3.75909
2006	FALSE	High	Q8CIB5	Fermitin family homolog 2 OS=Mus musculus GN=Fermt2 PE=1 SV=1	0	174.715	48	26	170	26	680	77.8	6.7	460.85	26	Pf00169, Pf00373	218952	ENSMUSG00000037712.15	Fermt2	-	-	-	14	0	99.8	85.4	77.8	126.7	116.5	132.2	4.92671e+07	4.21306e+07	3.8409e+07	6.25424e+07	5.75006e+07	6.52358e+07	4.92671e+07	3.71495e+07	2.03785e+07	3.62721e+07	2.97862e+07	2.71055e+07		0.519047	25.6187	2.37272	0.0492154	0.148083	-4.67849
2114	FALSE	High	Q7TMY8	E3 ubiquitin-protein ligase HUWE1 OS=Mus musculus GN=Huwe1 PE=1 SV=5	0	141.689	9	26	71	26	4377	482.3	5.22	201.36	26	Pf00632, Pf02825, Pf06012, Pf06025, Pf14377	59026	ENSMUSG00000025261.17	Huwe1	-	-	-	X	0	183.7	160.7	190	90.9	77.1	124.3	2.40612e+07	2.10463e+07	2.48835e+07	1.19125e+07	1.01057e+07	1.62767e+07	2.40612e+07	1.85579e+07	1.32023e+07	6.90874e+06	5.23491e+06	6.76298e+06		-0.895002	24.0245	-3.47887	0.0101923	0.0685322	-3.04852
2380	FALSE	High	O08917	Flotillin-1 OS=Mus musculus GN=Flot1 PE=1 SV=1	0	145.221	70	26	122	26	428	47.5	7.15	338.55	26	Pf01145	14251	ENSMUSG00000059714.13	Flot1	-	-	-	17	0	16.9	26.5	23.2	23.9	28.4	24.2	1.48096e+07	2.31355e+07	2.0313e+07	2.09201e+07	2.48533e+07	2.11294e+07	1.48096e+07	2.04002e+07	1.07774e+07	1.21328e+07	1.28744e+07	8.77927e+06		0.219511	24.2963	0.864855	0.415618	0.555285	-6.61277
3259	FALSE	High	Q99LC5	Electron transfer flavoprotein subunit alpha, mitochondrial OS=Mus musculus GN=Etfa PE=1 SV=2	0	267.702	76	26	258	26	333	35	8.38	737.63	26	Pf00766, Pf01012	110842	ENSMUSG00000032314.14	Etfa	-	-	-	9	0	176.7	140.3	135.7	147	116.6	153.1	4.20689e+08	3.34007e+08	3.23232e+08	3.49971e+08	2.77685e+08	3.64515e+08	4.20689e+08	2.94517e+08	1.71496e+08	2.02969e+08	1.43845e+08	1.51456e+08		-0.119512	28.3507	-0.502321	0.630773	0.743219	-6.87489
3305	FALSE	High	Q8BMD8	Calcium-binding mitochondrial carrier protein SCaMC-1 OS=Mus musculus GN=Slc25a24 PE=1 SV=1	0	192.755	68	26	161	26	475	52.9	7.43	431.85	26	Pf00036, Pf00153, Pf10209, Pf10591, Pf12763, Pf13202, Pf13405, Pf13499, Pf13833	229731	ENSMUSG00000040322.10	Slc25a24	-	-	-	3	0	113.8	134.8	123.6	65	58.5	76.8	8.3137e+07	9.84879e+07	9.02997e+07	4.75096e+07	4.27302e+07	5.61269e+07	8.3137e+07	86843555	4.79099e+07	2.75536e+07	2.21349e+07	2.33207e+07		-0.899331	25.9806	-4.01134	0.00505781	0.0532393	-2.30552
3497	FALSE	High	Q91YR7	Pre-mRNA-processing factor 6 OS=Mus musculus GN=Prpf6 PE=1 SV=1	0	140.176	31	26	98	26	941	106.7	8.09	269.52	26	Pf06424, Pf13414, Pf14559	68879	ENSMUSG00000002455.14	Prpf6	-	-	-	2	0	180.4	152.2	207	99.2	78.3	161.7	7.97605e+07	6.7279e+07	9.15276e+07	4.38425e+07	3.45973e+07	7.14648e+07	7.97605e+07	5.93245e+07	4.85614e+07	2.54269e+07	1.79219e+07	2.96936e+07		-0.726605	25.8702	-2.26063	0.0580738	0.160663	-4.84441
3534	FALSE	High	P26443	Glutamate dehydrogenase 1, mitochondrial OS=Mus musculus GN=Glud1 PE=1 SV=1	0	185.368	52	26	218	26	558	61.3	8	587.65	26	Pf00208, Pf02812	14661	ENSMUSG00000021794.15	Glud1	-	-	-	14	0	61.7	84.4	70.1	74.2	74.8	81.7	6.06503e+07	8.28563e+07	6.88861e+07	7.285e+07	7.34338e+07	8.02652e+07	6.06503e+07	7.306e+07	3.65486e+07	4.225e+07	3.80398e+07	3.33502e+07		0.103603	26.1171	0.45955	0.659696	0.765735	-6.89744
4042	FALSE	High	P09405	Nucleolin OS=Mus musculus GN=Ncl PE=1 SV=2	0	163.335	35	26	190	26	707	76.7	4.75	465.44	26	Pf00076, Pf13893, Pf14259	17975	ENSMUSG00000026234.12	Ncl	-	-	-	1	0	208.8	212.1	202.4	126.7	77.6	90.8	3.44727e+08	3.5018e+08	3.3405e+08	2.09189e+08	1.28028e+08	1.49878e+08	3.44727e+08	3.08778e+08	1.77235e+08	1.21321e+08	6.63203e+07	6.22744e+07		-1.10952	27.7985	-4.35231	0.00330207	0.0451706	-1.85084
4282	FALSE	High	Q8K0D5	Elongation factor G, mitochondrial OS=Mus musculus GN=Gfm1 PE=1 SV=1	0	153.858	49	26	98	26	751	83.5	6.92	266.19	26	Pf00009, Pf00679, Pf03144, Pf03764, Pf14492	28030	ENSMUSG00000027774.16	Gfm1	-	-	-	3	0	223.6	228	280	121.5	79.4	141.4	8.37412e+07	8.53852e+07	1.0488e+08	4.54982e+07	2.97494e+07	5.29629e+07	8.37412e+07	75290002	5.56457e+07	2.63871e+07	1.54106e+07	2.20061e+07		-1.12898	25.8725	-3.95818	0.00541399	0.054995	-2.37794
15	FALSE	High	P13020-2	Isoform 2 of Gelsolin OS=Mus musculus GN=Gsn	0	144.375	55	25	141	25	731	80.7	5.76	350.25	25	Pf00626	227753	ENSMUSG00000026879.14	Gsn	-	-	-	2	0	50.6	48.5	35.2	51.6	72	53.7	3.95786e+07	3.80051e+07	2.75266e+07	4.04027e+07	5.63939e+07	4.20034e+07	3.95786e+07	3.35117e+07	1.46047e+07	2.34319e+07	2.92129e+07	1.74524e+07		0.40292	25.2455	1.53721	0.167894	0.303652	-5.86249
89	FALSE	High	Q6PDQ2	Chromodomain-helicase-DNA-binding protein 4 OS=Mus musculus GN=Chd4 PE=1 SV=1	0	217.974	28	40	132	25	1915	217.6	5.81	344.82	40	Pf00176, Pf00271, Pf00385, Pf00628, Pf04851, Pf06461, Pf06465, Pf08073, Pf08074, Pf13831	107932	ENSMUSG00000063870.12	Chd4	-	-	-	6	14	207.5	184.6	195.3	123	102.2	149.3	5.40237e+07	4.80759e+07	5.08422e+07	3.20148e+07	2.66035e+07	3.88671e+07	5.40237e+07	4.23918e+07	2.69751e+07	1.85673e+07	1.3781e+07	1.61493e+07		-0.665344	25.2691	-2.8244	0.0254642	0.105397	-4.00574
161	FALSE	High	Q9CZ13	Cytochrome b-c1 complex subunit 1, mitochondrial OS=Mus musculus GN=Uqcrc1 PE=1 SV=2	0	202.513	57	26	228	25	480	52.8	6.21	621.79	26	Pf00675, Pf05193, Pf08367	22273	ENSMUSG00000025651.14; ENSMUSG00000107235.3	Uqcrc1	-	-	-	9; CHR_MG117_PATCH	1	47.9	57	76	76.9	88.3	95.5	8.50509e+07	1.01223e+08	1.35057e+08	1.36683e+08	1.56884e+08	1.69746e+08	8.50509e+07	8.92551e+07	7.16566e+07	7.92704e+07	81268276	7.05294e+07		0.548801	26.9223	2.13247	0.0701985	0.178356	-5.03261
429	FALSE	High	Q6ZWN5	40S ribosomal protein S9 OS=Mus musculus GN=Rps9 PE=1 SV=3	0	115.332	57	25	166	25	194	22.6	10.65	366.65	25	Pf00163, Pf01479	76846	ENSMUSG00000006333.14	Rps9	-	-	-	7	0	156.8	141.8	154.2	147.4	97.4	144.2	8.43142e+08	7.62592e+08	8.28869e+08	7.92427e+08	5.23724e+08	7.75101e+08	8.43142e+08	6.7243e+08	4.3977e+08	4.59575e+08	2.71297e+08	3.22054e+08		-0.242788	29.4733	-0.970984	0.363733	0.506091	-6.51432
516	FALSE	High	Q8BMF4	Dihydrolipoyllysine-residue acetyltransferase component of pyruvate dehydrogenase complex, mitochondrial OS=Mus musculus GN=Dlat PE=1 SV=2	0	197.105	40	25	173	25	642	67.9	8.57	419.14	25	Pf00198, Pf00364, Pf02817	235339	ENSMUSG00000000168.9	Dlat	-	-	-	9	0	87	86.7	80.2	86.8	103.6	74.2	1.41427e+08	1.40986e+08	1.30376e+08	1.41104e+08	1.68442e+08	1.20519e+08	1.41427e+08	1.24317e+08	6.91733e+07	8.18347e+07	8.72554e+07	5.00757e+07		0.0466589	27.0582	0.20485	0.843487	0.904231	-6.99161
870	FALSE	High	P97351	40S ribosomal protein S3a OS=Mus musculus GN=Rps3a PE=1 SV=3	0	202.743	73	25	228	25	264	29.9	9.73	533.98	25	Pf01015	20091	ENSMUSG00000028081.6	Rps3a; Rps3a1	-	-	-	3	0	169.1	191.7	152.6	164.9	130.9	112.4	5.20681e+08	5.90254e+08	4.6979e+08	5.07814e+08	4.03109e+08	3.46094e+08	5.20681e+08	5.20467e+08	2.49254e+08	2.94512e+08	2.08816e+08	1.43802e+08		-0.342373	28.7955	-1.39976	0.204085	0.344478	-6.03707
1341	FALSE	High	P62192	26S proteasome regulatory subunit 4 OS=Mus musculus GN=Psmc1 PE=1 SV=1	0	190.995	65	27	163	25	440	49.2	6.21	452.76	27	Pf00004, Pf00910, Pf01078, Pf05496, Pf05673, Pf05729, Pf07724, Pf07726, Pf07728, Pf13191, Pf13401	19179	ENSMUSG00000021178.8	Psmc1	-	-	-	12	0	76.4	62.2	82.6	78.5	45.9	119.2	1.60157e+08	1.30377e+08	1.73071e+08	1.64558e+08	9.61265e+07	2.49938e+08	1.60157e+08	1.14962e+08	9.18257e+07	9.5437e+07	4.9795e+07	1.03849e+08		0.0432104	27.2149	0.11594	0.910938	0.943462	-7.0077
1788	FALSE	High	Q99K48	Non-POU domain-containing octamer-binding protein OS=Mus musculus GN=Nono PE=1 SV=3	0	192.55	57	26	190	25	473	54.5	8.95	520.56	26	Pf00076, Pf08075, Pf13893, Pf14259	53610	ENSMUSG00000031311.17	Nono	-	-	-	X	1	177.4	192.2	205.8	191.1	153.5	145.6	1.781e+08	1.92975e+08	2.06649e+08	1.91844e+08	1.54139e+08	1.46238e+08	1.781e+08	1.7016e+08	1.09641e+08	1.11262e+08	7.98464e+07	6.0762e+07		-0.238597	27.3989	-1.06347	0.322688	0.467853	-6.42151
2178	FALSE	High	P80313	T-complex protein 1 subunit eta OS=Mus musculus GN=Cct7 PE=1 SV=1	0	231.306	59	25	222	25	544	59.6	7.84	614.33	25	Pf00118	12468	ENSMUSG00000030007.8	Cct7	-	-	-	6	0	163.1	196.8	174.6	103.3	123.7	101.2	1.43512e+08	1.7313e+08	1.53652e+08	9.08817e+07	1.08814e+08	8.90836e+07	1.43512e+08	1.5266e+08	8.15228e+07	5.27077e+07	5.63675e+07	3.70142e+07		-0.705179	26.8671	-3.20784	0.0147919	0.0809129	-3.44025
2653	FALSE	High	O08553	Dihydropyrimidinase-related protein 2 OS=Mus musculus GN=Dpysl2 PE=1 SV=2	0	208.621	73	28	208	25	572	62.2	6.38	577.17	28	Pf01979, Pf07969, Pf13147, Pf13594	12934	ENSMUSG00000022048.8	Dpysl2	-	-	-	14	4	79.6	83.1	79.6	64.3	53.2	64.1	1.03279e+08	1.07851e+08	1.03284e+08	8.34857e+07	6.90157e+07	8.31953e+07	1.03279e+08	9.50993e+07	5.47989e+07	4.84183e+07	3.57512e+07	3.45676e+07		-0.42101	26.4323	-1.98677	0.0870806	0.203688	-5.2437
2740	FALSE	High	Q9Z1E4	Glycogen [starch] synthase, muscle OS=Mus musculus GN=Gys1 PE=1 SV=2	0	179.515	44	25	120	25	738	83.9	6.11	362.61	25	Pf00534, Pf05693, Pf13579	14936	ENSMUSG00000003865.16	Gys1	-	-	-	7	0	231.7	205.9	229.3	97.2	109.1	135.9	1.50433e+08	1.33739e+08	1.48925e+08	6.31465e+07	7.0826e+07	8.82795e+07	1.50433e+08	1.17927e+08	7.90146e+07	3.66224e+07	3.66889e+07	3.66801e+07		-0.974616	26.6158	-4.2299	0.00384054	0.0475722	-2.01208
2803	FALSE	High	P50516	V-type proton ATPase catalytic subunit A OS=Mus musculus GN=Atp6v1a PE=1 SV=2	0	174.747	52	25	166	25	617	68.3	5.58	437.75	25	Pf00006, Pf00306, Pf02874	11964	ENSMUSG00000052459.13	Atp6v1a	-	-	-	16	0	120	121.4	91.9	50.6	50.1	61.7	7.74424e+07	7.83421e+07	5.93271e+07	3.26674e+07	3.23494e+07	3.98491e+07	7.74424e+07	6.90796e+07	3.1477e+07	1.89457e+07	1.67575e+07	1.65573e+07		-1.03182	25.5681	-4.39196	0.00314588	0.0441203	-1.79908
3101	FALSE	High	Q8BG32	26S proteasome non-ATPase regulatory subunit 11 OS=Mus musculus GN=Psmd11 PE=1 SV=3	0	153.361	71	25	183	25	422	47.4	6.48	454.22	25	Pf01399	69077	ENSMUSG00000017428.16	Psmd11	-	-	-	11	0	185	159.8	187.5	159.1	107.3	156.7	2.59193e+08	2.23944e+08	2.62747e+08	2.23006e+08	1.50304e+08	2.19543e+08	2.59193e+08	1.97466e+08	1.39404e+08	1.29334e+08	7.78599e+07	9.12202e+07		-0.350454	27.7105	-1.39897	0.204312	0.344478	-6.03805
3630	FALSE	High	Q61753	D-3-phosphoglycerate dehydrogenase OS=Mus musculus GN=Phgdh PE=1 SV=3	0	316.755	56	25	267	25	533	56.5	6.54	789.53	25	Pf00389, Pf02826	236539	ENSMUSG00000053398.11	Phgdh	-	-	-	3	0	220.2	213.4	239.4	120.9	89.1	132.1	5.90535e+08	5.72337e+08	6.41858e+08	3.24299e+08	2.38866e+08	3.54099e+08	5.90535e+08	5.04669e+08	3.40548e+08	1.8808e+08	1.23736e+08	1.47128e+08		-0.994487	28.6652	-4.12221	0.00439459	0.0505601	-2.15579
3774	FALSE	High	Q9DBG6	Dolichyl-diphosphooligosaccharide--protein glycosyltransferase subunit 2 OS=Mus musculus GN=Rpn2 PE=1 SV=1	0	232.857	47	25	183	25	631	69	5.81	538.03	25	Pf05817	20014	ENSMUSG00000027642.15	Rpn2	-	-	-	2	0	71.1	71	89.1	50.5	46.5	142.4	7.9548e+07	7.93679e+07	9.96519e+07	5.64809e+07	5.19741e+07	1.59225e+08	7.9548e+07	6.99841e+07	5.28719e+07	3.27566e+07	2.69234e+07	6.61578e+07		-0.14291	26.2811	-0.319456	0.758654	0.840854	-6.95792
3789	FALSE	High	P01027	Complement C3 OS=Mus musculus GN=C3 PE=1 SV=3	0	104.449	20	25	91	25	1663	186.4	6.73	216.68	25	Pf00207, Pf01759, Pf01821, Pf01835, Pf07677, Pf07678, Pf07703, Pf10569, Pf11974	12266	ENSMUSG00000024164.15	C3	-	-	-	17	0	90.4	88.5	109.7	105.9	62.6	100.7	3.29049e+07	3.22268e+07	3.99497e+07	3.85444e+07	2.27751e+07	3.66673e+07	3.29049e+07	2.84166e+07	2.1196e+07	2.23542e+07	1.17978e+07	1.52352e+07		-0.132092	24.989	-0.470639	0.652135	0.759816	-6.89178
3870	FALSE	High	O70194	Eukaryotic translation initiation factor 3 subunit D OS=Mus musculus GN=Eif3d PE=1 SV=2	0	164.729	55	25	139	25	548	63.9	6.05	397.33	25	Pf05091	55944	ENSMUSG00000016554.8	Eif3d	-	-	-	15	0	160.2	202	191.3	160.2	168.5	132	6.19705e+07	7.81503e+07	7.40187e+07	6.19775e+07	6.51938e+07	5.10756e+07	6.19705e+07	6.89104e+07	3.92718e+07	3.59445e+07	3.37714e+07	2.12219e+07		-0.265537	25.9493	-1.1608	0.283574	0.430242	-6.31737
4311	FALSE	High	Q6Q899	Probable ATP-dependent RNA helicase DDX58 OS=Mus musculus GN=Ddx58 PE=1 SV=2	0	132.208	31	25	67	25	926	105.9	6.65	167.83	25	Pf00270, Pf00271, Pf04851, Pf11648	230073	ENSMUSG00000040296.15	Ddx58	-	-	-	4	0	153	138.4	149.5	85.9	85.9	118.5	4.01804e+07	3.63548e+07	3.92589e+07	2.25716e+07	2.25714e+07	3.11349e+07	4.01804e+07	3.20565e+07	2.08294e+07	1.30906e+07	1.16923e+07	1.29365e+07		-0.618041	24.8917	-2.64352	0.0330877	0.12162	-4.27517
4420	FALSE	High	Q99JY0	Trifunctional enzyme subunit beta, mitochondrial OS=Mus musculus GN=Hadhb PE=1 SV=1	0	197.166	62	25	181	25	475	51.4	9.38	464.31	25	Pf00108, Pf00109, Pf02803	231086	ENSMUSG00000059447.13	Hadhb	-	-	-	5	0	150.2	120.8	133.9	150.8	114.6	129.5	1.82676e+08	1.46871e+08	1.62778e+08	1.83363e+08	1.3932e+08	1.57445e+08	1.82676e+08	1.29506e+08	8.63647e+07	1.06343e+08	7.21697e+07	6.54183e+07		-0.0396008	27.2645	-0.173418	0.867205	0.918345	-6.99831
4605	FALSE	High	Q810B6	Rabankyrin-5 OS=Mus musculus GN=Ankfy1 PE=1 SV=2	0	178.977	34	25	98	25	1169	128.6	5.91	317.24	25	Pf00023, Pf00651, Pf01363, Pf07707, Pf12796, Pf13606, Pf13637, Pf13857	11736	ENSMUSG00000020790.14	Ankfy1	-	-	-	11	0	144.1	125.4	140.9	115.9	82.9	115.6	3.28152e+07	2.85504e+07	3.20793e+07	2.63858e+07	1.88676e+07	2.63162e+07	3.28152e+07	2.51749e+07	1.70202e+07	1.53027e+07	9.77371e+06	1.09344e+07		-0.399298	24.6904	-1.67469	0.13767	0.27087	-5.67999
137	FALSE	High	Q9Z2I8	Succinate--CoA ligase [GDP-forming] subunit beta, mitochondrial OS=Mus musculus GN=Suclg2 PE=1 SV=3	0	199.856	58	24	156	24	433	46.8	7.02	466.88	24	Pf00549, Pf01071, Pf08442, Pf13549	20917	ENSMUSG00000061838.7	Suclg2	-	-	-	6	0	160	159.1	182.3	94.4	102.9	104.8	1.73914e+08	1.72908e+08	1.9815e+08	1.02617e+08	1.11806e+08	1.13851e+08	1.73914e+08	1.52465e+08	1.05132e+08	5.95138e+07	5.79174e+07	4.73051e+07		-0.729851	27.0688	-3.49787	0.00993353	0.0678358	-3.02138
805	FALSE	High	Q00612	Glucose-6-phosphate 1-dehydrogenase X OS=Mus musculus GN=G6pdx PE=1 SV=3	0	147.549	49	24	131	24	515	59.2	6.49	342.13	24	Pf00479, Pf02781	14381	ENSMUSG00000031400.10	G6pdx	-	-	-	X	0	185.6	181.8	189.2	175.2	116.4	148.7	1.1789e+08	1.15493e+08	1.20165e+08	1.11273e+08	7.38988e+07	9.44704e+07	1.1789e+08	1.01838e+08	6.37555e+07	6.45338e+07	3.82807e+07	3.92524e+07		-0.358201	26.6331	-1.50206	0.176547	0.312247	-5.90794
879	FALSE	High	Q68FL6	Methionine--tRNA ligase, cytoplasmic OS=Mus musculus GN=Mars PE=1 SV=1	0	133.328	32	24	83	24	902	101.4	7.14	230.78	24	Pf00043, Pf00133, Pf00458, Pf09334, Pf13410, Pf14497	216443	ENSMUSG00000040354.14	Mars	-	-	-	10	0	91.7	126.6	102.9	98.2	97.6	124	9.22737e+07	1.27462e+08	1.03567e+08	9.88736e+07	9.82961e+07	1.24813e+08	9.22737e+07	1.12392e+08	5.49494e+07	5.73427e+07	5.09188e+07	5.18596e+07		-0.00200044	26.6693	-0.00831602	0.993596	0.997007	-7.01527
1245	FALSE	High	P27046	Alpha-mannosidase 2 OS=Mus musculus GN=Man2a1 PE=1 SV=2	0	98.966	29	24	75	24	1150	131.5	8.03	178.6	24	Pf01074, Pf03065, Pf07748, Pf09261	17158	ENSMUSG00000024085.13	Man2a1	-	-	-	17	0	55	61	54.4	36	33.8	71	1.15893e+07	1.28632e+07	1.14589e+07	7.59117e+06	7.12398e+06	1.49652e+07	1.15893e+07	1.13424e+07	6.07972e+06	4.40257e+06	3.69033e+06	6.21805e+06		-0.359253	23.3314	-1.09153	0.310989	0.455903	-6.39215
1542	FALSE	High	Q8QZT1	Acetyl-CoA acetyltransferase, mitochondrial OS=Mus musculus GN=Acat1 PE=1 SV=1	0	239.265	69	24	223	24	424	44.8	8.51	668.01	24	Pf00108, Pf00109, Pf02803	110446	ENSMUSG00000032047.5	Acat1	-	-	-	9	0	167.9	170.9	171.5	143	108.7	131.7	1.8358e+08	1.8681e+08	1.87453e+08	1.5635e+08	1.18817e+08	1.43938e+08	1.8358e+08	1.64723e+08	9.94563e+07	9.06768e+07	6.15489e+07	5.98063e+07		-0.421847	27.2593	-1.92846	0.0949092	0.214891	-5.32708
1633	FALSE	High	Q8C0C7	Phenylalanine--tRNA ligase alpha subunit OS=Mus musculus GN=Farsa PE=1 SV=1	0	157.053	50	24	109	24	508	57.6	8.28	298.92	24	Pf00152, Pf01409, Pf08279	66590	ENSMUSG00000003808.18	Farsa	-	-	-	8	0	212.9	174.9	181.4	127.9	133.1	128.3	7.96078e+07	6.53894e+07	6.78321e+07	4.78139e+07	4.97557e+07	4.79773e+07	7.96078e+07	5.76583e+07	3.59894e+07	2.77301e+07	2.57742e+07	1.99346e+07		-0.543097	25.8033	-2.57481	0.0365771	0.127049	-4.37765
1974	FALSE	High	Q4VA53	Sister chromatid cohesion protein PDS5 homolog B OS=Mus musculus GN=Pds5b PE=1 SV=1	0	172.53	26	27	96	24	1446	164.3	8.5	223.6	27		100710	ENSMUSG00000034021.15	Pds5b	-	-	-	5	3	175.1	196.2	148.5	114	72.8	137.4	8.61623e+07	9.65506e+07	7.30783e+07	5.60884e+07	3.58361e+07	6.76338e+07	8.61623e+07	8.51352e+07	3.87729e+07	3.2529e+07	1.85637e+07	2.81018e+07		-0.720308	25.9759	-2.40486	0.0469387	0.144696	-4.63075
2285	FALSE	High	Q91VC3	Eukaryotic initiation factor 4A-III OS=Mus musculus GN=Eif4a3 PE=1 SV=3	0	187.565	66	25	139	24	411	46.8	6.73	356.35	25	Pf00270, Pf00271	192170	ENSMUSG00000025580.15	Eif4a3	-	-	-	11	0	202.5	196.6	193.1	149.8	112.6	183.5	1.23365e+08	1.19765e+08	1.17616e+08	9.123e+07	6.85661e+07	1.11761e+08	1.23365e+08	1.05605e+08	6.24032e+07	5.29097e+07	3.55183e+07	4.64366e+07		-0.437889	26.6222	-1.73141	0.126753	0.256682	-5.60274
2523	FALSE	High	P50580	Proliferation-associated protein 2G4 OS=Mus musculus GN=Pa2g4 PE=1 SV=3	0	176.075	59	24	162	24	394	43.7	6.86	438.88	24	Pf00557	18813	ENSMUSG00000025364.13	Pa2g4	-	-	-	10	0	220.2	202.7	195.5	147.7	93.6	112.7	1.6565e+08	1.52511e+08	1.47049e+08	1.11084e+08	7.04152e+07	8.47739e+07	1.6565e+08	1.3448e+08	7.80194e+07	6.44244e+07	3.64761e+07	3.52235e+07		-0.828683	26.7922	-3.32347	0.0126029	0.0752674	-3.27215
2885	FALSE	High	P67778	Prohibitin OS=Mus musculus GN=Phb PE=1 SV=1	0	222.789	85	24	253	24	272	29.8	5.76	646.4	24	Pf01145	18673	ENSMUSG00000038845.11	Phb	-	-	-	11	0	73.8	85.4	66.1	50.3	60.2	53.8	3.1164e+08	3.60543e+08	2.78864e+08	2.12298e+08	2.5396e+08	2.27133e+08	3.1164e+08	3.17916e+08	1.47956e+08	1.23124e+08	1.31555e+08	9.43738e+07		-0.451795	28.0061	-2.02546	0.0822405	0.196014	-5.188
3176	FALSE	High	P32067	Lupus La protein homolog OS=Mus musculus GN=Ssb PE=1 SV=1	0	134.824	49	24	124	24	415	47.7	9.77	317.87	24	Pf00076, Pf05383, Pf08777, Pf14259	20823	ENSMUSG00000068882.13	Ssb	-	-	-	2	0	169.1	142.3	165.6	163.8	109.8	167.6	8.36915e+07	7.04631e+07	8.19795e+07	8.11117e+07	5.43388e+07	8.29684e+07	8.36915e+07	6.21321e+07	4.34955e+07	4.70415e+07	2.81483e+07	3.44733e+07		-0.134252	26.1588	-0.52333	0.616811	0.732165	-6.86312
3281	FALSE	High	P12970	60S ribosomal protein L7a OS=Mus musculus GN=Rpl7a PE=1 SV=2	0	204.764	62	24	231	24	266	30	10.56	573.6	24	Pf01248	27176	ENSMUSG00000062647.16	Rpl7a	-	-	-	2	0	162.7	163.6	148.8	142.3	137.5	127.7	6.43118e+08	6.46365e+08	5.88154e+08	5.62288e+08	5.43395e+08	5.04737e+08	6.43118e+08	5.69944e+08	3.12055e+08	3.26104e+08	2.81487e+08	2.09718e+08		-0.221595	29.1092	-1.0775	0.316793	0.461259	-6.40689
3942	FALSE	High	Q5SF07	Insulin-like growth factor 2 mRNA-binding protein 2 OS=Mus musculus GN=Igf2bp2 PE=1 SV=1	0	157.913	57	27	168	24	592	65.5	8.03	445.12	27	Pf00013, Pf00076, Pf13014, Pf13893, Pf14259	319765	ENSMUSG00000033581.16	Igf2bp2	-	-	-	16	2	167.8	127	140.6	148.7	122.3	152.5	1.34326e+08	1.01693e+08	1.12574e+08	1.19043e+08	9.79426e+07	1.2208e+08	1.34326e+08	8.96693e+07	5.97281e+07	6.90403e+07	5.07358e+07	5.07242e+07		-0.0371707	26.7638	-0.160651	0.876882	0.923979	-7.00072
424	FALSE	High	P08249	Malate dehydrogenase, mitochondrial OS=Mus musculus GN=Mdh2 PE=1 SV=3	0	191.941	66	23	209	23	338	35.6	8.68	562.07	23	Pf00056, Pf01073, Pf01118, Pf02866, Pf13460	17448	ENSMUSG00000019179.10	Mdh2	-	-	-	5	0	130	144.1	188.2	111.3	113	144.3	3.57918e+08	3.96603e+08	5.18284e+08	3.06357e+08	3.11076e+08	3.97226e+08	3.57918e+08	3.49712e+08	2.74984e+08	1.77675e+08	1.61142e+08	1.65047e+08		-0.319541	28.4827	-1.27549	0.242617	0.387127	-6.18689
433	FALSE	High	Q8K297	Procollagen galactosyltransferase 1 OS=Mus musculus GN=Colgalt1 PE=1 SV=2	0	162.303	42	23	152	23	617	71	7.28	357.1	23	Pf01755	234407	ENSMUSG00000034807.9	Glt25d1; Colgalt1	-	-	-	8	0	118.5	113.3	131.6	145.9	68.6	145.1	8.17384e+07	7.816e+07	9.0766e+07	1.00627e+08	4.73024e+07	1.00052e+08	8.17384e+07	6.8919e+07	4.81573e+07	5.83595e+07	2.45034e+07	4.15715e+07		-0.0946865	26.266	-0.277261	0.789546	0.865543	-6.972
860	FALSE	High	O55222	Integrin-linked protein kinase OS=Mus musculus GN=Ilk PE=1 SV=2	0	153.944	60	23	205	23	452	51.3	8.07	540.1	23	Pf00023, Pf00069, Pf07714, Pf12796, Pf13606, Pf13637, Pf13857	16202	ENSMUSG00000030890.16	Ilk	-	-	-	7	0	136.4	118.8	132.6	128.6	80.7	150.5	159991992	1.39377e+08	1.55505e+08	1.50912e+08	9.46326e+07	1.76543e+08	159991992	1.22898e+08	8.25054e+07	8.75226e+07	4.90211e+07	7.33538e+07		-0.15327	27.0968	-0.53024	0.612256	0.72861	-6.85916
885	FALSE	High	Q501J6	Probable ATP-dependent RNA helicase DDX17 OS=Mus musculus GN=Ddx17 PE=1 SV=1	0	180.068	47	33	176	23	650	72.4	8.59	407.45	33	Pf00270, Pf00271	67040		Ddx17	-	-	-	15	0	279.3	217.9	235	111.4	119.1	114.3	1.35564e+08	1.05742e+08	1.14067e+08	5.40762e+07	5.78079e+07	5.55012e+07	1.35564e+08	9.32402e+07	6.05203e+07	3.1362e+07	2.99454e+07	2.30607e+07		-1.07881	26.2725	-4.9857	0.0015652	0.0323176	-1.05252
964	FALSE	High	P25444	40S ribosomal protein S2 OS=Mus musculus GN=Rps2 PE=1 SV=3	0	199.608	59	23	258	23	293	31.2	10.24	688.34	23	Pf00333, Pf03719	16898; 546298	ENSMUSG00000044533.15	Rps2; Rps2-ps13	-	-	-	17; X	0	175.7	162.1	173.7	126.9	111.9	176.7	7.8224e+08	7.21825e+08	7.73532e+08	5.65128e+08	4.98347e+08	7.87013e+08	7.8224e+08	6.36482e+08	4.1041e+08	3.27751e+08	2.58152e+08	3.27004e+08		-0.326201	29.3359	-1.30275	0.233661	0.379084	-6.15473
1049	FALSE	High	P14733	Lamin-B1 OS=Mus musculus GN=Lmnb1 PE=1 SV=3	0	131.939	44	26	129	23	588	66.7	5.16	323.08	26	Pf00038, Pf00932, Pf01576, Pf04111, Pf09726, Pf10186, Pf12128	16906	ENSMUSG00000024590.8	Lmnb1	-	-	-	18	2	120.5	120.1	101.9	149.8	157.5	94.1	5.0631e+07	5.04528e+07	4.28013e+07	6.29459e+07	6.61639e+07	3.95224e+07	5.0631e+07	4.44877e+07	2.27089e+07	3.65061e+07	3.42739e+07	1.64216e+07		0.196739	25.6094	0.716203	0.496934	0.628622	-6.7349
1267	FALSE	High	Q9WTM5	RuvB-like 2 OS=Mus musculus GN=Ruvbl2 PE=1 SV=3	0	126.556	55	23	105	23	463	51.1	5.64	272.8	23	Pf00004, Pf03796, Pf06068, Pf13481	20174	ENSMUSG00000003868.14	Ruvbl2	-	-	-	7	0	233.5	195.1	207.9	111.5	68.2	112.3	9.65478e+07	8.06542e+07	8.59452e+07	4.60888e+07	2.82006e+07	4.64208e+07	9.65478e+07	7.11183e+07	4.55996e+07	2.67296e+07	1.46083e+07	1.92878e+07		-1.15717	25.8037	-4.21286	0.00392287	0.0480817	-2.03471
1385	FALSE	High	P26231	Catenin alpha-1 OS=Mus musculus GN=Ctnna1 PE=1 SV=1	0	137.802	39	23	116	23	906	100	6.23	368.88	23	Pf01044	12385	ENSMUSG00000037815.6	Ctnna1	-	-	-	18	0	79.1	40.5	123.9	49.7	88.4	69.7	3.07602e+07	1.57412e+07	4.81527e+07	1.93361e+07	3.43806e+07	2.70989e+07	3.07602e+07	1.38801e+07	2.55482e+07	1.12142e+07	1.78097e+07	1.12596e+07		-0.124034	24.7059	-0.278889	0.788346	0.86455	-6.97149
1609	FALSE	High	Q9DCW4	Electron transfer flavoprotein subunit beta OS=Mus musculus GN=Etfb PE=1 SV=3	0	159.238	80	23	157	23	255	27.6	8.1	382.68	23	Pf01012	110826	ENSMUSG00000004610.4	Etfb	-	-	-	7	0	125.3	126.7	144.8	136.2	104.9	133.1	1.48243e+08	1.49867e+08	1.71238e+08	1.6103e+08	1.2409e+08	1.57372e+08	1.48243e+08	1.32148e+08	9.0853e+07	9.33908e+07	6.42806e+07	6.53878e+07		-0.091584	27.1722	-0.406616	0.69637	0.79418	-6.92274
1616	FALSE	High	P62717	60S ribosomal protein L18a OS=Mus musculus GN=Rpl18a PE=1 SV=1	0	133.262	64	23	169	23	176	20.7	10.71	373.47	23	Pf01775	76808	ENSMUSG00000045128.9	Rpl18a	-	-	-	8	0	151.6	173.1	196.5	170.5	151.6	160.3	2.29971e+08	2.62598e+08	2.98041e+08	2.58656e+08	2.2995e+08	2.43068e+08	2.29971e+08	2.31551e+08	1.5813e+08	1.5001e+08	1.19118e+08	1.00995e+08		-0.105367	27.9127	-0.481057	0.64507	0.755539	-6.88634
1672	FALSE	High	Q9CZW4	Long-chain-fatty-acid--CoA ligase 3 OS=Mus musculus GN=Acsl3 PE=1 SV=2	0	131.963	42	25	80	23	720	80.4	8.54	226.31	25	Pf00501	74205	ENSMUSG00000032883.15	Acsl3	-	-	-	1	0	173.4	226.9	249.6	162.4	115.1	220.9	3.55522e+07	4.65166e+07	5.11767e+07	3.33009e+07	2.36108e+07	4.52972e+07	3.55522e+07	4.10169e+07	2.71526e+07	1.93132e+07	1.22308e+07	1.8821e+07		-0.416248	25.1798	-1.34389	0.220688	0.364839	-6.10544
1720	FALSE	High	Q9CZU6	Citrate synthase, mitochondrial OS=Mus musculus GN=Cs PE=1 SV=1	0	184.461	50	23	174	23	464	51.7	8.57	477.09	23	Pf00285	12974	ENSMUSG00000005683.8	Cs	-	-	-	10	0	121.3	119.4	150.5	82.4	71	136.6	2.57407e+08	2.53267e+08	3.19246e+08	1.74874e+08	1.5056e+08	2.89738e+08	2.57407e+08	2.23323e+08	1.69381e+08	1.0142e+08	7.79926e+07	1.20386e+08		-0.482655	27.7939	-1.5831	0.15718	0.292838	-5.80238
1832	FALSE	High	Q91YW3	DnaJ homolog subfamily C member 3 OS=Mus musculus GN=Dnajc3 PE=1 SV=1	0	118.661	60	23	103	23	504	57.4	5.85	268.03	23	Pf00226, Pf00515, Pf13371, Pf13414, Pf13424, Pf14559	100037258	ENSMUSG00000022136.7	Dnajc3	-	-	-	14	0	121.2	131.7	98.7	102.6	70.7	106.3	3.12616e+07	3.39654e+07	2.54456e+07	2.64595e+07	1.82288e+07	2.74126e+07	3.12616e+07	2.99496e+07	1.35006e+07	1.53454e+07	9.44278e+06	1.13899e+07		-0.343677	24.6669	-1.30984	0.23138	0.376282	-6.14631
1934	FALSE	High	P70168	Importin subunit beta-1 OS=Mus musculus GN=Kpnb1 PE=1 SV=2	0	143.189	35	23	159	23	876	97.1	4.78	419.05	23	Pf02985, Pf03810, Pf13513	16211	ENSMUSG00000001440.5	Kpnb1	-	-	-	11	0	191.4	228.4	196.1	88.6	79	118.8	2.38599e+08	2.84722e+08	2.4441e+08	1.10467e+08	9.84993e+07	1.48073e+08	2.38599e+08	2.51059e+08	1.29675e+08	6.40666e+07	5.10241e+07	6.15242e+07		-1.12178	27.3657	-4.54085	0.002628	0.0431101	-1.60687
2102	FALSE	High	B2RXR6	Serine/threonine-protein phosphatase 6 regulatory ankyrin repeat subunit B OS=Mus musculus GN=Ankrd44 PE=1 SV=1	0	125.785	33	23	64	23	993	107.3	6.42	176.38	23	Pf00023, Pf12796, Pf13606, Pf13637, Pf13857	329154	ENSMUSG00000052331.14	Ankrd44	-	-	-	1	0	171.3	117.6	138	172.5	104.3	144.3	2.44214e+07	1.67631e+07	1.96756e+07	2.45907e+07	1.48649e+07	2.05802e+07	2.44214e+07	1.47812e+07	1.04392e+07	1.42616e+07	7.70024e+06	8.55108e+06		-0.0328538	24.2404	-0.116354	0.910623	0.943462	-7.00765
2251	FALSE	High	P11152	Lipoprotein lipase OS=Mus musculus GN=Lpl PE=1 SV=3	0	256.068	48	23	170	23	474	53.1	7.87	523.08	23	Pf00151, Pf01477, Pf12695, Pf12697	16956	ENSMUSG00000015568.16	Lpl	-	-	-	8	0	14.8	19.4	31.5	428.5	289.4	275.5	2.19403e+07	2.88206e+07	4.66709e+07	6.35581e+08	4.29231e+08	4.08665e+08	2.19403e+07	2.54131e+07	2.4762e+07	3.68611e+08	2.22348e+08	1.698e+08		3.96111	26.8618	11.4026	8.58655e-06	0.00132467	4.37027
2343	FALSE	High	Q8CFX1	GDH/6PGL endoplasmic bifunctional protein OS=Mus musculus GN=H6pd PE=1 SV=2	0	108.239	32	23	90	23	789	88.9	6.93	196.62	23	Pf00479, Pf01182, Pf02781	100198	ENSMUSG00000028980.14	H6pd	-	-	-	4	0	20.5	20.5	23.3	11.4	8.2	18.8	1.18595e+07	1.18688e+07	1.34677e+07	6.57234e+06	4.74687e+06	1.08843e+07	1.18595e+07	1.04655e+07	7.14548e+06	3.81169e+06	2.45895e+06	4.52244e+06		-0.826976	23.1476	-2.48188	0.041912	0.135814	-4.51615
2515	FALSE	High	Q61696	Heat shock 70 kDa protein 1A OS=Mus musculus GN=Hspa1a PE=1 SV=2	0	210.68	52	30	185	23	641	70	5.72	487.93	30	Pf00012, Pf06723	193740; 15511	ENSMUSG00000091971.3	Hspa1a; Hspa1b	-	-	-	17	0	175.4	157.6	186	177.1	144.4	172.9	1.00387e+08	9.0159e+07	1.06432e+08	1.01363e+08	8.26328e+07	9.89266e+07	1.00387e+08	7.94994e+07	5.6469e+07	5.87864e+07	4.2805e+07	4.1104e+07		-0.07243	26.5212	-0.331687	0.749783	0.833614	-6.95347
2691	FALSE	High	P35486	Pyruvate dehydrogenase E1 component subunit alpha, somatic form, mitochondrial OS=Mus musculus GN=Pdha1 PE=1 SV=1	0	171.511	62	23	130	23	390	43.2	8.19	371.89	23	Pf00676	18597	ENSMUSG00000031299.10	Pdha1	-	-	-	X	0	191.7	169	193.1	141.1	92.4	102.2	1.45247e+08	1.28024e+08	1.46285e+08	1.06899e+08	7.00289e+07	7.74485e+07	1.45247e+08	1.12888e+08	7.7614e+07	6.19973e+07	3.62761e+07	3.21798e+07		-0.743373	26.685	-2.99882	0.0198457	0.0925226	-3.74721
2895	FALSE	High	P62242	40S ribosomal protein S8 OS=Mus musculus GN=Rps8 PE=1 SV=2	0	200.182	65	23	210	23	208	24.2	10.32	566.94	23	Pf01201	20116; 100040298	ENSMUSG00000047675.15	Rps8; Gm15501	-	-	-	4; 7	0	166.6	170.4	148	168.7	167	110.8	4.76181e+08	4.87087e+08	4.23056e+08	4.82215e+08	4.7732e+08	3.16684e+08	4.76181e+08	4.29498e+08	2.24459e+08	2.79665e+08	2.47259e+08	1.31582e+08		-0.142953	28.7095	-0.561021	0.592186	0.712471	-6.8409
2905	FALSE	High	Q9D0R2	Threonine--tRNA ligase, cytoplasmic OS=Mus musculus GN=Tars PE=1 SV=2	0	135.854	36	23	116	23	722	83.3	7.36	290.05	23	Pf00587, Pf02824, Pf03129, Pf07973	110960	ENSMUSG00000022241.5	Tars	-	-	-	15	0	184.7	202.1	198.1	118.3	101.7	142.3	9.01654e+07	9.86375e+07	9.6681e+07	5.77576e+07	4.96185e+07	6.94454e+07	9.01654e+07	8.69754e+07	5.12956e+07	3.34971e+07	2.57031e+07	2.88545e+07		-0.703724	26.1509	-3.08507	0.0175673	0.0878833	-3.62011
2962	FALSE	High	Q60634	Flotillin-2 OS=Mus musculus GN=Flot2 PE=1 SV=2	0	149.599	59	23	106	23	428	47	5.2	265.5	23	Pf01145	14252	ENSMUSG00000061981.14	Flot2	-	-	-	11	0	56.4	75.9	48.7	57.1	53.2	42.7	6.49026e+07	8.74318e+07	5.60938e+07	6.57721e+07	6.1253e+07	4.92164e+07	6.49026e+07	7.70946e+07	2.97615e+07	3.81451e+07	3.173e+07	2.04494e+07		-0.227627	25.9111	-0.865539	0.415267	0.555285	-6.61217
3044	FALSE	High	Q62448	Eukaryotic translation initiation factor 4 gamma 2 OS=Mus musculus GN=Eif4g2 PE=1 SV=2	0	109.641	38	23	103	23	906	102	7.14	255.38	23	Pf02020, Pf02847, Pf02854	13690		Eif4g2	-	-	-	7	0	125.8	120.7	140.4	106.5	81.1	149.7	2.86947e+07	2.75478e+07	3.20289e+07	2.43005e+07	1.85045e+07	3.41556e+07	2.86947e+07	2.42908e+07	1.69935e+07	1.40933e+07	9.58563e+06	1.41916e+07		-0.240371	24.6873	-0.852196	0.422151	0.561875	-6.62391
3592	FALSE	High	P43883	Perilipin-2 OS=Mus musculus GN=Plin2 PE=1 SV=2	0	128.593	75	23	93	23	425	46.6	6.87	266.32	23	Pf03036	11520	ENSMUSG00000028494.12	Plin2	-	-	-	4	0	135.5	108.4	94.9	119.2	195.5	147	2.27258e+07	1.81752e+07	1.59091e+07	1.99949e+07	3.2792e+07	2.46537e+07	2.27258e+07	1.60263e+07	8.44085e+06	1.15962e+07	1.69868e+07	1.02436e+07		0.432875	24.3753	1.55899	0.162727	0.297894	-5.83406
3950	FALSE	High	P62334	26S proteasome regulatory subunit 10B OS=Mus musculus GN=Psmc6 PE=1 SV=1	0	166.019	64	23	159	23	389	44.1	7.49	445.95	23	Pf00004, Pf00910, Pf01078, Pf05496, Pf07724, Pf07726, Pf07728, Pf13191, Pf13207, Pf13401	67089	ENSMUSG00000021832.7	Psmc6	-	-	-	14	0	187.1	158.2	205.6	127.7	129.4	165.7	2.62079e+08	2.21541e+08	2.88003e+08	1.78821e+08	1.81268e+08	2.32065e+08	2.62079e+08	1.95348e+08	1.52804e+08	1.03709e+08	9.38997e+07	9.6423e+07		-0.384162	27.7379	-1.63167	0.146533	0.280825	-5.73785
3965	FALSE	High	Q8R1B4	Eukaryotic translation initiation factor 3 subunit C OS=Mus musculus GN=Eif3c PE=1 SV=1	0	120.168	30	23	98	23	911	105.5	5.78	265.75	23	Pf01399, Pf05470	56347	ENSMUSG00000030738.11	Eif3c	-	-	-	7	0	178.8	182.2	179.8	110.5	93	148.5	5.02421e+07	5.12105e+07	5.0533e+07	3.10612e+07	2.61388e+07	4.17259e+07	5.02421e+07	4.51558e+07	2.68111e+07	1.80143e+07	1.35403e+07	1.73371e+07		-0.646769	25.271	-2.59591	0.0354665	0.125128	-4.34618
4070	FALSE	High	Q8R050	Eukaryotic peptide chain release factor GTP-binding subunit ERF3A OS=Mus musculus GN=Gspt1 PE=1 SV=2	0	127.444	44	23	94	23	636	68.6	5.21	262.64	23	Pf00009, Pf03143, Pf03144, Pf07145	14852	ENSMUSG00000062203.14	Gspt1	-	-	-	16	0	211.3	217.9	168.6	207.1	132.5	142.7	7.08551e+07	7.3077e+07	5.65365e+07	6.94632e+07	4.44186e+07	4.78544e+07	7.08551e+07	6.4437e+07	2.99964e+07	4.02858e+07	2.30095e+07	1.98835e+07		-0.329137	25.8201	-1.24093	0.254392	0.399355	-6.22703
4076	FALSE	High	Q6P5E4	UDP-glucose:glycoprotein glucosyltransferase 1 OS=Mus musculus GN=Uggt1 PE=1 SV=4	0	114.974	24	23	78	23	1551	176.3	5.62	216.55	23	Pf06427	320011	ENSMUSG00000037470.14	Uggt1	-	-	-	1	0	48.5	44.8	96.4	46.7	44.4	107.4	1.06655e+07	9.84499e+06	2.12022e+07	1.02786e+07	9.76533e+06	2.36283e+07	1.06655e+07	8.681e+06	1.12492e+07	5.96117e+06	5.05859e+06	9.81757e+06		0.0304261	23.6536	0.0668576	0.948555	0.969989	-7.01278
4413	FALSE	High	Q99JB2	Stomatin-like protein 2, mitochondrial OS=Mus musculus GN=Stoml2 PE=1 SV=1	0	208.802	67	23	198	23	353	38.4	8.87	583.02	23	Pf01145	66592	ENSMUSG00000028455.15	Stoml2	-	-	-	4	0	85.6	96.2	86.9	75.7	78.9	76.6	6.45582e+07	7.25076e+07	6.54853e+07	5.70692e+07	5.94912e+07	5.77196e+07	6.45582e+07	6.39349e+07	3.47443e+07	3.30978e+07	3.08173e+07	2.39825e+07		-0.215151	25.8992	-1.05302	0.327132	0.4719	-6.4323
160	FALSE	High	Q7TMK9	Heterogeneous nuclear ribonucleoprotein Q OS=Mus musculus GN=Syncrip PE=1 SV=2	0	122.664	34	22	127	22	623	69.6	8.59	330.66	22	Pf00076, Pf13893, Pf14259	56403	ENSMUSG00000032423.12	Syncrip	-	-	-	9	0	143.7	132.5	136.9	170.6	126.7	186.2	9.74669e+07	8.98749e+07	9.29075e+07	1.15742e+08	8.59584e+07	1.26304e+08	9.74669e+07	7.92489e+07	4.92936e+07	6.71257e+07	4.45278e+07	5.24795e+07		0.208896	26.5808	0.877385	0.409224	0.549844	-6.60162
591	FALSE	High	Q91ZW3	SWI/SNF-related matrix-associated actin-dependent regulator of chromatin subfamily A member 5 OS=Mus musculus GN=Smarca5 PE=1 SV=1	0	88.574	22	22	64	22	1051	121.6	8.15	157.32	22	Pf00176, Pf00270, Pf00271, Pf04851, Pf09110, Pf09111, Pf11496	93762	ENSMUSG00000031715.14	Smarca5	-	-	-	8	0	172.8	172.3	153.8	143.1	114.4	120.5	2.80916e+07	2.80129e+07	2.5006e+07	2.3266e+07	1.85985e+07	1.95913e+07	2.80916e+07	2.47009e+07	1.32673e+07	1.34933e+07	9.63428e+06	8.14016e+06		-0.404962	24.4839	-1.86529	0.104165	0.225902	-5.41655
738	FALSE	High	Q8BMG7	Rab3 GTPase-activating protein non-catalytic subunit OS=Mus musculus GN=Rab3gap2 PE=1 SV=2	0	114.378	25	22	86	22	1366	152.4	6.23	222.71	22	Pf14655, Pf14656	98732		Rab3gap2	-	-	-	1	0	163.8	151.9	187.3	120.4	74.9	159.5	2.51278e+07	2.33015e+07	2.87302e+07	1.84744e+07	1.1486e+07	2.44642e+07	2.51278e+07	2.05465e+07	1.52433e+07	1.07144e+07	5.94993e+06	1.01649e+07		-0.565398	24.3282	-1.77026	0.119756	0.247233	-5.54924
996	FALSE	High	P47857	ATP-dependent 6-phosphofructokinase, muscle type OS=Mus musculus GN=Pfkm PE=1 SV=3	0	164.816	44	27	98	22	780	85.2	8	263.51	27	Pf00365	18642	ENSMUSG00000033065.13	Pfkm	-	-	-	15	0	238.6	228.4	265.2	117.8	79	130.1	5.07181e+07	4.85587e+07	5.63634e+07	2.5031e+07	1.67873e+07	2.76563e+07	5.07181e+07	4.28175e+07	2.99045e+07	1.4517e+07	8.69606e+06	1.14912e+07		-1.19276	25.0294	-4.51413	0.00271357	0.0431101	-1.64112
1227	FALSE	High	Q6A026	Sister chromatid cohesion protein PDS5 homolog A OS=Mus musculus GN=Pds5a PE=1 SV=3	0	118.13	29	25	62	22	1332	150.2	7.85	155.26	25		71521		Pds5a	-	-	-	5	0	269.5	215.2	234.7	143.5	108.8	158.8	2.25771e+07	1.80244e+07	1.96599e+07	1.20208e+07	9.11575e+06	1.33034e+07	2.25771e+07	15893385	1.04309e+07	6.97158e+06	4.7221e+06	5.52755e+06		-0.818769	23.8441	-3.33809	0.012352	0.0745389	-3.251
1422	FALSE	High	Q9DB77	Cytochrome b-c1 complex subunit 2, mitochondrial OS=Mus musculus GN=Uqcrc2 PE=1 SV=1	0	224.759	64	22	224	22	453	48.2	9.25	670.18	22	Pf00675, Pf05193	67003	ENSMUSG00000030884.12	Uqcrc2	-	-	-	7	0	23.7	28.4	31.5	34.1	32.5	30.6	5.42333e+07	6.48961e+07	7.21822e+07	7.79343e+07	7.44863e+07	6.99199e+07	5.42333e+07	5.72233e+07	3.82974e+07	4.51987e+07	3.8585e+07	2.90517e+07		0.225328	26.0291	1.01394	0.34419	0.486555	-6.47199
1522	FALSE	High	P47911	60S ribosomal protein L6 OS=Mus musculus GN=Rpl6 PE=1 SV=3	0	158.511	50	22	239	22	296	33.5	10.7	541.32	22	Pf01159, Pf03868	19988	ENSMUSG00000029614.13	Rpl6	-	-	-	5	0	182.4	170.8	130.3	129.5	129.5	131.2	7.71351e+08	7.22089e+08	5.50991e+08	5.47628e+08	5.47418e+08	5.54961e+08	7.71351e+08	6.36715e+08	2.92337e+08	3.17602e+08	2.83571e+08	2.30586e+08		-0.294456	29.1821	-1.28468	0.239566	0.384161	-6.1761
1561	FALSE	High	P54775	26S proteasome regulatory subunit 6B OS=Mus musculus GN=Psmc4 PE=1 SV=2	0	216.335	82	23	179	22	418	47.4	5.21	511.73	23	Pf00004, Pf00006, Pf00910, Pf01057, Pf01078, Pf05496, Pf07724, Pf07726, Pf07728, Pf13191	23996	ENSMUSG00000030603.16	Psmc4	-	-	-	7	0	201.7	148.1	170.2	150.3	130.4	146.4	1.97418e+08	1.44937e+08	1.66557e+08	1.47048e+08	1.2759e+08	1.4322e+08	1.97418e+08	1.27801e+08	8.83696e+07	8.52819e+07	6.60935e+07	5.9508e+07		-0.275554	27.1885	-1.2122	0.264552	0.41037	-6.25988
1816	FALSE	High	Q9WUA2	Phenylalanine--tRNA ligase beta subunit OS=Mus musculus GN=Farsb PE=1 SV=2	0	94.417	50	22	80	22	589	65.7	7.12	193.03	22	Pf03483, Pf03484	23874	ENSMUSG00000026245.16	Farsb	-	-	-	1	0	214.8	199.1	248.5	111.5	99.5	147	8.35816e+07	7.74389e+07	9.66847e+07	4.33812e+07	3.87149e+07	5.71717e+07	8.35816e+07	6.82832e+07	5.12976e+07	2.51593e+07	2.00549e+07	2.37548e+07		-0.901424	25.8993	-3.65454	0.00805122	0.0632542	-2.79922
2346	FALSE	High	P70698	CTP synthase 1 OS=Mus musculus GN=Ctps1 PE=1 SV=2	0	130.171	51	24	108	22	591	66.6	6.58	277.68	24	Pf00117, Pf06418, Pf07722	51797	ENSMUSG00000028633.7	Ctps	-	-	-	4	2	191.2	191.6	183.2	97.4	64	99	1.19191e+08	1.19442e+08	1.1424e+08	6.07245e+07	3.99234e+07	6.1719e+07	1.19191e+08	1.0532e+08	6.06119e+07	3.52177e+07	2.06809e+07	2.56442e+07		-1.1474	26.2356	-4.52574	0.00267602	0.0431101	-1.62623
2382	FALSE	High	Q9QUR6	Prolyl endopeptidase OS=Mus musculus GN=Prep PE=1 SV=1	0	114.845	39	22	82	22	710	80.7	5.73	203.19	22	Pf00326, Pf02897	19072	ENSMUSG00000019849.11	Prep	-	-	-	10	0	125.9	183.7	167.8	140.2	93.7	143.9	2.39659e+07	3.49753e+07	3.19521e+07	2.66927e+07	1.78366e+07	2.74086e+07	2.39659e+07	3.08401e+07	1.69527e+07	1.54807e+07	9.23965e+06	1.13883e+07		-0.345771	24.6617	-1.2365	0.255939	0.400487	-6.23214
2511	FALSE	High	Q3UDE2	Tubulin--tyrosine ligase-like protein 12 OS=Mus musculus GN=Ttll12 PE=1 SV=1	0	148.03	47	22	95	22	639	74	5.63	271.23	22	Pf03133	223723	ENSMUSG00000016757.10	Ttll12	-	-	-	15	0	269.6	260.1	236.8	103.9	90	127.5	6.23141e+07	6.01167e+07	5.47395e+07	2.40072e+07	2.07982e+07	2.94766e+07	6.23141e+07	5.3009e+07	2.90429e+07	1.39232e+07	1.07738e+07	1.22475e+07		-1.2668	25.1801	-5.45853	0.000930023	0.0248543	-0.49556
2601	FALSE	High	Q8BJ71	Nuclear pore complex protein Nup93 OS=Mus musculus GN=Nup93 PE=1 SV=1	0	138.417	35	22	100	22	819	93.2	5.72	290.28	22	Pf04097	71805	ENSMUSG00000032939.14	Nup93	-	-	-	8	0	180.1	268.8	164	90	95.6	129	4.06931e+07	6.07369e+07	3.70498e+07	2.0334e+07	2.16091e+07	2.91367e+07	4.06931e+07	5.35559e+07	1.96574e+07	1.17929e+07	1.11938e+07	1.21063e+07		-0.946152	24.9527	-3.30873	0.0128615	0.0761147	-3.2935
2658	FALSE	High	P26041	Moesin OS=Mus musculus GN=Msn PE=1 SV=3	0	137.316	52	30	127	22	577	67.7	6.6	284.61	30	Pf00373, Pf00769, Pf09379, Pf09380	17698	ENSMUSG00000031207.16	Msn	-	-	-	X	9	27.6	41.3	42.8	52.4	64	54	2.33218e+07	3.48942e+07	3.61486e+07	4.42277e+07	5.40158e+07	4.55659e+07	2.33218e+07	3.07686e+07	1.91792e+07	2.56502e+07	2.7981e+07	1.89326e+07		0.629227	25.1943	2.41403	0.046309	0.143406	-4.61712
2712	FALSE	High	Q9D8N0	Elongation factor 1-gamma OS=Mus musculus GN=Eef1g PE=1 SV=3	0	152.219	55	22	176	22	437	50	6.74	456.04	22	Pf00043, Pf00647, Pf02798, Pf13409, Pf13410, Pf13417, Pf14497	67160	ENSMUSG00000071644.10	Eef1g	-	-	-	19	0	138.3	170.7	170.4	157.9	103.1	163.1	2.13416e+08	2.6329e+08	2.62927e+08	2.43624e+08	1.59129e+08	2.51558e+08	2.13416e+08	2.32161e+08	1.395e+08	1.41292e+08	8.2431e+07	1.04522e+08		-0.199747	27.7705	-0.746955	0.479294	0.614617	-6.71122
2776	FALSE	High	F8VPU2	FERM, ARHGEF and pleckstrin domain-containing protein 1 OS=Mus musculus GN=Farp1 PE=1 SV=1	0	114.203	28	22	91	22	1048	118.8	7.88	212.32	22	Pf00169, Pf00373, Pf00621, Pf08736, Pf09379, Pf09380	223254	ENSMUSG00000025555.14	Farp1	-	-	-	14	0	54	54	55.9	95.8	59.4	64.7	1.99056e+08	1.98808e+08	2.05888e+08	3.5299e+08	2.1876e+08	2.38201e+08	1.99056e+08	1.75303e+08	1.09237e+08	2.0472e+08	1.13321e+08	9.89724e+07		0.391582	27.78	1.52628	0.170543	0.306742	-5.87668
2812	FALSE	High	Q9EQH3	Vacuolar protein sorting-associated protein 35 OS=Mus musculus GN=Vps35 PE=1 SV=1	0	150.179	34	22	112	22	796	91.7	5.44	305.52	22	Pf03635	65114	ENSMUSG00000031696.9	Vps35	-	-	-	8	0	124.8	121.8	145	88.4	36.3	96.3	5.13485e+07	5.01194e+07	5.96731e+07	3.63898e+07	1.49207e+07	3.96416e+07	5.13485e+07	4.41937e+07	3.16605e+07	2.11046e+07	7.72916e+06	1.64711e+07		-0.944969	25.2019	-2.37016	0.0494015	0.148312	-4.68229
2909	FALSE	High	Q61543	Golgi apparatus protein 1 OS=Mus musculus GN=Glg1 PE=1 SV=1	0	114.585	25	22	75	22	1175	133.6	6.84	205.07	22	Pf00839	20340	ENSMUSG00000003316.14	Glg1	-	-	-	8	0	224.6	313.9	172.3	107.6	184.7	63.2	3.43598e+07	4.80236e+07	2.6356e+07	1.64593e+07	2.82626e+07	9.66175e+06	3.43598e+07	4.23457e+07	1.39836e+07	9.54573e+06	1.46405e+07	4.01445e+06		-1.09148	24.522	-2.50939	0.0402539	0.132771	-4.47517
2940	FALSE	High	P62814	V-type proton ATPase subunit B, brain isoform OS=Mus musculus GN=Atp6v1b2 PE=1 SV=1	0	135.74	60	22	112	22	511	56.5	5.81	309.55	22	Pf00006, Pf00306, Pf02874	11966	ENSMUSG00000006273.14	Atp6v1b2	-	-	-	8	0	65.8	72.9	63	33.1	43.7	40.5	2.28461e+07	2.53128e+07	2.18756e+07	1.14983e+07	1.51766e+07	1.40713e+07	2.28461e+07	2.232e+07	1.16065e+07	6.66856e+06	7.8617e+06	5.8466e+06		-0.788372	24.0797	-3.51469	0.00971029	0.0675343	-2.99738
2944	FALSE	High	P70388	DNA repair protein RAD50 OS=Mus musculus GN=Rad50 PE=1 SV=1	0	111.88	22	22	69	22	1312	153.4	6.95	177.43	22	Pf01576, Pf02463, Pf04111, Pf04423, Pf07888, Pf12128, Pf13304, Pf13476, Pf13514, Pf13555, Pf13558	19360		Rad50	-	-	-	11	0	109.6	115.4	115.5	280.9	239.3	237.5	3.87206e+07	4.07551e+07	4.08151e+07	9.92487e+07	8.45591e+07	8.39038e+07	3.87206e+07	3.59366e+07	2.16551e+07	5.75602e+07	4.38029e+07	3.4862e+07		1.15019	25.8317	5.49074	0.000898588	0.0243985	-0.458792
2984	FALSE	High	Q569Z5	Probable ATP-dependent RNA helicase DDX46 OS=Mus musculus GN=Ddx46 PE=1 SV=2	0	91.468	26	22	70	22	1032	117.4	9.26	184.55	22	Pf00270, Pf00271	212880	ENSMUSG00000021500.15	Ddx46	-	-	-	13	0	16.7	15.9	18	10.8	7.4	12.6	3.81977e+07	3.64265e+07	4.13735e+07	2.48536e+07	1.69669e+07	2.89491e+07	3.81977e+07	3.21198e+07	2.19514e+07	1.44141e+07	8.78911e+06	1.20283e+07		-0.745829	24.8296	-2.78968	0.0267705	0.107513	-4.05738
3048	FALSE	High	Q9R0P3	S-formylglutathione hydrolase OS=Mus musculus GN=Esd PE=1 SV=1	0	269.629	90	22	234	22	282	31.3	7.12	697.17	22	Pf00326, Pf00756, Pf05448, Pf12695, Pf12697	13885	ENSMUSG00000021996.16	Esd	-	-	-	14	0	164.7	135.9	143.3	180.3	147.1	142.4	292042303	2.40997e+08	2.54123e+08	3.19687e+08	2.60748e+08	2.52408e+08	292042303	212503500	1.34829e+08	1.85405e+08	1.35071e+08	1.04875e+08		0.078118	28.0014	0.348204	0.737869	0.825421	-6.94721
3821	FALSE	High	Q60875	Rho guanine nucleotide exchange factor 2 OS=Mus musculus GN=Arhgef2 PE=1 SV=4	0	137.216	33	22	85	22	985	111.9	7.25	240	22	Pf00130, Pf00169, Pf00621, Pf07649	16800	ENSMUSG00000028059.15	Arhgef2	-	-	-	3	0	210.5	214	220.8	183	134.7	140.1	3.9199e+07	3.98585e+07	4.11166e+07	3.40815e+07	2.50792e+07	2.60932e+07	3.9199e+07	3.5146e+07	2.1815e+07	1.97659e+07	1.29914e+07	1.08417e+07		-0.508757	25.0009	-2.24871	0.0591061	0.162698	-4.86199
263	FALSE	High	Q9R0N0	Galactokinase OS=Mus musculus GN=Galk1 PE=1 SV=2	0	151.477	57	21	130	21	392	42.3	5.26	371.3	21	Pf08544, Pf10509	14635	ENSMUSG00000020766.4	Galk1	-	-	-	11	0	211.4	198.7	207.5	143.2	118.3	182.6	1.43856e+08	1.35231e+08	1.41219e+08	9.74242e+07	8.04767e+07	1.24251e+08	1.43856e+08	1.19242e+08	7.49259e+07	5.65021e+07	4.16882e+07	5.16261e+07		-0.498579	26.8121	-2.05153	0.0791306	0.192105	-5.15032
350	FALSE	High	Q9WV92-2	Isoform 2 of Band 4.1-like protein 3 OS=Mus musculus GN=Epb41l3	0	153.876	38	27	105	21	939	104.5	5.5	280.85	27	Pf00373, Pf04382, Pf05902, Pf08736, Pf09379, Pf09380	13823	ENSMUSG00000024044.16	Epb4.1l3; Epb41l3	-	-	-	17	7	139.7	149.1	113.5	211.2	143.7	134.2	4.52319e+07	4.82691e+07	3.67268e+07	6.83583e+07	4.65102e+07	4.34484e+07	4.52319e+07	4.25621e+07	1.9486e+07	3.9645e+07	2.4093e+07	1.80528e+07		0.261565	25.4927	0.977761	0.360594	0.503437	-6.50773
403	FALSE	High	P43406	Integrin alpha-V OS=Mus musculus GN=Itgav PE=1 SV=2	0	87.577	25	21	65	21	1044	115.3	5.63	170.84	21	Pf01839, Pf08441, Pf13517	16410	ENSMUSG00000027087.11	Itgav	-	-	-	2	0	22.4	26	31.3	55.9	67.1	85	4.74965e+06	5.5239e+06	6.64018e+06	1.18581e+07	1.42371e+07	1.80457e+07	4.74965e+06	4.8708e+06	3.52305e+06	6.87723e+06	7.37503e+06	7.49799e+06		1.37608	23.1012	5.25544	0.00115875	0.0280914	-0.730771
841	FALSE	High	P26638	Serine--tRNA ligase, cytoplasmic OS=Mus musculus GN=Sars PE=1 SV=3	0	137.209	46	21	107	21	512	58.4	6.3	310.54	21	Pf00587, Pf02403	20226	ENSMUSG00000068739.13	Sars	-	-	-	3	0	193.5	222.6	191.7	92.4	79.6	79.2	6.83122e+07	7.85949e+07	6.7689e+07	3.26198e+07	2.81052e+07	2.797e+07	6.83122e+07	69302519	3.59135e+07	1.89182e+07	1.45589e+07	1.16215e+07		-1.27501	25.4512	-5.96034	0.000552557	0.0193338	0.0606467
945	FALSE	High	P14869	60S acidic ribosomal protein P0 OS=Mus musculus GN=Rplp0 PE=1 SV=3	0	174.377	63	21	188	21	317	34.2	6.25	527.84	21	Pf00428, Pf00466	11837	ENSMUSG00000067274.10	Rplp0	-	-	-	5	0	202.4	175.3	221.3	145.2	94.1	134.2	4.28295e+08	3.70768e+08	4.68099e+08	3.07287e+08	1.99004e+08	2.8398e+08	4.28295e+08	3.26931e+08	2.48357e+08	178213833	1.03087e+08	1.17994e+08		-0.699253	28.2978	-2.71038	0.0300243	0.115166	-4.1755
980	FALSE	High	Q8CCJ3	E3 UFM1-protein ligase 1 OS=Mus musculus GN=Ufl1 PE=1 SV=2	0	145.061	36	21	91	21	793	89.5	6.67	251.4	21	Pf09743	67490	ENSMUSG00000040359.14	Ufl1	-	-	-	4	0	192	201.3	225.1	135.6	82	197.1	4.04902e+07	4.2454e+07	4.74645e+07	2.85885e+07	1.7301e+07	4.15551e+07	4.04902e+07	3.74346e+07	2.5183e+07	1.65802e+07	8.96216e+06	17266122		-0.663004	25.0388	-1.92332	0.0956311	0.215806	-5.33439
1110	FALSE	High	P47226	Testin OS=Mus musculus GN=Tes PE=1 SV=1	0	135.94	51	21	94	21	423	48	8.31	223.68	21	Pf00412, Pf06297	21753		Tes	-	-	-	6	0	237.1	205.8	131	147.3	105.6	104.7	3.80843e+07	3.30524e+07	2.1048e+07	2.36571e+07	1.69692e+07	1.68129e+07	3.80843e+07	2.91446e+07	1.11673e+07	1.37202e+07	8.7903e+06	6.98574e+06		-0.657625	24.5006	-2.15973	0.0674226	0.173753	-4.99274
1152	FALSE	High	Q9DCN2	NADH-cytochrome b5 reductase 3 OS=Mus musculus GN=Cyb5r3 PE=1 SV=3	0	243.555	75	21	263	21	301	34.1	8.38	732.31	21	Pf00175, Pf00970	109754	ENSMUSG00000018042.17	Cyb5r3	-	-	-	15	0	144.8	128.4	156.3	124.7	90.4	158.1	4.12824e+08	3.66254e+08	4.45622e+08	3.5571e+08	2.57805e+08	4.50916e+08	4.12824e+08	3.22951e+08	2.36432e+08	2.06297e+08	1.33547e+08	1.87356e+08		-0.234784	28.4828	-0.85799	0.419152	0.558554	-6.61883
1302	FALSE	High	Q9D2R0	Acetoacetyl-CoA synthetase OS=Mus musculus GN=Aacs PE=1 SV=1	0	116.619	41	21	111	21	672	75.2	6.71	265.85	21	Pf00501	78894	ENSMUSG00000029482.4	Aacs	-	-	-	5	0	191.4	192.8	205	141.9	118.1	211.4	1.01598e+08	1.02334e+08	1.08783e+08	7.53283e+07	6.26906e+07	1.1218e+08	1.01598e+08	9.02352e+07	5.77164e+07	4.36874e+07	3.24747e+07	4.66108e+07		-0.364735	26.4523	-1.32805	0.225605	0.370622	-6.12452
1333	FALSE	High	Q61655	ATP-dependent RNA helicase DDX19A OS=Mus musculus GN=Ddx19a PE=1 SV=2	0	120.308	63	21	93	21	478	53.9	6.67	254.19	21	Pf00270, Pf00271	13680	ENSMUSG00000015023.7	Ddx19a	-	-	-	8	0	202.6	227.6	176.8	187.3	138.5	159.3	7.76744e+07	8.72445e+07	6.77567e+07	7.18163e+07	5.30777e+07	6.10647e+07	7.76744e+07	7.69294e+07	3.59494e+07	4.16506e+07	2.7495e+07	2.53724e+07		-0.326704	26.0378	-1.38901	0.207189	0.347829	-6.05034
1336	FALSE	High	Q9R112	Sulfide:quinone oxidoreductase, mitochondrial OS=Mus musculus GN=Sqor PE=1 SV=3	0	105.966	54	21	93	21	450	50.3	9.09	234.52	21	Pf07992, Pf13738	59010	ENSMUSG00000005803.14	Sqrdl; Sqor	-	-	-	2	0	5.4	5.4	19.3	16.8	8.9	16.9	2.26729e+06	2.27669e+06	8.09554e+06	7.06275e+06	3.76066e+06	7.12606e+06	2.26729e+06	2.00751e+06	4.29522e+06	4.09611e+06	1.94808e+06	2.96088e+06		0.72643	22.0898	1.31508	0.229705	0.374997	-6.14006
1415	FALSE	High	Q3UJB9	Enhancer of mRNA-decapping protein 4 OS=Mus musculus GN=Edc4 PE=1 SV=2	0	148.019	24	21	77	21	1406	152.4	5.78	236.97	21	Pf00400	234699		Edc4	-	-	-	8	0	215.6	162.9	186.8	125.2	134.1	160	5.08245e+07	3.84091e+07	4.40306e+07	2.95215e+07	3.16174e+07	3.7712e+07	5.08245e+07	3.38679e+07	2.33612e+07	1.71212e+07	1.63783e+07	1.56693e+07		-0.429324	25.1807	-1.8474	0.106943	0.229377	-5.44172
1440	FALSE	High	P29477	Nitric oxide synthase, inducible OS=Mus musculus GN=Nos2 PE=1 SV=1	0	141.038	31	21	59	21	1144	130.5	7.72	188.58	21	Pf00175, Pf00258, Pf00667, Pf02898	18126	ENSMUSG00000020826.8	Nos2	-	-	-	11	0	10	5.3	6.4	369.2	264.2	402.8	1.66321e+06	877070	1.05883e+06	6.14105e+07	4.39411e+07	6.70031e+07	1.66321e+06	773373	561780	3.56156e+07	2.27622e+07	2.78398e+07		5.61229	22.9468	17.5572	4.52276e-07	0.000382047	7.07182
1467	FALSE	High	Q9D6R2	Isocitrate dehydrogenase [NAD] subunit alpha, mitochondrial OS=Mus musculus GN=Idh3a PE=1 SV=1	0	155.863	48	21	170	21	366	39.6	6.73	390.18	21	Pf00180	67834	ENSMUSG00000032279.11	Idh3a	-	-	-	9	0	160.9	147.3	163.5	120.7	80.4	151	1.57374e+08	1.44063e+08	1.60004e+08	1.18122e+08	7.86471e+07	1.47729e+08	1.57374e+08	1.2703e+08	8.48929e+07	6.85062e+07	4.07404e+07	6.13813e+07		-0.467433	26.9614	-1.63723	0.145358	0.279511	-5.73041
1864	FALSE	High	P18654	Ribosomal protein S6 kinase alpha-3 OS=Mus musculus GN=Rps6ka3 PE=1 SV=2	0	130.707	48	28	90	21	740	83.6	6.89	237.5	28	Pf00069, Pf00433, Pf07714, Pf14531	110651	ENSMUSG00000031309.15	Rps6ka3	-	-	-	X	6	212.3	188.9	179.3	183.8	105.3	159.4	5.17158e+07	4.60238e+07	4.36876e+07	4.47945e+07	2.56614e+07	3.88328e+07	5.17158e+07	4.05824e+07	2.31791e+07	2.5979e+07	1.3293e+07	1.6135e+07		-0.406671	25.2836	-1.47576	0.183285	0.320985	-5.94159
2040	FALSE	High	P40124	Adenylyl cyclase-associated protein 1 OS=Mus musculus GN=Cap1 PE=1 SV=4	0	120.651	58	21	98	21	474	51.5	7.52	260.37	21	Pf01213, Pf07986, Pf08603	12331	ENSMUSG00000028656.14	Cap1	-	-	-	4	0	106.7	146.2	104.4	59.6	81.7	55.3	2.90324e+07	3.979e+07	2.84198e+07	1.62155e+07	2.22377e+07	1.50438e+07	2.90324e+07	3.50856e+07	1.50786e+07	9.40433e+06	1.15195e+07	6.25071e+06		-0.865804	24.4996	-3.25059	0.0139384	0.078892	-3.37793
2188	FALSE	High	Q8R0G9	Nuclear pore complex protein Nup133 OS=Mus musculus GN=Nup133 PE=1 SV=2	0	121.857	32	21	66	21	1155	128.5	5.2	185.27	21	Pf03177, Pf08801	234865	ENSMUSG00000039509.8	Nup133	-	-	-	8	0	195.7	206.2	222.7	117.1	117.6	171.8	3.60435e+07	3.7968e+07	4.10065e+07	2.15553e+07	2.16505e+07	3.16409e+07	3.60435e+07	3.3479e+07	2.17566e+07	1.25012e+07	1.12153e+07	1.31468e+07		-0.642048	24.8693	-2.60416	0.0350419	0.124406	-4.33387
2392	FALSE	High	Q9CSH3	Exosome complex exonuclease RRP44 OS=Mus musculus GN=Dis3 PE=1 SV=4	0	102.791	34	21	57	21	958	108.8	7.53	151.7	21	Pf00773, Pf09742, Pf13638	72662	ENSMUSG00000033166.10	Dis3	-	-	-	14	0	284.4	269.1	223.4	120.4	111.1	89.4	2.81508e+07	2.66359e+07	2.21125e+07	1.19139e+07	1.0998e+07	8.84783e+06	2.81508e+07	2.34867e+07	1.17321e+07	6.90956e+06	5.69715e+06	3.67627e+06		-1.27937	23.9643	-5.42393	0.000965144	0.0252486	-0.535203
2492	FALSE	High	P51660	Peroxisomal multifunctional enzyme type 2 OS=Mus musculus GN=Hsd17b4 PE=1 SV=3	0	136.908	40	21	133	21	735	79.4	8.57	385.28	21	Pf00106, Pf01575, Pf02036, Pf08659, Pf13452, Pf13561, Pf14864	15488	ENSMUSG00000024507.6	Hsd17b4	-	-	-	18	0	123.6	137.6	118.3	113.9	70	102.4	4.18497e+07	4.65625e+07	4.00402e+07	3.85666e+07	2.36825e+07	3.46425e+07	4.18497e+07	4.10574e+07	2.1244e+07	2.23671e+07	1.22679e+07	1.43939e+07		-0.43404	25.1318	-1.66148	0.140336	0.273579	-5.69783
2751	FALSE	High	Q8VDN2	Sodium/potassium-transporting ATPase subunit alpha-1 OS=Mus musculus GN=Atp1a1 PE=1 SV=1	0	219.576	34	34	188	21	1023	112.9	5.45	513.72	34	Pf00122, Pf00689, Pf00690, Pf00702, Pf08282, Pf12710, Pf13246	11928	ENSMUSG00000033161.10	Atp1a1	-	-	-	3	13	68.2	96.5	78.8	80.9	73.7	114.4	5.71177e+07	8.08718e+07	6.60409e+07	6.78095e+07	6.17722e+07	9.58568e+07	5.71177e+07	7.13102e+07	3.50391e+07	3.93268e+07	3.19989e+07	3.98285e+07		0.13213	26.0705	0.488558	0.640008	0.751362	-6.88235
3416	FALSE	High	P48962	ADP/ATP translocase 1 OS=Mus musculus GN=Slc25a4 PE=1 SV=4	0	256.501	72	34	351	21	298	32.9	9.72	880.27	34	Pf00153	11739	ENSMUSG00000031633.4	Slc25a4	-	-	-	8	17	93.3	74.8	102.8	77.2	49.5	100.6	8.62494e+08	6.91702e+08	9.50454e+08	7.14113e+08	4.5768e+08	9.29979e+08	8.62494e+08	6.09921e+08	5.04279e+08	4.14156e+08	2.37085e+08	3.86406e+08		-0.299865	29.4746	-0.943275	0.376782	0.517841	-6.54088
3583	FALSE	High	Q9JLM8	Serine/threonine-protein kinase DCLK1 OS=Mus musculus GN=Dclk1 PE=1 SV=1	0	156.974	28	21	85	21	756	84.1	8.87	244.93	21	Pf00069, Pf03607, Pf07714, Pf14531	13175	ENSMUSG00000027797.15	Dclk1	-	-	-	3	0	355.3	263.5	296.1	68	50.9	60.1	1.29329e+08	9.59217e+07	1.07805e+08	2.47716e+07	1.85397e+07	2.18811e+07	1.29329e+08	8.45807e+07	5.71975e+07	1.43665e+07	9.60385e+06	9.0916e+06		-2.35206	25.5392	-9.82947	2.31032e-05	0.00252943	3.38137
3617	FALSE	High	Q3TEA8	Heterochromatin protein 1-binding protein 3 OS=Mus musculus GN=Hp1bp3 PE=1 SV=1	0	125.237	38	21	99	21	554	60.8	9.7	237.54	21	Pf00538	15441	ENSMUSG00000028759.13	Hp1bp3	-	-	-	4	0	182.1	157.8	158.5	156.8	178.7	136.5	8.32471e+07	7.21416e+07	7.24832e+07	7.16751e+07	8.17042e+07	6.23882e+07	8.32471e+07	6.36122e+07	3.84571e+07	4.15686e+07	4.2324e+07	2.59223e+07		-0.084241	26.1333	-0.37763	0.716835	0.809651	-6.93534
3620	FALSE	High	P13439	Uridine 5'-monophosphate synthase OS=Mus musculus GN=Umps PE=1 SV=3	0	193.095	75	21	119	21	481	52.3	6.61	362.69	21	Pf00156, Pf00215	22247	ENSMUSG00000022814.6	Umps	-	-	-	16	0	222.7	168.6	268.5	130	87.4	185.4	1.04693e+08	7.92637e+07	1.26224e+08	6.11132e+07	4.10941e+07	8.71644e+07	1.04693e+08	6.98922e+07	6.69699e+07	3.54432e+07	2.12873e+07	3.62168e+07		-0.752837	26.2213	-2.19736	0.0637709	0.169591	-4.93756
3669	FALSE	High	P14148	60S ribosomal protein L7 OS=Mus musculus GN=Rpl7 PE=1 SV=2	0	159.551	52	21	199	21	270	31.4	10.89	489.21	21	Pf00327, Pf08079	19989	ENSMUSG00000043716.13	Rpl7	-	-	-	1	0	208.6	171.7	185	128	97.8	154.7	8.39539e+08	6.9105e+08	7.44323e+08	5.15187e+08	3.93756e+08	6.22664e+08	8.39539e+08	6.09346e+08	3.94912e+08	2.98788e+08	2.03971e+08	2.58717e+08		-0.591155	29.198	-2.32418	0.0528694	0.153761	-4.75047
3706	FALSE	High	P43247	DNA mismatch repair protein Msh2 OS=Mus musculus GN=Msh2 PE=1 SV=1	0	146.627	34	21	82	21	935	104.1	5.96	225.87	21	Pf00488, Pf01624, Pf05188, Pf05190, Pf05192	17685	ENSMUSG00000024151.13	Msh2	-	-	-	17	0	261.2	218.1	246.5	132.6	85.7	160.5	4.92112e+07	4.10932e+07	4.64378e+07	2.4982e+07	1.61467e+07	3.02444e+07	4.92112e+07	3.62347e+07	2.46383e+07	1.44885e+07	8.36421e+06	1.25665e+07		-0.981466	24.9472	-3.38392	0.0115993	0.0723677	-3.18483
3754	FALSE	High	O35129	Prohibitin-2 OS=Mus musculus GN=Phb2 PE=1 SV=1	0	169.584	72	21	242	21	299	33.3	9.83	601.02	21	Pf01145	12034	ENSMUSG00000004264.17	Phb2	-	-	-	6	0	82.7	93.4	70.9	63	65.4	60.7	2.94294e+08	3.32519e+08	2.52505e+08	2.24126e+08	2.32894e+08	2.16078e+08	2.94294e+08	2.93205e+08	1.33971e+08	1.29984e+08	1.20643e+08	8.97803e+07		-0.377156	27.9292	-1.72082	0.128727	0.258519	-5.61724
3791	FALSE	High	Q9DBJ1	Phosphoglycerate mutase 1 OS=Mus musculus GN=Pgam1 PE=1 SV=3	0	263.226	82	21	257	21	254	28.8	7.18	762.22	21	Pf00300	18648	ENSMUSG00000011752.6	Pgam1	-	-	-	19	0	212.2	142.7	126	107.4	110.7	119.9	4.45378e+08	2.99465e+08	2.64482e+08	2.25505e+08	2.32317e+08	2.51649e+08	4.45378e+08	2.64059e+08	1.40325e+08	1.30784e+08	1.20344e+08	1.0456e+08		-0.473307	28.0523	-1.78302	0.11754	0.244567	-5.53157
3881	FALSE	High	Q8BKS9	Pumilio homolog 3 OS=Mus musculus GN=Pum3 PE=1 SV=2	0	121.226	40	21	64	21	647	72.8	9.66	179.99	21	Pf05762, Pf08144	52874		D19Bwg1357e; Pum3	-	-	-	19	0	257.8	258.8	187.5	134.8	174.8	119.5	4.52413e+07	4.54172e+07	3.28996e+07	2.36517e+07	3.06839e+07	2.09682e+07	4.52413e+07	4.00474e+07	1.74554e+07	1.3717e+07	1.58947e+07	8.71229e+06		-0.717106	24.9213	-2.74165	0.0286941	0.112069	-4.12889
3958	FALSE	High	P62281	40S ribosomal protein S11 OS=Mus musculus GN=Rps11 PE=1 SV=3	0	147.214	67	21	165	21	158	18.4	10.3	401.76	21	Pf00366	27207	ENSMUSG00000003429.11	Rps11	-	-	-	7	0	127.8	138.3	129.1	144.8	225.1	113.2	3.50721e+08	3.79514e+08	3.54257e+08	3.97357e+08	6.17986e+08	3.10782e+08	3.50721e+08	3.34643e+08	1.87957e+08	2.30451e+08	3.20126e+08	1.2913e+08		0.231546	28.5443	0.778146	0.461834	0.598726	-6.68635
3996	FALSE	High	Q921G7	Electron transfer flavoprotein-ubiquinone oxidoreductase, mitochondrial OS=Mus musculus GN=Etfdh PE=1 SV=1	0	104.747	43	21	97	21	616	68	7.58	247.93	21	Pf00890, Pf01266, Pf01494, Pf01946, Pf03486, Pf05187, Pf05834, Pf07992, Pf12831, Pf13450, Pf13454, Pf13738	66841	ENSMUSG00000027809.14	Etfdh	-	-	-	3	0	38.1	47.1	26.5	52.8	65.7	46.9	3.71602e+07	4.58603e+07	2.579e+07	5.14561e+07	6.40472e+07	4.57456e+07	3.71602e+07	4.04381e+07	1.36833e+07	2.98424e+07	3.31774e+07	1.90073e+07		0.592765	25.3692	2.03402	0.0812059	0.194613	-5.17564
4292	FALSE	High	Q7TT37	Elongator complex protein 1 OS=Mus musculus GN=Elp1 PE=1 SV=2	0	103.913	27	21	58	21	1333	149.5	6	155.45	21	Pf04762	230233	ENSMUSG00000028431.11	Ikbkap	-	-	-	4	0	186.3	178.6	204.5	84.7	55.9	152.1	3.59551e+07	3.44707e+07	3.94755e+07	1.63553e+07	1.07798e+07	2.936e+07	3.59551e+07	3.03951e+07	2.09444e+07	9.48541e+06	5.58409e+06	1.21991e+07		-1.0802	24.5842	-2.86892	0.023887	0.102884	-3.9396
4306	FALSE	High	P52825	Carnitine O-palmitoyltransferase 2, mitochondrial OS=Mus musculus GN=Cpt2 PE=1 SV=2	0	105.801	39	21	70	21	658	73.9	8.37	198.81	21	Pf00755	12896	ENSMUSG00000028607.16	Cpt2	-	-	-	4	0	144.6	148.5	164.3	153.2	98.3	132	1.74758e+07	1.79442e+07	1.98574e+07	1.85196e+07	1.18805e+07	1.5954e+07	1.74758e+07	1.58226e+07	1.05356e+07	1.07406e+07	6.15427e+06	6.6289e+06		-0.27566	23.9952	-1.10799	0.304286	0.449021	-6.37466
4609	FALSE	High	Q9Z277	Tyrosine-protein kinase BAZ1B OS=Mus musculus GN=Baz1b PE=1 SV=2	0	108.949	18	21	58	21	1479	170.5	8.6	167.38	21	Pf00439, Pf00628, Pf10537, Pf15613, Pf15614	22385	ENSMUSG00000002748.7	Baz1b	-	-	-	5	0	215.7	172.5	214.3	122.2	105	125.3	2.60588e+07	2.08404e+07	2.5885e+07	1.47624e+07	1.2682e+07	1.51411e+07	2.60588e+07	1.83764e+07	1.37337e+07	8.56157e+06	6.56944e+06	6.29113e+06		-0.770033	24.1396	-3.44449	0.0106794	0.0696321	-3.09776
29	FALSE	High	Q9WVJ2	26S proteasome non-ATPase regulatory subunit 13 OS=Mus musculus GN=Psmd13 PE=1 SV=1	0	114.926	63	20	114	20	376	42.8	5.71	264.6	20	Pf01399	23997	ENSMUSG00000025487.15	Psmd13	-	-	-	7	0	178.4	189.3	181.3	139.9	83.4	119.6	1.08694e+08	1.15355e+08	1.10434e+08	8.52087e+07	5.08344e+07	7.28391e+07	1.08694e+08	1.01716e+08	5.85923e+07	4.94176e+07	2.6333e+07	30264642		-0.711263	26.3763	-2.72744	0.0292907	0.113614	-4.15006
100	FALSE	High	Q80UG5	Septin-9 OS=Mus musculus GN=Sept9 PE=1 SV=1	0	145.291	46	20	159	20	583	65.5	8.9	455.48	20	Pf00735, Pf01926, Pf03193, Pf04548	53860	ENSMUSG00000059248.13	Sept9	-	-	-	11	0	120.4	129	94.9	108.3	114.9	87.4	8.60552e+07	9.22183e+07	6.77848e+07	7.73864e+07	8.20985e+07	6.24835e+07	8.60552e+07	8.13152e+07	3.59643e+07	4.4881e+07	4.25283e+07	2.59619e+07		-0.146123	26.2042	-0.60466	0.56438	0.689187	-6.81342
119	FALSE	High	P70227	Inositol 1,4,5-trisphosphate receptor type 3 OS=Mus musculus GN=Itpr3 PE=1 SV=3	0	86.063	12	21	62	20	2670	304.1	6.54	158.64	21	Pf00520, Pf01027, Pf01365, Pf02815, Pf08454, Pf08709	16440	ENSMUSG00000042644.8	Itpr3	-	-	-	17	1	101	100.5	91.3	55.4	51.5	46.9	2.32145e+07	2.30931e+07	2.09895e+07	1.27291e+07	1.18342e+07	1.07928e+07	2.32145e+07	2.03628e+07	1.11363e+07	7.38234e+06	6.13032e+06	4.48443e+06		-0.930329	23.9524	-4.43787	0.0029751	0.0435237	-1.73946
1032	FALSE	High	P53395	Lipoamide acyltransferase component of branched-chain alpha-keto acid dehydrogenase complex, mitochondrial OS=Mus musculus GN=Dbt PE=1 SV=2	0	119.742	59	20	94	20	482	53.2	8.6	254.62	20	Pf00198, Pf00364, Pf02817	13171	ENSMUSG00000000340.10	Dbt	-	-	-	3	0	165.8	163	198.9	88.1	64.7	111.3	6.55357e+07	6.44456e+07	7.86312e+07	3.48313e+07	2.55562e+07	4.4004e+07	6.55357e+07	5.68261e+07	4.1719e+07	2.02007e+07	1.32385e+07	1.82837e+07		-1.02792	25.5314	-3.77676	0.0068513	0.0599312	-2.62813
1167	FALSE	High	Q8CGY8	UDP-N-acetylglucosamine--peptide N-acetylglucosaminyltransferase 110 kDa subunit OS=Mus musculus GN=Ogt PE=1 SV=2	0	115.3	27	20	72	20	1046	116.9	6.7	189.76	20	Pf00515, Pf04184, Pf07719, Pf13176, Pf13181, Pf13374, Pf13414, Pf13424, Pf13428, Pf13429, Pf13431, Pf13432, Pf13844, Pf14559	108155	ENSMUSG00000034160.13	Ogt	-	-	-	X	0	256.5	188.3	212.8	169.3	91.9	149.2	3.53339e+07	2.59316e+07	2.93155e+07	2.33177e+07	1.26536e+07	2.05481e+07	3.53339e+07	2.28657e+07	1.55538e+07	1.35233e+07	6.55473e+06	8.53771e+06		-0.715819	24.4781	-2.37812	0.0488253	0.147946	-4.67048
1541	FALSE	High	Q9D1A2	Cytosolic non-specific dipeptidase OS=Mus musculus GN=Cndp2 PE=1 SV=1	0	106.488	53	20	52	20	475	52.7	5.66	138.4	20	Pf01546, Pf07687	66054	ENSMUSG00000024644.16	Cndp2	-	-	-	18	0	59.9	89.4	68.5	31.3	25.3	55.6	1.26011e+07	1.88314e+07	1.44201e+07	6.58817e+06	5.31947e+06	1.17111e+07	1.26011e+07	1.66049e+07	7.65083e+06	3.82087e+06	2.75557e+06	4.86597e+06		-1.01987	23.3352	-2.91819	0.0222604	0.0984609	-3.86651
1712	FALSE	High	Q8BY87	Ubiquitin carboxyl-terminal hydrolase 47 OS=Mus musculus GN=Usp47 PE=1 SV=2	0	103.773	21	20	78	20	1376	157.4	5.11	195.73	20	Pf00443, Pf13423	74996	ENSMUSG00000059263.9	Usp47	-	-	-	7	0	231.3	202.9	222.7	138.6	106.3	156.7	4.32917e+07	3.79797e+07	4.16894e+07	2.59408e+07	1.9898e+07	2.93302e+07	4.32917e+07	3.34893e+07	2.2119e+07	1.50446e+07	1.03075e+07	1.21867e+07		-0.726256	24.9234	-3.03457	0.0188655	0.0905134	-3.69446
1792	FALSE	High	Q9QY06	Unconventional myosin-IXb OS=Mus musculus GN=Myo9b PE=1 SV=2	0	97.825	15	20	60	20	2114	238.7	8.63	163.55	20	Pf00063, Pf00130, Pf00612, Pf00620, Pf00788	17925		Myo9b	-	-	-	8	0	114.6	112.3	102.6	90.2	67.8	148.7	2.53878e+07	2.48822e+07	2.27168e+07	1.999e+07	1.50289e+07	3.29354e+07	2.53878e+07	2.19404e+07	1.20528e+07	1.15934e+07	7.78519e+06	1.36847e+07		-0.178785	24.4451	-0.555603	0.595692	0.715784	-6.84419
1881	FALSE	High	O70433	Four and a half LIM domains protein 2 OS=Mus musculus GN=Fhl2 PE=1 SV=1	0	97.517	79	20	83	20	279	32.1	7.3	215.32	20	Pf00412	14200	ENSMUSG00000008136.14	Fhl2	-	-	-	1	0	215.6	212.4	195.3	142.2	84.6	125.5	3.05585e+07	3.01063e+07	2.76873e+07	2.01603e+07	1.19942e+07	1.77897e+07	3.05585e+07	2.65468e+07	1.46899e+07	1.16922e+07	6.21319e+06	7.39163e+06		-0.85532	24.3828	-3.23149	0.0143131	0.0798118	-3.40575
2046	FALSE	High	Q921F2	TAR DNA-binding protein 43 OS=Mus musculus GN=Tardbp PE=1 SV=1	0	155.592	59	20	139	20	414	44.5	6.7	392.96	20	Pf00076, Pf13893, Pf14259	230908	ENSMUSG00000041459.15	Tardbp	-	-	-	4	0	189.6	193.6	201.8	178.5	137.6	176.4	2.57897e+08	2.63356e+08	2.74503e+08	2.4282e+08	1.87168e+08	2.39903e+08	2.57897e+08	2.32219e+08	1.45642e+08	1.40826e+08	9.69561e+07	9.96796e+07		-0.257983	27.8533	-1.16674	0.281317	0.427008	-6.3108
2094	FALSE	High	P14685	26S proteasome non-ATPase regulatory subunit 3 OS=Mus musculus GN=Psmd3 PE=1 SV=3	0	113.289	46	20	94	20	530	60.7	8.44	248.12	20	Pf01399, Pf08375	22123	ENSMUSG00000017221.14	Psmd3	-	-	-	11	0	157.7	162.3	121.8	106.1	68	119.4	5.51412e+07	5.67504e+07	4.25778e+07	3.70785e+07	2.37639e+07	4.17311e+07	5.51412e+07	5.00407e+07	2.25903e+07	2.1504e+07	1.23101e+07	1.73393e+07		-0.619127	25.2966	-2.12844	0.0706175	0.178996	-5.03848
2100	FALSE	High	Q99K01	Pyridoxal-dependent decarboxylase domain-containing protein 1 OS=Mus musculus GN=Pdxdc1 PE=1 SV=2	0	109.262	34	20	70	20	787	87.3	5.48	188.38	20	Pf00282	94184		Pdxdc1	-	-	-	16	0	199.1	219	215.9	115.9	83.1	172.6	4.11758e+07	4.52927e+07	4.46669e+07	2.3963e+07	1.71818e+07	3.57024e+07	4.11758e+07	3.99377e+07	2.36988e+07	1.38976e+07	8.90045e+06	1.48343e+07		-0.834191	24.9632	-2.72237	0.0295068	0.114192	-4.15763
2217	FALSE	High	Q921X9	Protein disulfide-isomerase A5 OS=Mus musculus GN=Pdia5 PE=1 SV=1	0	104.808	57	20	93	20	517	59.2	7.5	245.11	20	Pf00085, Pf13098, Pf13899, Pf13905	72599	ENSMUSG00000022844.7	Pdia5	-	-	-	16	0	94.4	85	81.7	124.5	76.5	131.2	3.38087e+07	3.04514e+07	2.92551e+07	4.45972e+07	2.73981e+07	4.70071e+07	3.38087e+07	2.68511e+07	1.55218e+07	2.58645e+07	1.41926e+07	1.95314e+07		0.310438	25.0462	1.11794	0.300293	0.445451	-6.36401
2366	FALSE	High	Q6NZJ6	Eukaryotic translation initiation factor 4 gamma 1 OS=Mus musculus GN=Eif4g1 PE=1 SV=1	0	150.775	19	26	135	20	1600	176	5.4	317.07	26	Pf00566, Pf02020, Pf02847, Pf02854	208643	ENSMUSG00000045983.15	Eif4g1	-	-	-	16	7	155.8	165.7	135.4	139.2	107	141.4	6.91544e+07	7.3552e+07	6.00681e+07	6.17882e+07	4.74685e+07	6.27524e+07	6.91544e+07	6.48558e+07	3.18701e+07	3.58347e+07	2.45894e+07	2.60736e+07		-0.243736	25.8834	-1.04952	0.328635	0.472074	-6.43591
2537	FALSE	High	P47962	60S ribosomal protein L5 OS=Mus musculus GN=Rpl5 PE=1 SV=3	0	182.092	66	20	213	20	297	34.4	9.77	580.6	20	Pf00861, Pf14204	100503670	ENSMUSG00000058558.12	Rpl5	-	-	-	5	0	202.4	211.5	189.8	182.1	134.2	128	3.93932e+08	4.11713e+08	3.69478e+08	3.54442e+08	2.61218e+08	2.49075e+08	3.93932e+08	3.63035e+08	1.96032e+08	2.05562e+08	1.35315e+08	1.03491e+08		-0.45923	28.3142	-1.9476	0.092266	0.211425	-5.29978
2770	FALSE	High	Q9EP71	Ankycorbin OS=Mus musculus GN=Rai14 PE=1 SV=1	0	104.151	27	20	78	20	979	108.8	6.27	213.4	20	Pf00023, Pf00529, Pf01576, Pf03961, Pf05667, Pf05701, Pf12128, Pf12796, Pf13166, Pf13514, Pf13606, Pf13637, Pf13857, Pf14817	75646	ENSMUSG00000022246.13	Rai14	-	-	-	15	0	92.9	77	51	100.2	125.7	68.1	9.34679e+06	7.74547e+06	5.1312e+06	1.00822e+07	1.2641e+07	6.84888e+06	9.34679e+06	6.82971e+06	2.72244e+06	5.84728e+06	6.54823e+06	2.84571e+06		0.410844	22.9827	1.2118	0.264694	0.410403	-6.26033
2884	FALSE	High	P63037	DnaJ homolog subfamily A member 1 OS=Mus musculus GN=Dnaja1 PE=1 SV=1	0	203.723	63	20	163	20	397	44.8	7.08	443.42	20	Pf00226, Pf00684, Pf01556	15502	ENSMUSG00000028410.13	Dnaja1	-	-	-	4	0	107	129.5	154.9	128.4	87.8	162.6	4.10336e+07	4.96308e+07	5.93763e+07	4.92425e+07	3.36575e+07	6.23263e+07	4.10336e+07	4.37629e+07	3.15031e+07	2.85587e+07	1.74351e+07	2.58966e+07		-0.0757516	25.5216	-0.250353	0.809464	0.879425	-6.97996
2898	FALSE	High	P49312	Heterogeneous nuclear ribonucleoprotein A1 OS=Mus musculus GN=Hnrnpa1 PE=1 SV=2	0	158.223	63	20	127	20	320	34.2	9.23	359.67	20	Pf00076, Pf13893, Pf14259	15382	ENSMUSG00000046434.15	Hnrnpa1	-	-	-	15	0	175.9	130.2	97.9	153.7	83.6	98.7	1.10022e+08	8.14087e+07	6.12269e+07	9.60948e+07	5.22744e+07	6.17227e+07	1.10022e+08	7.17836e+07	3.24849e+07	5.57311e+07	2.70789e+07	2.56458e+07		-0.274235	26.1494	-0.816166	0.441147	0.578314	-6.65487
2971	FALSE	High	P60122	RuvB-like 1 OS=Mus musculus GN=Ruvbl1 PE=1 SV=1	0	196.768	62	20	117	20	456	50.2	6.42	358.57	20	Pf00004, Pf01078, Pf01695, Pf05496, Pf06068, Pf06414, Pf07726, Pf13191, Pf13238, Pf13245, Pf13481	56505	ENSMUSG00000030079.15	Ruvbl1	-	-	-	6	0	282.2	188.4	268.9	105.8	82.5	130.9	2.10264e+08	1.4039e+08	2.00424e+08	7.88727e+07	6.14732e+07	9.75791e+07	2.10264e+08	1.23792e+08	1.06338e+08	4.5743e+07	3.1844e+07	4.05441e+07		-1.21481	26.8229	-4.28773	0.00357503	0.0465323	-1.93563
3072	FALSE	High	O35857	Mitochondrial import inner membrane translocase subunit TIM44 OS=Mus musculus GN=Timm44 PE=1 SV=2	0	112.873	49	20	84	20	452	51.1	8.13	215.11	20	Pf04280	21856	ENSMUSG00000002949.15	Timm44	-	-	-	8	0	190.1	209.8	223.5	105.1	76.4	119.3	4.81239e+07	5.31054e+07	5.65688e+07	2.65929e+07	1.934e+07	3.02e+07	4.81239e+07	4.68267e+07	3.00135e+07	1.54228e+07	1.00184e+07	1.25481e+07		-1.07281	25.109	-4.26139	0.00369338	0.0467736	-1.97039
3396	FALSE	High	P39054	Dynamin-2 OS=Mus musculus GN=Dnm2 PE=1 SV=2	0	176.792	39	30	149	20	870	98.1	7.43	381.94	30	Pf00169, Pf00350, Pf01031, Pf02212	13430	ENSMUSG00000033335.17	Dnm2	-	-	-	9	10	91.3	90.3	94.3	100.2	79.2	145.1	1.65707e+08	1.64057e+08	1.71212e+08	1.81994e+08	1.43731e+08	2.63415e+08	1.65707e+08	1.4466e+08	9.08394e+07	1.05549e+08	7.44551e+07	1.09449e+08		0.188662	27.4093	0.680163	0.51814	0.647961	-6.76154
3696	FALSE	High	Q6A0A9	Constitutive coactivator of PPAR-gamma-like protein 1 OS=Mus musculus GN=FAM120A PE=1 SV=2	0	137.618	23	20	125	20	1112	121.6	8.92	322.12	20	Pf13458	218236	ENSMUSG00000038014.7	Fam120a	-	-	-	13	0	130.7	139	133.9	149.5	96.7	155.4	3.21506e+07	3.41936e+07	3.29422e+07	3.67821e+07	2.38038e+07	3.82312e+07	3.21506e+07	3.01508e+07	1.7478e+07	2.13321e+07	1.23307e+07	1.58851e+07		-0.0378534	24.9607	-0.14553	0.888372	0.930598	-7.00333
3932	FALSE	High	Q9ERK4	Exportin-2 OS=Mus musculus GN=Cse1l PE=1 SV=1	0	164.567	30	20	92	20	971	110.4	5.77	262.85	20	Pf03378, Pf03810, Pf08506	110750	ENSMUSG00000002718.14	Cse1l	-	-	-	2	0	236.8	210.3	234.2	84.1	53.1	167.3	5.57321e+07	4.94898e+07	5.51126e+07	1.97851e+07	1.24905e+07	3.93874e+07	5.57321e+07	4.36386e+07	2.92409e+07	1.14745e+07	6.47029e+06	1.63654e+07		-1.32168	25.0087	-3.17391	0.0155087	0.0818353	-3.48981
4113	FALSE	High	P60843	Eukaryotic initiation factor 4A-I OS=Mus musculus GN=Eif4a1 PE=1 SV=1	0	403.249	76	29	351	20	406	46.1	5.48	1030.76	29	Pf00270, Pf00271, Pf04851	13681	ENSMUSG00000059796.16	Eif4a1	-	-	-	11	13	128.3	157.2	134.4	170.2	103.8	163.5	5.17346e+08	6.33907e+08	5.42027e+08	6.86373e+08	4.18781e+08	6.59493e+08	5.17346e+08	5.5896e+08	2.87581e+08	3.98068e+08	2.16935e+08	2.74019e+08		0.030927	29.0821	0.113577	0.912744	0.945044	-7.00801
152	FALSE	High	Q8BWT1	3-ketoacyl-CoA thiolase, mitochondrial OS=Mus musculus GN=Acaa2 PE=1 SV=3	0	184.014	77	19	145	19	397	41.8	8.09	415.92	19	Pf00108, Pf02801, Pf02803	52538	ENSMUSG00000036880.9	Acaa2	-	-	-	18	0	107.2	98.9	114.4	122.9	86.5	110.6	6.35819e+07	5.86615e+07	6.78896e+07	7.28896e+07	5.1309e+07	6.56369e+07	6.35819e+07	5.17259e+07	3.60199e+07	4.2273e+07	2.65789e+07	2.72721e+07		-0.01493	25.9074	-0.0637197	0.950965	0.971088	-7.01301
225	FALSE	High	Q9ESZ8	General transcription factor II-I OS=Mus musculus GN=Gtf2i PE=1 SV=3	0	72.539	22	19	52	19	998	112.2	6.55	119.68	19	Pf02946	14886	ENSMUSG00000060261.15	Gtf2i	-	-	-	5	0	254.5	176.1	199.8	184.8	96.4	155.5	1.81271e+07	1.25418e+07	1.42326e+07	1.31627e+07	6.86404e+06	1.10802e+07	1.81271e+07	1.1059e+07	7.55131e+06	7.63384e+06	3.55568e+06	4.6038e+06		-0.564173	23.5361	-1.79608	0.115311	0.240692	-5.51343
455	FALSE	High	Q921H8	3-ketoacyl-CoA thiolase A, peroxisomal OS=Mus musculus GN=Acaa1a PE=1 SV=1	0	179.564	59	19	151	19	424	43.9	8.44	429.83	19	Pf00108, Pf02803, Pf08541	113868	ENSMUSG00000036138.16	Acaa1a	-	-	-	9	0	210.2	184.3	203.3	110.9	92.2	121.5	1.23683e+08	1.08437e+08	1.19642e+08	6.5263e+07	5.42507e+07	7.14887e+07	1.23683e+08	9.56164e+07	6.34782e+07	3.78499e+07	2.81027e+07	2.97035e+07		-0.888133	26.3588	-3.98702	0.00521751	0.0543197	-2.33861
541	FALSE	High	P26516	26S proteasome non-ATPase regulatory subunit 7 OS=Mus musculus GN=Psmd7 PE=1 SV=2	0	168.23	75	19	120	19	321	36.5	6.77	385.01	19	Pf01398, Pf13012	17463	ENSMUSG00000039067.5	Psmd7	-	-	-	8	0	212.6	232.7	191.2	122.1	109.8	133.6	9.13345e+07	9.99912e+07	8.21542e+07	5.24534e+07	4.7167e+07	5.73962e+07	9.13345e+07	8.8169e+07	4.35882e+07	3.04209e+07	2.44332e+07	2.38481e+07		-0.800509	26.037	-3.66907	0.00789732	0.0629315	-2.77878
783	FALSE	High	Q91YT0	NADH dehydrogenase [ubiquinone] flavoprotein 1, mitochondrial OS=Mus musculus GN=Ndufv1 PE=1 SV=1	0	117.855	64	19	91	19	464	50.8	8.21	250.02	19	Pf01512, Pf10531, Pf10589	17995	ENSMUSG00000037916.13	Ndufv1	-	-	-	19	0	78	83.4	99.1	83.6	76.4	79.5	32047940	3.42633e+07	4.06986e+07	3.43325e+07	3.13864e+07	3.26555e+07	32047940	3.02123e+07	2.15933e+07	1.99114e+07	1.62586e+07	1.35684e+07		-0.114946	25.0233	-0.5315	0.611427	0.72861	-6.85843
903	FALSE	High	P24270	Catalase OS=Mus musculus GN=Cat PE=1 SV=4	0	130.374	50	19	101	19	527	59.8	7.88	298.16	19	Pf00199, Pf06628	12359	ENSMUSG00000027187.10	Cat	-	-	-	2	0	220.6	237.8	202.8	131.7	82.6	125.8	5.63708e+07	6.07631e+07	5.18279e+07	3.36501e+07	2.11059e+07	3.21471e+07	5.63708e+07	5.3579e+07	2.74981e+07	1.95157e+07	1.09332e+07	1.33571e+07		-0.98631	25.251	-3.76717	0.00693805	0.0601394	-2.64148
924	FALSE	High	Q91VR2	ATP synthase subunit gamma, mitochondrial OS=Mus musculus GN=Atp5c1 PE=1 SV=1	0	133.652	54	19	171	19	298	32.9	9.01	393.08	19	Pf00231	11949	ENSMUSG00000025781.14	Atp5c1	-	-	-	2	0	115.6	106.8	103.2	111	88.8	116.3	2.1915e+08	2.02364e+08	1.95608e+08	2.10322e+08	1.68388e+08	2.20461e+08	2.1915e+08	1.78438e+08	1.03783e+08	1.21978e+08	8.72275e+07	9.16015e+07		-0.0506412	27.589	-0.227638	0.826398	0.892395	-6.98606
1066	FALSE	High	Q8K2I3	Dimethylaniline monooxygenase [N-oxide-forming] 2 OS=Mus musculus GN=Fmo2 PE=1 SV=3	0	101.833	45	19	78	19	535	60.9	8.47	193.61	19	Pf00743, Pf07992, Pf13434, Pf13450, Pf13454, Pf13738	55990	ENSMUSG00000040170.13	Fmo2	-	-	-	1	0	2	2.5	2.8	9.4	12.3	3.6	1.01987e+06	1.29171e+06	1.47285e+06	4.87238e+06	6.38116e+06	1.89688e+06	1.01987e+06	1.13899e+06	781444	2.82578e+06	3.30554e+06	788152		1.64193	21.0713	3.55241	0.00922925	0.0670687	-2.94369
1388	FALSE	High	P51174	Long-chain specific acyl-CoA dehydrogenase, mitochondrial OS=Mus musculus GN=Acadl PE=1 SV=2	0	164.268	59	19	163	19	430	47.9	8.31	463.56	19	Pf00441, Pf02770, Pf02771, Pf08028	11363		Acadl	-	-	-	1	0	113.6	122.5	121.2	87.8	64.4	83.1	1.5167e+08	1.63525e+08	1.61768e+08	1.17145e+08	8.5944e+07	1.10883e+08	1.5167e+08	1.44191e+08	8.58286e+07	6.79393e+07	4.45203e+07	4.60718e+07		-0.615192	26.936	-2.71344	0.0298912	0.114893	-4.17093
1725	FALSE	High	P51410	60S ribosomal protein L9 OS=Mus musculus GN=Rpl9 PE=2 SV=2	0	329.532	74	19	293	19	192	21.9	9.95	899.95	19	Pf00347	20005	ENSMUSG00000047215.14	Rpl9	-	-	-	5	0	154.8	183.6	160.3	127.6	133.8	147.3	5.21285e+08	6.17951e+08	5.3962e+08	4.29384e+08	4.50259e+08	4.95972e+08	5.21285e+08	5.4489e+08	2.86304e+08	2.49025e+08	2.33241e+08	2.06076e+08		-0.286077	28.9129	-1.34413	0.220612	0.364839	-6.10514
2154	FALSE	High	Q9QYJ0	DnaJ homolog subfamily A member 2 OS=Mus musculus GN=Dnaja2 PE=1 SV=1	0	108.856	57	19	122	19	412	45.7	6.48	328.6	19	Pf00226, Pf00684, Pf01556	56445	ENSMUSG00000031701.6	Dnaja2	-	-	-	8	0	163.1	145.4	158	148.2	93.4	142.1	8.45788e+07	7.53545e+07	8.19371e+07	7.68143e+07	4.84028e+07	7.36535e+07	8.45788e+07	6.64452e+07	43473023	4.45492e+07	2.50734e+07	3.0603e+07		-0.310428	26.1078	-1.19841	0.269547	0.415883	-6.27546
2213	FALSE	High	Q9CZ30	Obg-like ATPase 1 OS=Mus musculus GN=Ola1 PE=1 SV=1	0	123.435	53	19	100	19	396	44.7	7.81	287.26	19	Pf01926, Pf02421, Pf06071	67059	ENSMUSG00000027108.15	Ola1	-	-	-	2	0	123.7	127.6	169.5	140.9	125.6	170.7	4.05126e+07	4.17819e+07	5.55169e+07	4.61484e+07	4.11384e+07	5.59087e+07	4.05126e+07	3.68419e+07	2.94554e+07	2.67642e+07	2.13103e+07	2.32301e+07		0.0585548	25.4675	0.236409	0.819848	0.887297	-6.98378
2219	FALSE	High	Q6ZQ38	Cullin-associated NEDD8-dissociated protein 1 OS=Mus musculus GN=Cand1 PE=1 SV=2	0	85.291	23	19	69	19	1230	136.2	5.78	198.71	19	Pf08623, Pf12755, Pf13513	71902	ENSMUSG00000020114.12	Cand1	-	-	-	10	0	101.7	125.4	142.8	77.8	78.3	133.5	1.2327e+07	1.5205e+07	1.73075e+07	9.43407e+06	9.49474e+06	1.61783e+07	1.2327e+07	1.34073e+07	9.18275e+06	5471374	4.91842e+06	6.72208e+06		-0.387517	23.6257	-1.29659	0.23566	0.380578	-6.16204
2225	FALSE	High	Q9WVK4	EH domain-containing protein 1 OS=Mus musculus GN=Ehd1 PE=1 SV=1	0	203.517	70	28	219	19	534	60.6	6.83	554.2	28	Pf00350, Pf01926, Pf12763	13660	ENSMUSG00000024772.9; ENSMUSG00000107039.1	Ehd1	-	-	-	19; CHR_MG4249_PATCH	8	109.4	99.6	111.7	136.7	102.2	156.5	1.50687e+08	1.3717e+08	1.53868e+08	1.88399e+08	1.4078e+08	2.15578e+08	1.50687e+08	1.20952e+08	8.16373e+07	1.09264e+08	7.29263e+07	8.95728e+07		0.282077	27.2729	1.15002	0.287706	0.434181	-6.32921
2254	FALSE	High	Q922H2	[Pyruvate dehydrogenase (acetyl-transferring)] kinase isozyme 3, mitochondrial OS=Mus musculus GN=Pdk3 PE=1 SV=1	0	104.407	60	19	57	19	415	47.9	8.82	148.49	19	Pf02518, Pf10436	236900	ENSMUSG00000035232.8	Pdk3	-	-	-	X	0	192	183	190.2	107.2	57.5	103	6.60983e+07	6.29946e+07	6.54739e+07	3.68875e+07	1.9788e+07	3.54572e+07	6.60983e+07	5.55467e+07	3.47382e+07	2.13932e+07	1.02505e+07	1.47325e+07		-1.13231	25.3843	-3.81305	0.00653352	0.0588502	-2.57772
2294	FALSE	High	Q8K1R3	Polyribonucleotide nucleotidyltransferase 1, mitochondrial OS=Mus musculus GN=Pnpt1 PE=1 SV=1	0	91.44	33	19	53	19	783	85.6	8.03	136.59	19	Pf00013, Pf00575, Pf01138, Pf03725, Pf03726	71701	ENSMUSG00000020464.15	Pnpt1	-	-	-	11	0	206.8	193.2	213.6	93.5	48	106.7	2.49097e+07	2.32758e+07	2.57252e+07	1.12667e+07	5.77808e+06	1.28526e+07	2.49097e+07	2.05238e+07	1.36489e+07	6.53423e+06	2.99313e+06	5.34024e+06		-1.38531	23.8604	-4.11281	0.00444696	0.0506604	-2.16841
2314	FALSE	High	Q60931	Voltage-dependent anion-selective channel protein 3 OS=Mus musculus GN=Vdac3 PE=1 SV=1	0	222.768	68	20	440	19	283	30.7	8.79	1247.68	20	Pf01459	22335	ENSMUSG00000008892.12	Vdac3	-	-	-	8	0	92.5	91.6	106.2	117.3	80.2	94.9	5.54355e+08	5.48725e+08	6.36252e+08	7.03253e+08	4.80366e+08	5.68776e+08	5.54355e+08	4.83849e+08	3.37573e+08	4.07858e+08	2.48837e+08	2.36326e+08		-0.00348472	29.1058	-0.0145884	0.988765	0.994921	-7.01519
2362	FALSE	High	Q8CI51	PDZ and LIM domain protein 5 OS=Mus musculus GN=Pdlim5 PE=1 SV=4	0	101.259	42	19	99	19	591	63.3	8.25	244.23	19	Pf00412, Pf00595	56376	ENSMUSG00000028273.15	Pdlim5	-	-	-	3	0	158	164.7	133.6	154.5	110.4	133.1	4.68889e+07	4.88486e+07	3.96326e+07	4.58266e+07	3.27485e+07	3.94949e+07	4.68889e+07	4.30731e+07	2.10277e+07	2.65776e+07	1.69642e+07	1.64101e+07		-0.204988	25.3191	-0.866235	0.41491	0.555285	-6.61155
2404	FALSE	High	Q60930	Voltage-dependent anion-selective channel protein 2 OS=Mus musculus GN=Vdac2 PE=1 SV=2	0	212.593	70	19	485	19	295	31.7	7.49	1413.1	19	Pf01459	22334	ENSMUSG00000021771.13	Vdac2	-	-	-	14	0	35	33.5	44.9	35.9	29.2	34.3	4.3024e+08	4.11421e+08	5.51559e+08	4.40143e+08	3.58424e+08	4.21461e+08	4.3024e+08	3.62778e+08	2.92638e+08	2.55265e+08	1.85669e+08	1.75117e+08		-0.184745	28.6861	-0.791833	0.454311	0.591362	-6.67516
2783	FALSE	High	O70318	Band 4.1-like protein 2 OS=Mus musculus GN=Epb41l2 PE=1 SV=2	0	115.474	24	22	109	19	988	109.9	5.43	250.55	22	Pf00373, Pf04382, Pf05902, Pf08736, Pf09379, Pf09380	13822	ENSMUSG00000019978.16	Epb4.1l2; Epb41l2	-	-	-	10	0	143.1	141.9	131.2	188.3	116.8	133.3	3.98679e+07	3.95491e+07	3.65766e+07	5.24834e+07	3.25585e+07	3.71441e+07	3.98679e+07	3.48731e+07	1.94063e+07	3.04383e+07	1.68658e+07	1.54334e+07		0.0460785	25.2265	0.180944	0.861511	0.91517	-6.99681
2886	FALSE	High	Q99M31	Heat shock 70 kDa protein 14 OS=Mus musculus GN=Hspa14 PE=1 SV=2	0	116.075	59	19	67	19	509	54.6	5.92	196.46	19	Pf00012	50497	ENSMUSG00000109865.1	Hspa14	-	-	-	2	0	214.6	189.4	170	142.6	89	118.9	3.79421e+07	3.34837e+07	3.00702e+07	2.52142e+07	1.57363e+07	2.10308e+07	3.79421e+07	2.95249e+07	1.59542e+07	1.46232e+07	8.15166e+06	8.73828e+06		-0.731583	24.6396	-2.81345	0.025869	0.105731	-4.02203
2975	FALSE	High	Q6P542	ATP-binding cassette sub-family F member 1 OS=Mus musculus GN=Abcf1 PE=1 SV=1	0	169.4	34	19	101	19	837	94.9	6.51	313.45	19	Pf00005, Pf13304	224742	ENSMUSG00000038762.15	Abcf1	-	-	-	17	0	209.9	208.6	178.6	150.3	139.6	142.3	5.57043e+07	5.53531e+07	4.73988e+07	3.98751e+07	3.70334e+07	3.77569e+07	5.57043e+07	4.88087e+07	2.51482e+07	2.3126e+07	1.91838e+07	1.5688e+07		-0.463416	25.4189	-2.2128	0.0623304	0.168163	-4.91487
3057	FALSE	High	P17751	Triosephosphate isomerase OS=Mus musculus GN=Tpi1 PE=1 SV=4	0	237.868	71	19	280	19	299	32.2	5.74	812.7	19	Pf00121	21991	ENSMUSG00000023456.14	Tpi1	-	-	-	6	0	182.3	205.1	173.2	146.2	128.1	125.1	4.81604e+08	5.4198e+08	4.57669e+08	3.86295e+08	3.38519e+08	3.305e+08	4.81604e+08	4.77901e+08	2.42824e+08	2.24036e+08	1.75358e+08	1.37323e+08		-0.488934	28.6311	-2.28638	0.0559052	0.157859	-4.80639
3115	FALSE	High	Q99LF4	tRNA-splicing ligase RtcB homolog OS=Mus musculus GN=Rtcb PE=1 SV=1	0	119.403	43	19	125	19	505	55.2	7.23	322.02	19	Pf01139	28088	ENSMUSG00000001783.3	D10Wsu52e; Rtcb	-	-	-	10	0	169.9	151.8	156.4	117.7	89.7	126.8	9.1171e+07	8.14321e+07	8.39119e+07	6.31574e+07	4.8118e+07	6.80074e+07	9.1171e+07	7.18042e+07	4.45208e+07	3.66287e+07	2.49258e+07	2.82571e+07		-0.530609	26.0825	-2.2746	0.0568869	0.159142	-4.82379
3353	FALSE	High	Q01320	DNA topoisomerase 2-alpha OS=Mus musculus GN=Top2a PE=1 SV=2	0	133.782	22	28	81	19	1528	172.7	8.6	197.97	28	Pf00204, Pf00521, Pf01751, Pf02449, Pf02518, Pf08070	21973	ENSMUSG00000020914.17	Top2a	-	-	-	11	10	177.2	151.9	174.1	76.2	57	68.5	5.55479e+07	4.76265e+07	5.45839e+07	2.3894e+07	1.78849e+07	2.14851e+07	5.55479e+07	4.19956e+07	2.89604e+07	13857567	9.26465e+06	8.92703e+06		-1.32508	24.9823	-5.85347	0.000615733	0.020898	-0.054888
3387	FALSE	High	Q9EQC5	N-terminal kinase-like protein OS=Mus musculus GN=Scyl1 PE=1 SV=1	0	145.483	41	19	91	19	806	89.1	6.44	267.31	19	Pf00069, Pf07714	78891	ENSMUSG00000024941.8	Scyl1	-	-	-	19	0	194	201.2	216.7	139.2	106.4	154.5	3.05707e+07	3.1696e+07	3.4138e+07	2.19307e+07	1.67604e+07	2.43474e+07	3.05707e+07	2.79486e+07	1.81125e+07	1.27189e+07	8.68214e+06	1.01164e+07		-0.628684	24.6218	-2.65997	0.0323052	0.120224	-4.25065
3389	FALSE	High	Q99L04	Dehydrogenase/reductase SDR family member 1 OS=Mus musculus GN=Dhrs1 PE=1 SV=1	0	146.194	66	19	135	19	313	34	8.35	369.51	19	Pf00106, Pf08659, Pf13460, Pf13561	52585	ENSMUSG00000002332.15	Dhrs1	-	-	-	14	0	124.6	90	97.4	163.9	220.5	156.4	1.09956e+08	7.94858e+07	8.59702e+07	1.44712e+08	1.94602e+08	1.38039e+08	1.09956e+08	7.0088e+07	4.56129e+07	8.39273e+07	1.00807e+08	5.73551e+07		0.790393	26.8332	3.10143	0.0171674	0.0864485	-3.59607
3429	FALSE	High	Q9DC23	DnaJ homolog subfamily C member 10 OS=Mus musculus GN=Dnajc10 PE=1 SV=2	0	94.877	31	19	80	19	793	90.5	6.96	206.11	19	Pf00085, Pf00226, Pf13098, Pf13905	66861	ENSMUSG00000027006.13	Dnajc10	-	-	-	2	0	90.6	143.5	122	133.8	97.9	153.6	1.47352e+07	2.3355e+07	1.98499e+07	2.17785e+07	1.59311e+07	2.49894e+07	1.47352e+07	2.05937e+07	1.05317e+07	1.26307e+07	8.25256e+06	1.03831e+07		0.114647	24.2349	0.399206	0.701576	0.797171	-6.92604
3457	FALSE	High	Q3V1T4	Prolyl 3-hydroxylase 1 OS=Mus musculus GN=P3h1 PE=1 SV=2	0	138.828	40	19	107	19	739	83.6	5.14	290.45	19	Pf13640	56401	ENSMUSG00000028641.16	Lepre1; P3h1	-	-	-	4	0	136.7	138.4	133.9	132.2	77.3	106.5	4.48145e+07	4.53713e+07	4.38947e+07	4.3332e+07	2.535e+07	3.49198e+07	4.48145e+07	4.00069e+07	2.3289e+07	2.51308e+07	1.31317e+07	1.45092e+07		-0.406109	25.2104	-1.54849	0.165199	0.300363	-5.84779
3501	FALSE	High	P35700	Peroxiredoxin-1 OS=Mus musculus GN=Prdx1 PE=1 SV=1	0	143.082	87	21	200	19	199	22.2	8.12	493.07	21	Pf00578, Pf08534, Pf10417	18477	ENSMUSG00000028691.12	Prdx1	-	-	-	4	3	58	50.3	50.4	55.4	38.5	71.5	2.19831e+08	1.90914e+08	1.91071e+08	2.10089e+08	1.46129e+08	2.71226e+08	2.19831e+08	1.68342e+08	1.01376e+08	1.21843e+08	7.56972e+07	1.12695e+08		0.0181067	27.5856	0.0637528	0.95094	0.971088	-7.01301
3650	FALSE	High	G5E8K5	Ankyrin-3 OS=Mus musculus GN=Ank3 PE=1 SV=1	0	79.377	17	19	37	19	1961	213.9	6.7	103.33	19	Pf00023, Pf00531, Pf00791, Pf12796, Pf13606, Pf13637, Pf13857	11735	ENSMUSG00000069601.14	Ank3	-	-	-	10	0	109.6	79.5	88.4	84.1	67.8	94.9	1.90853e+07	1.38436e+07	1.53951e+07	1.46348e+07	1.18026e+07	1.65206e+07	1.90853e+07	1.22068e+07	8.16814e+06	8.48756e+06	6.11391e+06	6.86429e+06		-0.170463	23.843	-0.684764	0.515401	0.645964	-6.75821
3832	FALSE	High	Q9R099	Transducin beta-like protein 2 OS=Mus musculus GN=Tbl2 PE=1 SV=2	0	150.27	52	19	94	19	442	49.6	9.04	265.88	19	Pf00400	27368	ENSMUSG00000005374.13	Tbl2	-	-	-	5	0	224.7	209.1	205.9	158.1	133	146.4	4.30161e+07	4.00371e+07	3.9415e+07	3.02629e+07	2.54685e+07	2.8031e+07	4.30161e+07	3.53035e+07	2.09123e+07	1.75512e+07	1.31931e+07	1.16469e+07		-0.550557	25.0065	-2.63116	0.0336891	0.122359	-4.29361
3834	FALSE	High	Q9Z1Q5	Chloride intracellular channel protein 1 OS=Mus musculus GN=Clic1 PE=1 SV=3	0	159.383	80	19	186	19	241	27	5.17	470.05	19	Pf00043, Pf13409, Pf13410, Pf13417	114584	ENSMUSG00000007041.9	Clic1	-	-	-	17	0	127	114.6	111.8	198.1	139.8	145.6	2.95509e+08	2.66668e+08	2.6005e+08	4.60712e+08	3.25157e+08	3.38725e+08	2.95509e+08	2.35139e+08	1.37974e+08	2.67194e+08	1.68436e+08	1.4074e+08		0.436026	28.2458	1.84096	0.10796	0.230885	-5.45075
4008	FALSE	High	O08749	Dihydrolipoyl dehydrogenase, mitochondrial OS=Mus musculus GN=Dld PE=1 SV=2	0	141.351	44	19	120	19	509	54.2	7.9	344.78	19	Pf00070, Pf00890, Pf01134, Pf01946, Pf02852, Pf03486, Pf07992, Pf12831, Pf13450	13382	ENSMUSG00000020664.10	Dld	-	-	-	12	0	124	118.6	110.5	70.4	57.7	65	4.46772e+07	4.27419e+07	3.98232e+07	2.53573e+07	2.0776e+07	2.34255e+07	4.46772e+07	3.76884e+07	2.11288e+07	1.47062e+07	1.07623e+07	9.73327e+06		-0.874467	24.8992	-4.10962	0.00446492	0.0506604	-2.17271
4069	FALSE	High	P42225	Signal transducer and activator of transcription 1 OS=Mus musculus GN=Stat1 PE=1 SV=1	0	126.79	35	19	79	19	749	87.1	5.58	222.16	19	Pf00017, Pf01017, Pf02864, Pf02865, Pf12162	20846		Stat1	-	-	-	1	0	178.6	160.2	241.3	89.1	48.3	224.6	43348776	3.88796e+07	5.8571e+07	2.16336e+07	1.17254e+07	5.45028e+07	43348776	3.42828e+07	3.10758e+07	1.25466e+07	6.07393e+06	2.26459e+07		-0.945317	24.9892	-1.74451	0.124352	0.253636	-5.58475
4226	FALSE	High	P62270	40S ribosomal protein S18 OS=Mus musculus GN=Rps18 PE=1 SV=3	0	119.964	64	19	176	19	152	17.7	10.99	449.5	19	Pf00416	20084	ENSMUSG00000008668.14	Rps18	-	-	-	17	0	139.8	127.3	133.6	136.2	112.3	120.1	4.05799e+08	3.69408e+08	3.87907e+08	3.95349e+08	3.25953e+08	3.48702e+08	4.05799e+08	3.25732e+08	2.0581e+08	2.29286e+08	1.68849e+08	1.44886e+08		-0.123968	28.4673	-0.58677	0.575686	0.698313	-6.82492
4426	FALSE	High	Q6NZC7	SEC23-interacting protein OS=Mus musculus GN=Sec23ip PE=1 SV=2	0	90.451	24	19	79	19	998	110.7	5.94	204.94	19	Pf00536, Pf02862, Pf07647, Pf09770, Pf15279	207352		Sec23ip	-	-	-	7	0	151.5	124.8	113.3	133.3	73.2	100.3	3.24818e+07	2.67597e+07	2.4282e+07	2.85756e+07	1.57012e+07	2.1498e+07	3.24818e+07	2.35959e+07	1.28832e+07	1.65727e+07	8.13348e+06	8.9324e+06		-0.376574	24.5317	-1.29926	0.234791	0.380191	-6.15887
4519	FALSE	High	P17225	Polypyrimidine tract-binding protein 1 OS=Mus musculus GN=Ptbp1 PE=1 SV=2	0	284.496	61	22	248	19	527	56.4	8.34	764.33	22	Pf00076, Pf13893, Pf14259	19205		Ptbp1	-	-	-	10	3	232.1	189.7	171.5	132.2	144.7	158.4	3.53401e+08	2.88812e+08	2.61109e+08	2.01346e+08	2.20324e+08	2.41105e+08	3.53401e+08	2.54665e+08	1.38536e+08	1.16773e+08	1.14131e+08	1.00179e+08		-0.439041	27.9346	-1.91526	0.0967749	0.217316	-5.34585
4525	FALSE	High	Q8K2Z4	Condensin complex subunit 1 OS=Mus musculus GN=Ncapd2 PE=1 SV=2	0	105.107	21	19	54	19	1392	155.6	6.38	173.4	19	Pf12717, Pf12922	68298		Ncapd2	-	-	-	6	0	281	217.1	302.2	103.4	32.6	166.8	2.37395e+07	1.83392e+07	2.55268e+07	8.73146e+06	2.75281e+06	1.40933e+07	2.37395e+07	1.61709e+07	1.35436e+07	5.06389e+06	1.42599e+06	5.85576e+06		-1.67865	23.5722	-2.92321	0.0221012	0.0981823	-3.85907
4526	FALSE	High	Q9JHI5	Isovaleryl-CoA dehydrogenase, mitochondrial OS=Mus musculus GN=Ivd PE=1 SV=1	0	139.426	67	19	101	19	424	46.3	8.29	275.91	19	Pf00441, Pf02770, Pf02771, Pf08028	56357	ENSMUSG00000027332.11	Ivd	-	-	-	2	0	185.8	191.4	165.9	109.8	58.6	100.7	8.53393e+07	8.79198e+07	7.62058e+07	5.0439e+07	2.69196e+07	4.62772e+07	8.53393e+07	7.75249e+07	4.04322e+07	29252541	1.39448e+07	1.92282e+07		-1.06193	25.7756	-3.5816	0.00887463	0.0659192	-2.90227
126	FALSE	High	Q9CPN8	Insulin-like growth factor 2 mRNA-binding protein 3 OS=Mus musculus GN=Igf2bp3 PE=1 SV=1	0	124.511	42	22	77	18	579	63.5	8.87	200.18	22	Pf00013, Pf00076, Pf13014, Pf13893, Pf14259, Pf14611	140488	ENSMUSG00000029814.10	Igf2bp3	-	-	-	6	1	336.2	302.7	354.2	12.5	14.7	7.7	7.69812e+07	6.93135e+07	8.11065e+07	2.85307e+06	3.37592e+06	1.77066e+06	7.69812e+07	6.11184e+07	4.30323e+07	1.65466e+06	1.74878e+06	735708		-4.87705	23.7341	-16.5646	6.75392e-07	0.000382047	6.73026
145	FALSE	High	Q5SYD0	Unconventional myosin-Id OS=Mus musculus GN=Myo1d PE=1 SV=1	0	84.748	23	18	66	18	1006	116	9.41	158.09	18	Pf00063, Pf06017	338367	ENSMUSG00000035441.14	Myo1d	-	-	-	11	0	56.3	10.9	3.6	49.6	36.4	56.6	1.02243e+07	1.98335e+06	656326	9.01034e+06	6.60835e+06	1.02831e+07	1.02243e+07	1.74885e+06	348224	5.22563e+06	3.42323e+06	4.27264e+06		1.84124	22.097	2.04224	0.0802244	0.193382	-5.16375
248	FALSE	High	Q9DBG7	Signal recognition particle receptor subunit alpha OS=Mus musculus GN=Srpra PE=1 SV=1	0	122.019	39	18	95	18	636	69.6	8.95	255.8	18	Pf00448, Pf02881, Pf04086	67398	ENSMUSG00000032042.11	Srpr	-	-	-	9	0	201	170.9	214.3	130.5	84.9	149	6.62327e+07	5.63247e+07	7.06224e+07	4.29982e+07	2.79781e+07	4.90968e+07	6.62327e+07	4.96653e+07	3.74699e+07	2.49372e+07	1.44931e+07	2.03997e+07		-0.719079	25.5744	-2.55168	0.0378355	0.128157	-4.41213
259	FALSE	High	Q8BX02	KN motif and ankyrin repeat domain-containing protein 2 OS=Mus musculus GN=Kank2 PE=1 SV=1	0	78.321	28	18	69	18	843	90.2	5.55	160.56	18	Pf00023, Pf12075, Pf12796, Pf13606, Pf13637, Pf13857	235041	ENSMUSG00000032194.9	Kank2	-	-	-	9	0	137.9	120.3	100.7	149.6	102.2	141.3	2.8565e+07	2.49072e+07	2.08482e+07	3.09696e+07	2.11679e+07	2.92565e+07	2.8565e+07	2.19624e+07	1.10613e+07	1.79611e+07	1.09653e+07	1.2156e+07		0.123584	24.6122	0.479519	0.64611	0.755651	-6.88715
572	FALSE	High	Q8BFW7	Lipoma-preferred partner homolog OS=Mus musculus GN=Lpp PE=1 SV=1	0	167.684	43	18	120	18	613	65.8	7.37	371.54	18	Pf00412, Pf02318	210126	ENSMUSG00000033306.14	Lpp	-	-	-	16	0	143.1	125.9	96.5	154	149.3	125.9	3.35013e+07	2.94641e+07	2.25857e+07	3.60356e+07	3.49384e+07	2.94608e+07	3.35013e+07	2.59805e+07	1.19832e+07	2.08992e+07	1.80986e+07	1.2241e+07		0.244817	24.8688	0.994786	0.352801	0.495615	-6.49103
958	FALSE	High	Q99LE6	ATP-binding cassette sub-family F member 2 OS=Mus musculus GN=Abcf2 PE=1 SV=1	0	95.283	32	18	80	18	628	71.7	7.05	194.36	18	Pf00005, Pf12848	27407	ENSMUSG00000028953.10	Abcf2	-	-	-	5	0	201.9	201.3	169.2	158.1	88.1	153.2	5.74538e+07	5.72921e+07	4.81689e+07	4.49906e+07	2.50783e+07	4.36114e+07	5.74538e+07	5.05184e+07	2.55568e+07	2.60927e+07	1.29909e+07	1.81205e+07		-0.562692	25.4084	-1.91178	0.0972724	0.217986	-5.35079
1318	FALSE	High	Q9D051	Pyruvate dehydrogenase E1 component subunit beta, mitochondrial OS=Mus musculus GN=Pdhb PE=1 SV=1	0	163.092	63	18	170	18	359	38.9	6.87	478.5	18	Pf02779, Pf02780	68263	ENSMUSG00000021748.8	Pdhb	-	-	-	14	0	182.2	160.6	184.7	117.5	84.7	110.1	2.40504e+08	2.12053e+08	2.4378e+08	1.55096e+08	1.11755e+08	1.45399e+08	2.40504e+08	1.86982e+08	1.29341e+08	8.99492e+07	5.7891e+07	6.04131e+07		-0.767515	27.4037	-3.29688	0.0130737	0.0769013	-3.31068
1376	FALSE	High	P50431	Serine hydroxymethyltransferase, cytosolic OS=Mus musculus GN=Shmt1 PE=1 SV=3	0	74.299	59	18	51	18	478	52.6	6.95	131.95	18	Pf00464	20425	ENSMUSG00000020534.14	Shmt1	-	-	-	11	0	195.1	202	185.4	66.4	49.1	64.3	6.5317e+07	6.76245e+07	6.20434e+07	2.2238e+07	1.64287e+07	2.15087e+07	6.5317e+07	5.96292e+07	3.29181e+07	1.28972e+07	8.51031e+06	8.93688e+06		-1.70804	25.0989	-7.51995	0.000131334	0.00810452	1.58383
1674	FALSE	High	P06151	L-lactate dehydrogenase A chain OS=Mus musculus GN=Ldha PE=1 SV=3	0	115.381	64	19	151	18	332	36.5	7.74	354.71	19	Pf00056, Pf02866	16828	ENSMUSG00000063229.15	Ldha	-	-	-	7	1	57.8	45.9	53.8	75.3	40.5	84.6	5.4323e+07	4.31496e+07	5.04963e+07	7.06868e+07	3.80146e+07	7.94781e+07	5.4323e+07	3.8048e+07	2.67916e+07	4.09955e+07	1.96921e+07	3.30231e+07		0.283821	25.6911	0.866167	0.414945	0.555285	-6.61161
1835	FALSE	High	Q9Z2X1	Heterogeneous nuclear ribonucleoprotein F OS=Mus musculus GN=Hnrnpf PE=1 SV=3	0	217.304	64	21	150	18	415	45.7	5.49	430.54	21	Pf00076, Pf08080, Pf14259	98758	ENSMUSG00000042079.13	Hnrnpf	-	-	-	6	0	256.1	221.6	167.7	142.6	101.7	162.4	1.55669e+08	1.34718e+08	1.01958e+08	8.66988e+07	6.18241e+07	9.87319e+07	1.55669e+08	1.1879e+08	5.40955e+07	5.02818e+07	3.20258e+07	4.10231e+07		-0.671498	26.6051	-2.35581	0.050458	0.150355	-4.70358
2262	FALSE	High	O35074	Prostacyclin synthase OS=Mus musculus GN=Ptgis PE=1 SV=1	0	110	36	18	103	18	501	57	6.73	247.94	18	Pf00067	19223	ENSMUSG00000017969.13	Ptgis	-	-	-	2	0	53.2	41.3	58.1	74.9	60	236.8	2.44341e+07	1.89825e+07	2.66943e+07	3.43955e+07	2.75451e+07	1.08799e+08	2.44341e+07	1.67381e+07	1.41631e+07	1.9948e+07	1.42688e+07	4.5206e+07		1.01917	24.9731	1.97348	0.0888075	0.206209	-5.26277
2341	FALSE	High	P25799	Nuclear factor NF-kappa-B p105 subunit OS=Mus musculus GN=Nfkb1 PE=1 SV=2	0	83.472	25	18	43	18	971	105.5	5.39	119.99	18	Pf00023, Pf00531, Pf00554, Pf12796, Pf13637, Pf13857	18033	ENSMUSG00000028163.17	Nfkb1	-	-	-	3	0	207.7	197.4	199	157.5	88.6	139.9	4.55192e+07	4.3259e+07	4.36243e+07	3.45167e+07	1.94202e+07	3.06689e+07	4.55192e+07	3.81445e+07	2.31456e+07	2.00183e+07	1.006e+07	1.27429e+07		-0.687659	25.0512	-2.48381	0.0417938	0.135657	-4.51329
2626	FALSE	High	Q8BSQ9	Protein polybromo-1 OS=Mus musculus GN=Pbrm1 PE=1 SV=4	0	77.279	16	18	48	18	1634	187.1	6.9	135.51	18	Pf00439, Pf00505, Pf01426	66923	ENSMUSG00000042323.16	Pbrm1	-	-	-	14	0	224.9	169.3	170.4	167.2	156.4	151.5	8.77458e+06	6.60413e+06	6.64772e+06	6.52228e+06	6.10001e+06	5.90952e+06	8.77458e+06	5.82332e+06	3.52706e+06	3.78265e+06	3.1599e+06	2.4554e+06		-0.237444	22.676	-1.04778	0.32938	0.472891	-6.43769
2633	FALSE	High	O54724	Caveolae-associated protein 1 OS=Mus musculus GN=Cavin1 PE=1 SV=1	0	187.087	57	18	185	18	392	43.9	5.52	541.02	18	Pf15237	19285	ENSMUSG00000004044.9	Ptrf; Cavin1	-	-	-	11	0	157.5	111.3	111.2	134.2	157.5	86.2	1.59363e+08	1.12589e+08	1.12547e+08	1.35726e+08	1.59306e+08	8.72072e+07	1.59363e+08	9.92773e+07	5.97138e+07	78715453	8.25229e+07	3.62346e+07		-0.0329676	26.8969	-0.107377	0.917487	0.949086	-7.00879
2786	FALSE	High	F6ZDS4	Nucleoprotein TPR OS=Mus musculus GN=Tpr PE=1 SV=1	0	82.694	11	18	46	18	2431	273.8	5.03	119.27	18	Pf00038, Pf01496, Pf01576, Pf02463, Pf04111, Pf04156, Pf07926, Pf08317, Pf09726, Pf12128, Pf13166, Pf14915, Pf15070	108989	ENSMUSG00000006005.17	Tpr	-	-	-	1	0	180	99.1	117	55.1	87.3	95.6	1.22804e+07	6.76446e+06	7.98614e+06	3.75763e+06	5.95873e+06	6.52664e+06	1.22804e+07	5.96469e+06	4.23717e+06	2.17927e+06	3.08671e+06	2.71182e+06		-0.727528	22.6924	-2.17515	0.0659008	0.171656	-4.97014
[truncated: 2,817 more rows]
[truncated: 1 more columns]

## Sheet: All-KPC PanIN
ID	Checked	Protein FDR Confidence: Combined	Master	Accession	Description	Exp. q-value: Combined	Sum PEP Score	Coverage [%]	# Peptides	# PSMs	# Unique Peptides	# AAs	MW [kDa]	calc. pI	Score Sequest HT: Sequest HT	# Peptides (by Search Engine): Sequest HT	Pfam IDs	Entrez Gene ID	Ensembl Gene ID	Gene Symbol	Matrisome proteins	Core/Associated	Group	Chromosome	# Protein Pathway Groups	# Razor Peptides	Abundances (Grouped): pancreas, PDX1Cre/healthy, PANIN	Abundances (Grouped): pancreas, KPC, PANIN	NormAbundance: pancreas, PDX1Cre/healthy, PANIN_R1	NormAbundance: pancreas, PDX1Cre/healthy, PANIN_R2	NormAbundance: pancreas, PDX1Cre/healthy, PANIN_R3	NormAbundance: pancreas, KPC, PANIN_R1	NormAbundance: pancreas, KPC, PANIN_R2	NormAbundance: pancreas, KPC, PANIN_R3	Abundance: pancreas, PDX1Cre/healthy, PANIN_R1	Abundance: pancreas, PDX1Cre/healthy, PANIN_R2	Abundance: pancreas, PDX1Cre/healthy, PANIN_R3	Abundance: pancreas, KPC, PANIN_R1	Abundance: pancreas, KPC, PANIN_R2	Abundance: pancreas, KPC, PANIN_R3		logFC	AveExpr	t	P.Value	adj.P.Val	B
[truncated: 3,761 more rows]

[truncated: 5 more sheets: All-KPC PDAC early, All-KPC PDAC late, All-KPC liver PanIN, All-KPC liver PDAC, All-KPC liver intraspleninj]
